# Supplementary material for: Crystal structure of chlorido­[1-(4-nitro­phen­yl)thio­urea-κS]bis­(tri­phenyl­phosphane-κP)silver(I)
Source: Acta Crystallogr E Crystallogr Commun. 2017 May 9;73(Pt 6):829–31. doi: 10.1107/S2056989017006405 (PMC5458302; doi:10.1107/S2056989017006405)
Supplement: Supplementary file 1 [file e-73-00829-sup1.cif]

##############################################################################
#                                                                            #
# This CIF contains the data in a paper accepted for publication in          #
# Acta Crystallographica Section E. It conforms to the requirements of       #
# Notes for Authors for Acta Crystallographica Section E, and has been       #
# peer reviewed under the auspices of the IUCr Commission on Journals.       #
#                                                                            #
# Full details of the Crystallographic Information File format               #
# are given in the paper "The Crystallographic Information File (CIF):       #
# a New Standard Archive File for Crystallography" by S. R. Hall, F. H.      #
# Allen and I. D. Brown [Acta Cryst. (1991), A47, 655-685].                  #
#                                                                            #
# The current version of the core CIF dictionary is obtainable from          #
# ftp://ftp.iucr.org/pub/cif_core.dic.                                       #
#                                                                            #
# Software is freely available for graphical display of the structure(s)     #
# in this CIF. For information consult the CIF software page                 #
# http://www.iucr.org/resources/cif/software.                                #
#                                                                            #
# This file may be used for bona fide research purposes within the           #
# scientific community so long as proper attribution is given to the journal # 
# article from which it was obtained.                                        #
#                                                                            #
##############################################################################
data_I
_audit_creation_method     'SHELXL-2014/7'
_chemical_name_systematic
;
Chlorido[1-(4-nitrophenyl)thiourea-\k<i>S</i>]\
bis(triphenylphosphane-\k<i>P</i>)silver(I)
;
_chemical_name_common     ?
_chemical_formula_moiety     'C43 H37 Ag Cl N3 O2 P2 S'
_chemical_formula_sum     'C43 H37 Ag Cl N3 O2 P2 S'
_chemical_formula_iupac     '[Ag Cl (C7 H7 N3 O2 S) (C18 H15 P)2]'
_chemical_formula_weight     865.07
_chemical_melting_point     ?
_shelx_space_group_comment
;
The symmetry employed for this shelxl refinement is uniquely defined
by the following loop, which should always be used as a source of
symmetry information in preference to the above space-group names.
They are only intended as comments.
;
_space_group_crystal_system     monoclinic
_space_group_name_H-M_alt     'P 21/c'
_space_group_name_Hall     '-P 2ybc'
loop_
    _space_group_symop_operation_xyz
    'x, y, z'
    '-x, y+1/2, -z+1/2'
    '-x, -y, -z'
    'x, -y-1/2, z-1/2'
_cell_length_a     11.8581(2)
_cell_length_b     28.5087(4)
_cell_length_c     12.0272(2)
_cell_angle_alpha     90
_cell_angle_beta     104.9338(17)
_cell_angle_gamma     90
_cell_volume     3928.57(11)
_cell_formula_units_Z     4
_cell_measurement_reflns_used     73254
_cell_measurement_theta_min     6.015
_cell_measurement_theta_max     72.337
_cell_measurement_temperature     100(2)
_exptl_crystal_description     fragment
_exptl_crystal_colour     colourless
_exptl_crystal_size_max     0.250
_exptl_crystal_size_mid     0.230
_exptl_crystal_size_min     0.180
_exptl_crystal_density_diffrn     1.463
_exptl_crystal_density_meas     ?
_exptl_crystal_density_method     ?
_exptl_crystal_F_000     1768
_exptl_absorpt_coefficient_mu     6.332
_exptl_absorpt_correction_type     multi-scan
_exptl_absorpt_process_details
;
(SCALEPACK; Otwinowski & Minor, 1997)
;
_shelx_estimated_absorpt_T_min     0.301
_shelx_estimated_absorpt_T_max     0.395
_exptl_absorpt_correction_T_min     0.253
_exptl_absorpt_correction_T_max     0.395
_diffrn_ambient_temperature     100(2)
_diffrn_radiation_type     CuK\a
_diffrn_radiation_wavelength     1.54178
_diffrn_radiation_monochromator
                                   'laterally graded multilayer (Goebel) mirror'
_diffrn_measurement_device_type
                             'Rigaku RAPID II curved image plate diffractometer'
_diffrn_measurement_method     '\w scans'
_diffrn_detector_area_resol_mean     ?
_diffrn_reflns_number     73254
_diffrn_reflns_av_R_equivalents     0.0506
_diffrn_reflns_theta_min     6.015
_diffrn_reflns_theta_max     72.337
_diffrn_reflns_theta_full     67.679
_diffrn_measured_fraction_theta_max     0.976
_diffrn_measured_fraction_theta_full     0.992
_diffrn_reflns_limit_h_min     -13
_diffrn_reflns_limit_h_max     14
_diffrn_reflns_limit_k_min     -34
_diffrn_reflns_limit_k_max     34
_diffrn_reflns_limit_l_min     -14
_diffrn_reflns_limit_l_max     14
_refine_special_details
;
NH2 hydrogen positions were refined with an N-H distance restraint of 0.88(2)
Angstrom.
;
_reflns_number_total     7590
_reflns_number_gt     7495
_reflns_threshold_expression     'I > 2\s(I)'
_refine_ls_structure_factor_coef     Fsqd
_refine_ls_matrix_type     full
_refine_ls_R_factor_all     0.0272
_refine_ls_R_factor_gt     0.0268
_refine_ls_wR_factor_gt     0.0670
_refine_ls_wR_factor_ref     0.0675
_refine_ls_goodness_of_fit_ref     1.075
_refine_ls_restrained_S_all     1.075
_refine_ls_number_reflns     7590
_refine_ls_number_parameters     485
_refine_ls_number_restraints     2
_refine_ls_hydrogen_treatment     mixed
_refine_ls_weighting_scheme     calc
_refine_ls_weighting_details
              'w=1/[\s^2^(Fo^2^)+(0.0286P)^2^+4.5052P] where P=(Fo^2^+2Fc^2^)/3'
_atom_sites_solution_hydrogens     mixed
_atom_sites_solution_primary     direct
_atom_sites_solution_secondary     difmap
_refine_ls_shift/su_max     0.002
_refine_ls_shift/su_mean     0.000
_refine_diff_density_max     0.431
_refine_diff_density_min     -0.370
_refine_ls_extinction_method
;
SHELXL2014 (Sheldrick, 2015)
;
_refine_ls_extinction_coef     0.00032(3)
_refine_ls_extinction_expression
                                  'Fc^*^=kFc[1+0.001xFc^2^\l^3^/sin(2\q)]^-1/4^'
loop_
    _atom_type_symbol
    _atom_type_description
    _atom_type_scat_dispersion_real
    _atom_type_scat_dispersion_imag
    _atom_type_scat_source
    'C' 'C' 0.0181 0.0091
                         'International Tables Vol C Tables 4.2.6.8 and 6.1.1.4'
    'H' 'H' 0.0000 0.0000
                         'International Tables Vol C Tables 4.2.6.8 and 6.1.1.4'
    'N' 'N' 0.0311 0.0180
                         'International Tables Vol C Tables 4.2.6.8 and 6.1.1.4'
    'O' 'O' 0.0492 0.0322
                         'International Tables Vol C Tables 4.2.6.8 and 6.1.1.4'
    'S' 'S' 0.3331 0.5567
                         'International Tables Vol C Tables 4.2.6.8 and 6.1.1.4'
    'Cl' 'Cl' 0.3639 0.7018
                         'International Tables Vol C Tables 4.2.6.8 and 6.1.1.4'
    'Ag' 'Ag' 0.1306 4.2820
                         'International Tables Vol C Tables 4.2.6.8 and 6.1.1.4'
    'P' 'P' 0.2955 0.4335
                         'International Tables Vol C Tables 4.2.6.8 and 6.1.1.4'
_computing_data_collection
;
<i>CrystalClear-SM Expert</i> (Rigaku, 2014)
;
_computing_cell_refinement
;
HKL3000 (Otwinowski & Minor, 1997)
;
_computing_data_reduction
;
HKL3000 (Otwinowski & Minor, 1997)
;
_computing_structure_solution
;
SHELXS97 (Sheldrick, 2008)
;
_computing_structure_refinement
;
SHELXL2014 (Sheldrick, 2015) and
<i>SHELXLE</i> (H\"ubschle <i>et al.</i>,  2011)
;
_computing_molecular_graphics
;
Mercury (Macrae <i>et al.</i>,  2008)
;
_computing_publication_material
;
SHELXL97 (Sheldrick, 2008) and publCIF (Westrip, 2010)
;
loop_
    _atom_site_type_symbol
    _atom_site_label
    _atom_site_fract_x
    _atom_site_fract_y
    _atom_site_fract_z
    _atom_site_U_iso_or_equiv
    _atom_site_adp_type
    _atom_site_calc_flag
    _atom_site_occupancy
    _atom_site_disorder_assembly
    _atom_site_disorder_group
    C C1 0.82775(17) 0.17354(7) 0.72805(16) 0.0133(4) Uani d 1 . .
    C C2 0.96312(17) 0.14219(7) 0.61654(16) 0.0139(4) Uani d 1 . .
    C C3 1.03535(18) 0.16067(7) 0.55233(18) 0.0165(4) Uani d 1 . .
    H H3 1.0332 0.1933 0.5361 0.020 Uiso calc 1 . .
    C C4 1.10993(18) 0.13194(7) 0.51217(18) 0.0190(4) Uani d 1 . .
    H H4 1.1578 0.1444 0.4670 0.023 Uiso calc 1 . .
    C C5 1.11381(18) 0.08464(7) 0.53871(17) 0.0174(4) Uani d 1 . .
    C C6 1.04603(19) 0.06567(7) 0.60585(18) 0.0194(4) Uani d 1 . .
    H H6 1.0514 0.0333 0.6249 0.023 Uiso calc 1 . .
    C C7 0.97043(19) 0.09454(7) 0.64472(18) 0.0187(4) Uani d 1 . .
    H H7 0.9235 0.0819 0.6906 0.022 Uiso calc 1 . .
    C C8 0.74747(17) 0.13044(7) 1.26846(16) 0.0138(4) Uani d 1 . .
    C C9 0.65144(19) 0.15917(7) 1.26283(18) 0.0179(4) Uani d 1 . .
    H H9 0.6270 0.1806 1.2007 0.022 Uiso calc 1 . .
    C C10 0.5909(2) 0.15680(7) 1.3476(2) 0.0210(5) Uani d 1 . .
    H H10 0.5264 0.1770 1.3442 0.025 Uiso calc 1 . .
    C C11 0.62485(18) 0.12492(7) 1.43677(18) 0.0189(4) Uani d 1 . .
    H H11 0.5831 0.1230 1.4943 0.023 Uiso calc 1 . .
    C C12 0.71971(18) 0.09583(7) 1.44220(17) 0.0190(4) Uani d 1 . .
    H H12 0.7422 0.0737 1.5030 0.023 Uiso calc 1 . .
    C C13 0.78211(18) 0.09879(7) 1.35929(17) 0.0166(4) Uani d 1 . .
    H H13 0.8482 0.0793 1.3644 0.020 Uiso calc 1 . .
    C C14 0.93770(17) 0.17768(6) 1.20401(16) 0.0136(4) Uani d 1 . .
    C C15 0.93999(18) 0.20815(7) 1.29504(17) 0.0164(4) Uani d 1 . .
    H H15 0.8819 0.2059 1.3364 0.020 Uiso calc 1 . .
    C C16 1.02734(19) 0.24204(7) 1.32554(18) 0.0205(4) Uani d 1 . .
    H H16 1.0283 0.2629 1.3873 0.025 Uiso calc 1 . .
    C C17 1.11251(19) 0.24539(7) 1.26628(19) 0.0225(5) Uani d 1 . .
    H H17 1.1731 0.2680 1.2886 0.027 Uiso calc 1 . .
    C C18 1.10938(19) 0.21572(8) 1.17397(19) 0.0235(5) Uani d 1 . .
    H H18 1.1675 0.2182 1.1326 0.028 Uiso calc 1 . .
    C C19 1.02183(18) 0.18265(8) 1.14223(18) 0.0192(4) Uani d 1 . .
    H H19 1.0188 0.1631 1.0776 0.023 Uiso calc 1 . .
    C C20 0.89340(19) 0.07855(7) 1.15416(17) 0.0181(4) Uani d 1 . .
    C C21 1.0099(2) 0.06968(8) 1.21129(18) 0.0233(5) Uani d 1 . .
    H H21 1.0565 0.0936 1.2558 0.028 Uiso calc 1 . .
    C C22 1.0570(3) 0.02535(9) 1.2023(2) 0.0361(6) Uani d 1 . .
    H H22 1.1365 0.0193 1.2399 0.043 Uiso calc 1 . .
    C C23 0.9895(3) -0.00974(9) 1.1395(2) 0.0416(7) Uani d 1 . .
    H H23 1.0225 -0.0397 1.1336 0.050 Uiso calc 1 . .
    C C24 0.8739(3) -0.00123(8) 1.0852(2) 0.0399(7) Uani d 1 . .
    H H24 0.8268 -0.0256 1.0435 0.048 Uiso calc 1 . .
    C C25 0.8263(2) 0.04271(8) 1.0911(2) 0.0294(5) Uani d 1 . .
    H H25 0.7472 0.0485 1.0518 0.035 Uiso calc 1 . .
    C C26 0.40317(17) 0.12920(7) 0.91747(17) 0.0144(4) Uani d 1 . .
    C C27 0.43678(19) 0.11373(8) 1.03101(18) 0.0211(4) Uani d 1 . .
    H H27 0.5168 0.1076 1.0661 0.025 Uiso calc 1 . .
    C C28 0.3548(2) 0.10713(8) 1.0934(2) 0.0258(5) Uani d 1 . .
    H H28 0.3784 0.0962 1.1705 0.031 Uiso calc 1 . .
    C C29 0.2380(2) 0.11659(8) 1.0429(2) 0.0251(5) Uani d 1 . .
    H H29 0.1817 0.1122 1.0855 0.030 Uiso calc 1 . .
    C C30 0.20359(19) 0.13244(8) 0.9305(2) 0.0236(5) Uani d 1 . .
    H H30 0.1237 0.1393 0.8966 0.028 Uiso calc 1 . .
    C C31 0.28542(18) 0.13847(7) 0.86665(19) 0.0189(4) Uani d 1 . .
    H H31 0.2613 0.1488 0.7891 0.023 Uiso calc 1 . .
    C C32 0.45452(17) 0.17405(7) 0.72094(17) 0.0145(4) Uani d 1 . .
    C C33 0.45617(18) 0.22199(7) 0.74552(19) 0.0190(4) Uani d 1 . .
    H H33 0.4862 0.2326 0.8224 0.023 Uiso calc 1 . .
    C C34 0.41417(19) 0.25422(7) 0.6582(2) 0.0229(5) Uani d 1 . .
    H H34 0.4137 0.2867 0.6758 0.028 Uiso calc 1 . .
    C C35 0.37279(19) 0.23917(8) 0.5452(2) 0.0237(5) Uani d 1 . .
    H H35 0.3453 0.2613 0.4853 0.028 Uiso calc 1 . .
    C C36 0.37170(19) 0.19174(8) 0.52005(19) 0.0225(4) Uani d 1 . .
    H H36 0.3438 0.1814 0.4427 0.027 Uiso calc 1 . .
    C C37 0.41126(18) 0.15910(7) 0.60767(18) 0.0178(4) Uani d 1 . .
    H H37 0.4087 0.1266 0.5901 0.021 Uiso calc 1 . .
    C C38 0.51237(17) 0.07648(7) 0.77110(17) 0.0151(4) Uani d 1 . .
    C C39 0.4272(2) 0.04295(8) 0.7711(2) 0.0248(5) Uani d 1 . .
    H H39 0.3669 0.0495 0.8077 0.030 Uiso calc 1 . .
    C C40 0.4301(2) -0.00014(8) 0.7180(2) 0.0308(5) Uani d 1 . .
    H H40 0.3719 -0.0229 0.7187 0.037 Uiso calc 1 . .
    C C41 0.5173(2) -0.01007(7) 0.66374(19) 0.0252(5) Uani d 1 . .
    H H41 0.5186 -0.0395 0.6270 0.030 Uiso calc 1 . .
    C C42 0.60271(19) 0.02319(7) 0.66335(18) 0.0212(4) Uani d 1 . .
    H H42 0.6624 0.0166 0.6259 0.025 Uiso calc 1 . .
    C C43 0.60110(19) 0.06598(7) 0.71745(18) 0.0186(4) Uani d 1 . .
    H H43 0.6606 0.0884 0.7182 0.022 Uiso calc 1 . .
    N N1 0.88013(15) 0.17306(6) 0.64028(14) 0.0148(3) Uani d 1 . .
    H H1 0.8585 0.1958 0.5899 0.018 Uiso calc 1 . .
    N N2 0.74178(15) 0.20477(6) 0.71595(15) 0.0162(3) Uani d 1 . .
    H H2A 0.727(2) 0.2227(8) 0.6547(17) 0.019 Uiso d 1 . .
    H H2B 0.721(2) 0.2127(8) 0.7774(17) 0.019 Uiso d 1 . .
    N N3 1.18951(16) 0.05374(6) 0.49253(16) 0.0226(4) Uani d 1 . .
    O O1 1.25615(14) 0.07175(6) 0.44157(15) 0.0309(4) Uani d 1 . .
    O O2 1.18095(15) 0.01114(6) 0.50467(15) 0.0314(4) Uani d 1 . .
    S S1 0.86821(4) 0.13848(2) 0.84576(4) 0.01445(10) Uani d 1 . .
    Cl Cl1 0.73410(4) 0.24665(2) 0.97189(4) 0.01787(10) Uani d 1 . .
    Ag Ag1 0.70884(2) 0.15453(2) 0.95816(2) 0.01254(6) Uani d 1 . .
    P P1 0.51614(4) 0.13383(2) 0.83979(4) 0.01185(10) Uani d 1 . .
    P P2 0.82115(4) 0.13508(2) 1.15318(4) 0.01158(10) Uani d 1 . .
loop_
    _atom_site_aniso_label
    _atom_site_aniso_U_11
    _atom_site_aniso_U_22
    _atom_site_aniso_U_33
    _atom_site_aniso_U_12
    _atom_site_aniso_U_13
    _atom_site_aniso_U_23
    C1 0.0103(9) 0.0120(9) 0.0179(9) -0.0021(7) 0.0045(7) -0.0016(7)
    C2 0.0143(10) 0.0136(9) 0.0140(9) 0.0017(7) 0.0042(7) -0.0015(7)
    C3 0.0171(11) 0.0123(9) 0.0214(10) -0.0012(7) 0.0072(8) -0.0011(7)
    C4 0.0163(11) 0.0192(10) 0.0233(10) -0.0021(8) 0.0082(8) -0.0030(8)
    C5 0.0146(10) 0.0176(10) 0.0202(10) 0.0040(8) 0.0049(8) -0.0038(8)
    C6 0.0235(11) 0.0126(9) 0.0230(10) 0.0048(8) 0.0076(9) 0.0022(8)
    C7 0.0222(11) 0.0156(10) 0.0214(10) 0.0022(8) 0.0113(8) 0.0022(8)
    C8 0.0136(10) 0.0127(9) 0.0157(9) -0.0030(7) 0.0047(7) -0.0008(7)
    C9 0.0188(11) 0.0146(10) 0.0213(10) 0.0012(8) 0.0068(8) 0.0018(8)
    C10 0.0192(12) 0.0178(10) 0.0293(12) 0.0029(8) 0.0118(9) -0.0001(8)
    C11 0.0185(11) 0.0180(10) 0.0234(10) -0.0045(8) 0.0113(8) -0.0033(8)
    C12 0.0207(11) 0.0178(10) 0.0192(10) -0.0020(8) 0.0064(8) 0.0031(8)
    C13 0.0140(10) 0.0152(9) 0.0208(10) 0.0011(7) 0.0052(8) 0.0019(8)
    C14 0.0120(10) 0.0103(9) 0.0179(9) 0.0008(7) 0.0028(7) 0.0028(7)
    C15 0.0173(10) 0.0130(9) 0.0192(10) 0.0013(7) 0.0056(8) 0.0005(7)
    C16 0.0251(12) 0.0116(9) 0.0219(10) -0.0014(8) 0.0009(9) -0.0014(8)
    C17 0.0177(11) 0.0165(10) 0.0289(11) -0.0052(8) -0.0020(9) 0.0039(8)
    C18 0.0150(11) 0.0290(12) 0.0278(11) -0.0047(9) 0.0077(9) 0.0037(9)
    C19 0.0136(10) 0.0227(11) 0.0215(10) -0.0018(8) 0.0050(8) -0.0021(8)
    C20 0.0256(11) 0.0145(10) 0.0177(9) 0.0016(8) 0.0116(8) 0.0019(8)
    C21 0.0290(12) 0.0211(11) 0.0218(10) 0.0117(9) 0.0105(9) 0.0064(8)
    C22 0.0482(16) 0.0373(14) 0.0283(12) 0.0303(12) 0.0197(11) 0.0134(11)
    C23 0.085(2) 0.0183(12) 0.0312(13) 0.0258(13) 0.0327(14) 0.0094(10)
    C24 0.076(2) 0.0108(11) 0.0357(14) 0.0014(12) 0.0192(14) -0.0020(9)
    C25 0.0399(15) 0.0176(11) 0.0316(12) -0.0019(10) 0.0110(11) -0.0044(9)
    C26 0.0130(10) 0.0102(9) 0.0215(10) -0.0009(7) 0.0072(8) -0.0034(7)
    C27 0.0159(11) 0.0244(11) 0.0234(10) 0.0003(8) 0.0061(8) 0.0003(8)
    C28 0.0268(12) 0.0283(12) 0.0262(11) -0.0029(9) 0.0137(9) 0.0009(9)
    C29 0.0224(12) 0.0209(11) 0.0390(13) -0.0035(9) 0.0208(10) -0.0038(9)
    C30 0.0125(11) 0.0210(11) 0.0400(13) -0.0005(8) 0.0115(9) -0.0033(9)
    C31 0.0152(10) 0.0157(10) 0.0255(10) 0.0003(8) 0.0049(8) -0.0028(8)
    C32 0.0082(9) 0.0146(9) 0.0218(10) -0.0002(7) 0.0056(7) 0.0013(7)
    C33 0.0131(10) 0.0168(10) 0.0262(10) 0.0000(8) 0.0034(8) 0.0000(8)
    C34 0.0152(11) 0.0150(10) 0.0380(12) 0.0000(8) 0.0059(9) 0.0027(9)
    C35 0.0147(11) 0.0254(11) 0.0299(11) 0.0012(8) 0.0041(9) 0.0124(9)
    C36 0.0159(11) 0.0321(12) 0.0201(10) -0.0002(9) 0.0054(8) 0.0043(9)
    C37 0.0121(10) 0.0200(10) 0.0224(10) -0.0012(7) 0.0064(8) -0.0004(8)
    C38 0.0147(10) 0.0120(9) 0.0177(9) 0.0017(7) 0.0027(8) 0.0005(7)
    C39 0.0241(12) 0.0201(11) 0.0333(12) -0.0063(9) 0.0131(10) -0.0074(9)
    C40 0.0374(14) 0.0161(11) 0.0423(14) -0.0132(10) 0.0165(11) -0.0091(10)
    C41 0.0345(13) 0.0134(10) 0.0283(11) -0.0011(9) 0.0089(10) -0.0050(8)
    C42 0.0228(11) 0.0169(10) 0.0252(10) 0.0034(8) 0.0088(9) -0.0027(8)
    C43 0.0185(11) 0.0142(10) 0.0242(10) -0.0020(8) 0.0073(8) -0.0027(8)
    N1 0.0176(9) 0.0113(8) 0.0181(8) 0.0044(6) 0.0091(7) 0.0038(6)
    N2 0.0171(9) 0.0159(8) 0.0181(8) 0.0049(6) 0.0090(7) 0.0037(7)
    N3 0.0205(10) 0.0211(9) 0.0262(9) 0.0052(7) 0.0063(8) -0.0058(7)
    O1 0.0248(9) 0.0320(9) 0.0425(10) 0.0001(7) 0.0205(8) -0.0101(7)
    O2 0.0366(10) 0.0196(8) 0.0410(10) 0.0112(7) 0.0158(8) -0.0010(7)
    S1 0.0120(2) 0.0160(2) 0.0164(2) 0.00335(17) 0.00569(17) 0.00330(17)
    Cl1 0.0236(3) 0.0121(2) 0.0184(2) -0.00173(17) 0.00615(18) -0.00192(16)
    Ag1 0.00999(9) 0.01314(8) 0.01461(8) -0.00147(4) 0.00338(6) 0.00063(5)
    P1 0.0085(2) 0.0110(2) 0.0165(2) -0.00051(16) 0.00401(18) -0.00144(17)
    P2 0.0108(2) 0.0098(2) 0.0145(2) -0.00040(17) 0.00404(18) 0.00016(17)
_geom_special_details
;
 All esds (except the esd in the dihedral angle between two l.s. planes)
 are estimated using the full covariance matrix.  The cell esds are taken
 into account individually in the estimation of esds in distances, angles
 and torsion angles; correlations between esds in cell parameters are only
 used when they are defined by crystal symmetry.  An approximate (isotropic)
 treatment of cell esds is used for estimating esds involving l.s. planes.
;
loop_
    _geom_bond_atom_site_label_1
    _geom_bond_atom_site_label_2
    _geom_bond_site_symmetry_2
    _geom_bond_distance
    _geom_bond_publ_flag
    C1 N2 . 1.333(3) ?
    C1 N1 . 1.356(2) ?
    C1 S1 . 1.698(2) ?
    C2 C3 . 1.396(3) ?
    C2 C7 . 1.397(3) ?
    C2 N1 . 1.403(2) ?
    C3 C4 . 1.381(3) ?
    C3 H3 . 0.9500 ?
    C4 C5 . 1.384(3) ?
    C4 H4 . 0.9500 ?
    C5 C6 . 1.388(3) ?
    C5 N3 . 1.465(3) ?
    C6 C7 . 1.384(3) ?
    C6 H6 . 0.9500 ?
    C7 H7 . 0.9500 ?
    C8 C9 . 1.390(3) ?
    C8 C13 . 1.395(3) ?
    C8 P2 . 1.824(2) ?
    C9 C10 . 1.391(3) ?
    C9 H9 . 0.9500 ?
    C10 C11 . 1.385(3) ?
    C10 H10 . 0.9500 ?
    C11 C12 . 1.385(3) ?
    C11 H11 . 0.9500 ?
    C12 C13 . 1.389(3) ?
    C12 H12 . 0.9500 ?
    C13 H13 . 0.9500 ?
    C14 C15 . 1.392(3) ?
    C14 C19 . 1.396(3) ?
    C14 P2 . 1.823(2) ?
    C15 C16 . 1.395(3) ?
    C15 H15 . 0.9500 ?
    C16 C17 . 1.381(3) ?
    C16 H16 . 0.9500 ?
    C17 C18 . 1.389(3) ?
    C17 H17 . 0.9500 ?
    C18 C19 . 1.381(3) ?
    C18 H18 . 0.9500 ?
    C19 H19 . 0.9500 ?
    C20 C25 . 1.394(3) ?
    C20 C21 . 1.398(3) ?
    C20 P2 . 1.824(2) ?
    C21 C22 . 1.397(3) ?
    C21 H21 . 0.9500 ?
    C22 C23 . 1.379(4) ?
    C22 H22 . 0.9500 ?
    C23 C24 . 1.379(4) ?
    C23 H23 . 0.9500 ?
    C24 C25 . 1.384(3) ?
    C24 H24 . 0.9500 ?
    C25 H25 . 0.9500 ?
    C26 C27 . 1.392(3) ?
    C26 C31 . 1.398(3) ?
    C26 P1 . 1.825(2) ?
    C27 C28 . 1.386(3) ?
    C27 H27 . 0.9500 ?
    C28 C29 . 1.387(3) ?
    C28 H28 . 0.9500 ?
    C29 C30 . 1.384(3) ?
    C29 H29 . 0.9500 ?
    C30 C31 . 1.394(3) ?
    C30 H30 . 0.9500 ?
    C31 H31 . 0.9500 ?
    C32 C37 . 1.393(3) ?
    C32 C33 . 1.398(3) ?
    C32 P1 . 1.831(2) ?
    C33 C34 . 1.388(3) ?
    C33 H33 . 0.9500 ?
    C34 C35 . 1.389(3) ?
    C34 H34 . 0.9500 ?
    C35 C36 . 1.385(3) ?
    C35 H35 . 0.9500 ?
    C36 C37 . 1.393(3) ?
    C36 H36 . 0.9500 ?
    C37 H37 . 0.9500 ?
    C38 C39 . 1.391(3) ?
    C38 C43 . 1.401(3) ?
    C38 P1 . 1.827(2) ?
    C39 C40 . 1.389(3) ?
    C39 H39 . 0.9500 ?
    C40 C41 . 1.387(3) ?
    C40 H40 . 0.9500 ?
    C41 C42 . 1.388(3) ?
    C41 H41 . 0.9500 ?
    C42 C43 . 1.385(3) ?
    C42 H42 . 0.9500 ?
    C43 H43 . 0.9500 ?
    N1 H1 . 0.8800 ?
    N2 H2A . 0.877(16) ?
    N2 H2B . 0.870(16) ?
    N3 O1 . 1.230(3) ?
    N3 O2 . 1.231(2) ?
    S1 Ag1 . 2.6316(5) ?
    Cl1 Ag1 . 2.6435(5) ?
    Ag1 P1 . 2.4330(5) ?
    Ag1 P2 . 2.4440(5) ?
loop_
    _geom_angle_atom_site_label_1
    _geom_angle_atom_site_label_2
    _geom_angle_atom_site_label_3
    _geom_angle_site_symmetry_1
    _geom_angle_site_symmetry_3
    _geom_angle
    _geom_angle_publ_flag
    N2 C1 N1 . . 114.37(17) ?
    N2 C1 S1 . . 121.88(15) ?
    N1 C1 S1 . . 123.74(15) ?
    C3 C2 C7 . . 119.50(18) ?
    C3 C2 N1 . . 116.00(17) ?
    C7 C2 N1 . . 124.28(18) ?
    C4 C3 C2 . . 120.63(19) ?
    C4 C3 H3 . . 119.7 ?
    C2 C3 H3 . . 119.7 ?
    C3 C4 C5 . . 118.92(19) ?
    C3 C4 H4 . . 120.5 ?
    C5 C4 H4 . . 120.5 ?
    C4 C5 C6 . . 121.62(19) ?
    C4 C5 N3 . . 119.05(19) ?
    C6 C5 N3 . . 119.31(18) ?
    C7 C6 C5 . . 119.18(19) ?
    C7 C6 H6 . . 120.4 ?
    C5 C6 H6 . . 120.4 ?
    C6 C7 C2 . . 120.08(19) ?
    C6 C7 H7 . . 120.0 ?
    C2 C7 H7 . . 120.0 ?
    C9 C8 C13 . . 119.44(18) ?
    C9 C8 P2 . . 117.84(15) ?
    C13 C8 P2 . . 122.70(15) ?
    C8 C9 C10 . . 120.44(19) ?
    C8 C9 H9 . . 119.8 ?
    C10 C9 H9 . . 119.8 ?
    C11 C10 C9 . . 119.8(2) ?
    C11 C10 H10 . . 120.1 ?
    C9 C10 H10 . . 120.1 ?
    C10 C11 C12 . . 120.00(19) ?
    C10 C11 H11 . . 120.0 ?
    C12 C11 H11 . . 120.0 ?
    C11 C12 C13 . . 120.40(19) ?
    C11 C12 H12 . . 119.8 ?
    C13 C12 H12 . . 119.8 ?
    C12 C13 C8 . . 119.86(19) ?
    C12 C13 H13 . . 120.1 ?
    C8 C13 H13 . . 120.1 ?
    C15 C14 C19 . . 118.90(18) ?
    C15 C14 P2 . . 122.60(15) ?
    C19 C14 P2 . . 118.24(15) ?
    C14 C15 C16 . . 120.11(19) ?
    C14 C15 H15 . . 119.9 ?
    C16 C15 H15 . . 119.9 ?
    C17 C16 C15 . . 120.3(2) ?
    C17 C16 H16 . . 119.9 ?
    C15 C16 H16 . . 119.9 ?
    C16 C17 C18 . . 119.86(19) ?
    C16 C17 H17 . . 120.1 ?
    C18 C17 H17 . . 120.1 ?
    C19 C18 C17 . . 120.0(2) ?
    C19 C18 H18 . . 120.0 ?
    C17 C18 H18 . . 120.0 ?
    C18 C19 C14 . . 120.8(2) ?
    C18 C19 H19 . . 119.6 ?
    C14 C19 H19 . . 119.6 ?
    C25 C20 C21 . . 119.2(2) ?
    C25 C20 P2 . . 116.29(17) ?
    C21 C20 P2 . . 124.46(17) ?
    C22 C21 C20 . . 119.3(2) ?
    C22 C21 H21 . . 120.3 ?
    C20 C21 H21 . . 120.3 ?
    C23 C22 C21 . . 120.8(3) ?
    C23 C22 H22 . . 119.6 ?
    C21 C22 H22 . . 119.6 ?
    C22 C23 C24 . . 119.8(2) ?
    C22 C23 H23 . . 120.1 ?
    C24 C23 H23 . . 120.1 ?
    C23 C24 C25 . . 120.3(3) ?
    C23 C24 H24 . . 119.9 ?
    C25 C24 H24 . . 119.9 ?
    C24 C25 C20 . . 120.5(3) ?
    C24 C25 H25 . . 119.7 ?
    C20 C25 H25 . . 119.7 ?
    C27 C26 C31 . . 119.35(19) ?
    C27 C26 P1 . . 117.57(15) ?
    C31 C26 P1 . . 123.02(16) ?
    C28 C27 C26 . . 120.7(2) ?
    C28 C27 H27 . . 119.6 ?
    C26 C27 H27 . . 119.6 ?
    C27 C28 C29 . . 119.8(2) ?
    C27 C28 H28 . . 120.1 ?
    C29 C28 H28 . . 120.1 ?
    C30 C29 C28 . . 120.1(2) ?
    C30 C29 H29 . . 120.0 ?
    C28 C29 H29 . . 120.0 ?
    C29 C30 C31 . . 120.4(2) ?
    C29 C30 H30 . . 119.8 ?
    C31 C30 H30 . . 119.8 ?
    C30 C31 C26 . . 119.6(2) ?
    C30 C31 H31 . . 120.2 ?
    C26 C31 H31 . . 120.2 ?
    C37 C32 C33 . . 119.18(19) ?
    C37 C32 P1 . . 122.97(15) ?
    C33 C32 P1 . . 117.79(15) ?
    C34 C33 C32 . . 120.3(2) ?
    C34 C33 H33 . . 119.8 ?
    C32 C33 H33 . . 119.8 ?
    C33 C34 C35 . . 120.2(2) ?
    C33 C34 H34 . . 119.9 ?
    C35 C34 H34 . . 119.9 ?
    C36 C35 C34 . . 119.7(2) ?
    C36 C35 H35 . . 120.1 ?
    C34 C35 H35 . . 120.1 ?
    C35 C36 C37 . . 120.3(2) ?
    C35 C36 H36 . . 119.8 ?
    C37 C36 H36 . . 119.8 ?
    C32 C37 C36 . . 120.2(2) ?
    C32 C37 H37 . . 119.9 ?
    C36 C37 H37 . . 119.9 ?
    C39 C38 C43 . . 118.99(18) ?
    C39 C38 P1 . . 123.24(16) ?
    C43 C38 P1 . . 117.76(15) ?
    C40 C39 C38 . . 120.3(2) ?
    C40 C39 H39 . . 119.9 ?
    C38 C39 H39 . . 119.9 ?
    C41 C40 C39 . . 120.4(2) ?
    C41 C40 H40 . . 119.8 ?
    C39 C40 H40 . . 119.8 ?
    C40 C41 C42 . . 119.7(2) ?
    C40 C41 H41 . . 120.2 ?
    C42 C41 H41 . . 120.2 ?
    C43 C42 C41 . . 120.1(2) ?
    C43 C42 H42 . . 119.9 ?
    C41 C42 H42 . . 119.9 ?
    C42 C43 C38 . . 120.50(19) ?
    C42 C43 H43 . . 119.7 ?
    C38 C43 H43 . . 119.7 ?
    C1 N1 C2 . . 130.59(17) ?
    C1 N1 H1 . . 114.7 ?
    C2 N1 H1 . . 114.7 ?
    C1 N2 H2A . . 117.7(16) ?
    C1 N2 H2B . . 117.4(16) ?
    H2A N2 H2B . . 122(2) ?
    O1 N3 O2 . . 123.66(18) ?
    O1 N3 C5 . . 118.22(18) ?
    O2 N3 C5 . . 118.10(18) ?
    C1 S1 Ag1 . . 103.88(7) ?
    P1 Ag1 P2 . . 134.741(17) ?
    P1 Ag1 S1 . . 110.349(16) ?
    P2 Ag1 S1 . . 99.654(16) ?
    P1 Ag1 Cl1 . . 110.591(16) ?
    P2 Ag1 Cl1 . . 98.075(15) ?
    S1 Ag1 Cl1 . . 96.894(15) ?
    C26 P1 C38 . . 103.36(9) ?
    C26 P1 C32 . . 104.31(9) ?
    C38 P1 C32 . . 104.41(9) ?
    C26 P1 Ag1 . . 114.88(7) ?
    C38 P1 Ag1 . . 113.04(7) ?
    C32 P1 Ag1 . . 115.51(6) ?
    C14 P2 C20 . . 105.80(9) ?
    C14 P2 C8 . . 105.29(9) ?
    C20 P2 C8 . . 104.31(9) ?
    C14 P2 Ag1 . . 110.44(6) ?
    C20 P2 Ag1 . . 110.21(7) ?
    C8 P2 Ag1 . . 119.78(7) ?
loop_
    _geom_torsion_atom_site_label_1
    _geom_torsion_atom_site_label_2
    _geom_torsion_atom_site_label_3
    _geom_torsion_atom_site_label_4
    _geom_torsion_site_symmetry_1
    _geom_torsion_site_symmetry_2
    _geom_torsion_site_symmetry_3
    _geom_torsion_site_symmetry_4
    _geom_torsion
    _geom_torsion_publ_flag
    C7 C2 C3 C4 . . . . 2.9(3) ?
    N1 C2 C3 C4 . . . . -171.96(18) ?
    C2 C3 C4 C5 . . . . -1.4(3) ?
    C3 C4 C5 C6 . . . . -1.0(3) ?
    C3 C4 C5 N3 . . . . 177.66(18) ?
    C4 C5 C6 C7 . . . . 1.7(3) ?
    N3 C5 C6 C7 . . . . -176.90(19) ?
    C5 C6 C7 C2 . . . . -0.1(3) ?
    C3 C2 C7 C6 . . . . -2.1(3) ?
    N1 C2 C7 C6 . . . . 172.30(19) ?
    C13 C8 C9 C10 . . . . 0.6(3) ?
    P2 C8 C9 C10 . . . . 179.24(16) ?
    C8 C9 C10 C11 . . . . -1.4(3) ?
    C9 C10 C11 C12 . . . . 0.7(3) ?
    C10 C11 C12 C13 . . . . 0.8(3) ?
    C11 C12 C13 C8 . . . . -1.5(3) ?
    C9 C8 C13 C12 . . . . 0.8(3) ?
    P2 C8 C13 C12 . . . . -177.71(15) ?
    C19 C14 C15 C16 . . . . -1.9(3) ?
    P2 C14 C15 C16 . . . . -175.92(15) ?
    C14 C15 C16 C17 . . . . -0.5(3) ?
    C15 C16 C17 C18 . . . . 1.7(3) ?
    C16 C17 C18 C19 . . . . -0.6(3) ?
    C17 C18 C19 C14 . . . . -1.8(3) ?
    C15 C14 C19 C18 . . . . 3.1(3) ?
    P2 C14 C19 C18 . . . . 177.33(17) ?
    C25 C20 C21 C22 . . . . 1.1(3) ?
    P2 C20 C21 C22 . . . . -177.62(17) ?
    C20 C21 C22 C23 . . . . -1.0(3) ?
    C21 C22 C23 C24 . . . . -0.3(4) ?
    C22 C23 C24 C25 . . . . 1.6(4) ?
    C23 C24 C25 C20 . . . . -1.6(4) ?
    C21 C20 C25 C24 . . . . 0.2(3) ?
    P2 C20 C25 C24 . . . . 179.03(19) ?
    C31 C26 C27 C28 . . . . 0.5(3) ?
    P1 C26 C27 C28 . . . . -176.77(17) ?
    C26 C27 C28 C29 . . . . -0.8(3) ?
    C27 C28 C29 C30 . . . . 0.2(3) ?
    C28 C29 C30 C31 . . . . 0.8(3) ?
    C29 C30 C31 C26 . . . . -1.1(3) ?
    C27 C26 C31 C30 . . . . 0.5(3) ?
    P1 C26 C31 C30 . . . . 177.59(16) ?
    C37 C32 C33 C34 . . . . 0.6(3) ?
    P1 C32 C33 C34 . . . . 177.89(16) ?
    C32 C33 C34 C35 . . . . -1.6(3) ?
    C33 C34 C35 C36 . . . . 1.1(3) ?
    C34 C35 C36 C37 . . . . 0.4(3) ?
    C33 C32 C37 C36 . . . . 0.9(3) ?
    P1 C32 C37 C36 . . . . -176.27(16) ?
    C35 C36 C37 C32 . . . . -1.4(3) ?
    C43 C38 C39 C40 . . . . -0.4(3) ?
    P1 C38 C39 C40 . . . . -179.50(19) ?
    C38 C39 C40 C41 . . . . -0.4(4) ?
    C39 C40 C41 C42 . . . . 0.4(4) ?
    C40 C41 C42 C43 . . . . 0.4(3) ?
    C41 C42 C43 C38 . . . . -1.2(3) ?
    C39 C38 C43 C42 . . . . 1.2(3) ?
    P1 C38 C43 C42 . . . . -179.65(16) ?
    N2 C1 N1 C2 . . . . -171.97(19) ?
    S1 C1 N1 C2 . . . . 9.2(3) ?
    C3 C2 N1 C1 . . . . -153.6(2) ?
    C7 C2 N1 C1 . . . . 31.8(3) ?
    C4 C5 N3 O1 . . . . 7.4(3) ?
    C6 C5 N3 O1 . . . . -173.91(19) ?
    C4 C5 N3 O2 . . . . -171.0(2) ?
    C6 C5 N3 O2 . . . . 7.7(3) ?
    N2 C1 S1 Ag1 . . . . 7.68(17) ?
    N1 C1 S1 Ag1 . . . . -173.58(15) ?
    C27 C26 P1 C38 . . . . 91.38(17) ?
    C31 C26 P1 C38 . . . . -85.81(18) ?
    C27 C26 P1 C32 . . . . -159.69(16) ?
    C31 C26 P1 C32 . . . . 23.13(19) ?
    C27 C26 P1 Ag1 . . . . -32.24(18) ?
    C31 C26 P1 Ag1 . . . . 150.58(15) ?
    C39 C38 P1 C26 . . . . 8.1(2) ?
    C43 C38 P1 C26 . . . . -170.92(16) ?
    C39 C38 P1 C32 . . . . -100.71(19) ?
    C43 C38 P1 C32 . . . . 80.22(17) ?
    C39 C38 P1 Ag1 . . . . 132.96(17) ?
    C43 C38 P1 Ag1 . . . . -46.11(17) ?
    C37 C32 P1 C26 . . . . -104.98(18) ?
    C33 C32 P1 C26 . . . . 77.84(17) ?
    C37 C32 P1 C38 . . . . 3.18(19) ?
    C33 C32 P1 C38 . . . . -174.00(16) ?
    C37 C32 P1 Ag1 . . . . 127.96(16) ?
    C33 C32 P1 Ag1 . . . . -49.22(17) ?
    C15 C14 P2 C20 . . . . -126.80(16) ?
    C19 C14 P2 C20 . . . . 59.16(17) ?
    C15 C14 P2 C8 . . . . -16.70(18) ?
    C19 C14 P2 C8 . . . . 169.26(16) ?
    C15 C14 P2 Ag1 . . . . 113.94(15) ?
    C19 C14 P2 Ag1 . . . . -60.09(16) ?
    C25 C20 P2 C14 . . . . -163.63(17) ?
    C21 C20 P2 C14 . . . . 15.1(2) ?
    C25 C20 P2 C8 . . . . 85.58(18) ?
    C21 C20 P2 C8 . . . . -95.71(19) ?
    C25 C20 P2 Ag1 . . . . -44.22(18) ?
    C21 C20 P2 Ag1 . . . . 134.49(16) ?
    C9 C8 P2 C14 . . . . 92.78(17) ?
    C13 C8 P2 C14 . . . . -88.67(17) ?
    C9 C8 P2 C20 . . . . -156.06(16) ?
    C13 C8 P2 C20 . . . . 22.50(19) ?
    C9 C8 P2 Ag1 . . . . -32.22(18) ?
    C13 C8 P2 Ag1 . . . . 146.34(14) ?
loop_
    _geom_hbond_atom_site_label_D
    _geom_hbond_atom_site_label_H
    _geom_hbond_atom_site_label_A
    _geom_hbond_site_symmetry_A
    _geom_hbond_distance_DH
    _geom_hbond_distance_HA
    _geom_hbond_distance_DA
    _geom_hbond_angle_DHA
    N1 H1 Cl1 4_565 0.88 2.41 3.2454(17) 159.0
    N2 H2A Cl1 4_565 0.877(16) 2.388(18) 3.2257(18) 160(2)
    N2 H2B Cl1 . 0.870(16) 2.498(18) 3.3247(18) 159(2)
    C12 H12 O2 3_757 0.95 2.5947 3.272(3) 128.53
_shelx_hkl_file
;
   0   0   1    0.01    0.01
   0   0   1    0.00    0.01
   0   0   1    0.02    0.01
   0   0   1    0.00    0.01
   0   0   1    0.01    0.01
   0   0   1    0.01    0.01
   0   0  -1    0.00    0.01
   0   0  -1   -0.01    0.01
   0   0  -1    0.00    0.01
   0   0  -1    0.03    0.01
   0   0  -1    0.00    0.01
   0   0  -1   -0.01    0.01
   0   0   2   25.75    1.58
   0   0   2   25.96    1.56
   0   0   2   26.35    1.57
   0   0   2   25.10    1.57
   0   0   2   24.78    1.57
   0   0   2   24.84    1.64
   0   0   2   26.09    1.58
   0   0  -2   25.26    1.58
   0   0  -2   27.13    1.61
   0   0  -2   26.19    1.56
   0   0  -2   24.85    1.57
   0   0  -2   26.92    1.58
   0   0  -2   25.54    1.56
   0   0  -2   25.09    1.57
   0   0  -2   26.45    1.56
   0   0   3    0.04    0.02
   0   0   3    0.15    0.03
   0   0   3    0.18    0.03
   0   0   3    0.03    0.03
   0   0   3    0.11    0.04
   0   0   3    0.06    0.03
   0   0   3    0.16    0.03
   0   0  -3    0.10    0.03
   0   0  -3    0.04    0.03
   0   0  -3    0.18    0.04
   0   0  -3    0.06    0.03
   0   0  -3    0.05    0.04
   0   0  -3    0.04    0.03
   0   0  -3    0.11    0.03
   0   0   4   31.54    1.89
   0   0   4   31.63    1.89
   0   0   4   33.42    1.91
   0   0   4   30.47    1.90
   0   0   4   29.32    1.90
   0   0   4   31.35    1.89
   0   0  -4   30.28    1.90
   0   0  -4   31.35    1.90
   0   0  -4   32.42    1.93
   0   0  -4   30.10    1.90
   0   0  -4   34.06    1.90
   0   0  -4   29.79    1.90
   0   0  -4   29.83    1.91
   0   0  -4   30.61    1.90
   0   0   5    0.25    0.04
   0   0   5    0.11    0.05
   0   0   5    0.19    0.04
   0   0   5    0.18    0.07
   0   0   5    0.32    0.06
   0   0  -5    0.04    0.03
   0   0  -5    0.04    0.04
   0   0  -5    0.18    0.06
   0   0  -5    0.30    0.05
   0   0  -5    0.20    0.06
   0   0  -5    0.45    0.06
   0   0  -5    0.36    0.10
   0   0  -5    0.23    0.08
   0   0  -5    0.08    0.04
   0   0   6   97.25    5.64
   0   0   6   89.91    5.66
   0   0   6   98.45    5.71
   0   0   6   88.36    5.67
   0   0   6   96.70    5.62
   0   0   6   86.12    5.65
   0   0   6   95.75    5.76
   0   0  -6   93.44    5.66
   0   0  -6   97.75    5.70
   0   0  -6   92.45    5.66
   0   0  -6   87.33    5.64
   0   0  -6  103.14    5.66
   0   0  -6   90.15    5.66
   0   0  -6   93.57    5.67
   0   0  -6   87.68    5.80
   0   0   7    0.18    0.07
   0   0   7    0.00    0.08
   0   0   7    0.21    0.08
   0   0   7    0.17    0.09
   0   0   7    0.04    0.09
   0   0   7   -0.21    0.10
   0   0  -7    0.08    0.08
   0   0  -7    0.01    0.11
   0   0  -7   -0.03    0.08
   0   0  -7   -0.02    0.08
   0   0  -7    0.10    0.08
   0   0  -7    0.13    0.09
   0   0  -7    0.02    0.08
   0   0   8    5.82    0.46
   0   0   8    6.65    0.51
   0   0  -8    6.34    0.45
   0   0  -8    6.85    0.45
   0   0  -8    6.12    0.45
   0   0   9    0.25    0.21
   0   0   9    0.62    0.19
   0   0  -9    0.05    0.16
   0   0  -9    0.53    0.13
   0   0  -9    0.44    0.15
   0   0  10  229.38   15.01
   0   0  10  256.66   15.22
   0   0 -10  241.76   15.16
   0   0 -10  251.96   14.97
   0   0 -10  255.43   15.02
   0   0  11    0.38    0.25
   0   0  11    0.36    0.17
   0   0 -11    0.53    0.33
   0   0 -11    0.45    0.16
   0   0 -11    0.37    0.29
   0   0  12   20.91    1.43
   0   0  12   22.57    1.46
   0   0 -12   20.41    1.44
   0   0 -12   24.06    1.39
   0   0 -12   21.55    1.42
   0   0  13    0.04    0.15
   0   0  13   -0.05    0.12
   0   0 -13    0.13    0.26
   0   0 -13    0.13    0.09
   0   0 -13    0.09    0.20
   0   0  14    2.01    0.21
   0   0 -14    2.11    0.16
   0   1   0    0.00    0.00
   0   1   0    0.00    0.00
   0   1   0    0.00    0.00
   0   1   0    0.00    0.00
   0   1   0    0.00    0.00
   0   1   0    0.00    0.00
   0  -1   0    0.00    0.00
   0  -1   0    0.00    0.00
   0  -1   0    0.00    0.00
   0  -1   0    0.00    0.00
   0  -1   0    0.00    0.00
   0  -1   0    0.00    0.00
   0   1   1    0.00    0.01
   0   1   1    0.00    0.01
   0   1   1    0.00    0.01
   0   1  -1    0.00    0.00
   0   1  -1    0.00    0.01
   0   1  -1    0.00    0.01
   0   1  -1    0.01    0.01
   0   1  -1    0.01    0.01
   0  -1  -1    0.00    0.01
   0  -1  -1    0.00    0.01
   0  -1  -1    0.00    0.01
   0  -1  -1    0.01    0.01
   0  -1  -1    0.00    0.01
   0  -1   1    0.01    0.01
   0  -1   1   -0.01    0.01
   0  -1   1    0.00    0.01
   0   1   2    7.80    0.48
   0   1   2    7.39    0.48
   0   1   2    8.11    0.49
   0   1   2    7.34    0.48
   0   1   2    8.18    0.48
   0   1   2    7.79    0.49
   0   1   2    7.53    0.48
   0   1   2    7.64    0.48
   0   1  -2    8.12    0.48
   0   1  -2    7.42    0.48
   0   1  -2    7.19    0.48
   0   1  -2    7.45    0.48
   0   1  -2    8.15    0.49
   0   1  -2    8.34    0.49
   0   1  -2    8.56    0.49
   0   1  -2    7.29    0.49
   0  -1  -2    7.62    0.49
   0  -1  -2    7.88    0.48
   0  -1  -2    8.17    0.49
   0  -1  -2    7.59    0.48
   0  -1  -2    8.40    0.49
   0  -1  -2    7.16    0.48
   0  -1  -2    7.47    0.49
   0  -1  -2    8.37    0.50
   0  -1  -2    8.06    0.48
   0  -1   2    8.17    0.48
   0  -1   2    8.58    0.48
   0  -1   2    8.00    0.49
   0  -1   2    7.43    0.48
   0  -1   2    7.23    0.48
   0  -1   2    8.30    0.49
   0  -1   2    9.40    0.51
   0  -1   2    7.71    0.49
   0   1   3   40.14    2.40
   0   1   3   39.38    2.41
   0   1   3   40.31    2.41
   0   1   3   37.55    2.41
   0   1   3   39.11    2.42
   0   1   3   38.85    2.42
   0   1   3   39.86    2.43
   0   1  -3   38.35    2.43
   0   1  -3   40.49    2.41
   0   1  -3   39.10    2.41
   0   1  -3   38.56    2.42
   0   1  -3   42.09    2.42
   0   1  -3   39.02    2.40
   0   1  -3   38.78    2.41
   0   1  -3   39.36    2.41
   0   1  -3   36.84    2.44
   0  -1  -3   40.43    2.43
   0  -1  -3   42.13    2.43
   0  -1  -3   39.52    2.42
   0  -1  -3   39.77    2.41
   0  -1  -3   42.48    2.41
   0  -1  -3   38.29    2.41
   0  -1  -3   39.94    2.41
   0  -1  -3   39.73    2.40
   0  -1   3   41.71    2.41
   0  -1   3   40.68    2.42
   0  -1   3   40.77    2.43
   0  -1   3   39.92    2.41
   0  -1   3   39.03    2.41
   0  -1   3   41.51    2.40
   0  -1   3   37.68    2.52
   0  -1   3   39.75    2.41
   0   1   4  121.91    7.15
   0   1   4  114.99    7.14
   0   1   4  123.09    7.19
   0   1   4  111.55    7.18
   0   1   4  116.52    7.15
   0   1   4  113.85    7.16
   0   1   4  119.86    7.13
   0   1  -4  117.61    7.15
   0   1  -4  123.63    7.14
   0   1  -4  119.85    7.17
   0   1  -4  113.55    7.13
   0   1  -4  123.59    7.14
   0   1  -4  115.95    7.13
   0   1  -4  116.14    7.17
   0   1  -4  117.86    7.15
   0   1  -4  110.52    7.20
   0  -1  -4  116.99    7.13
   0  -1  -4  122.86    7.14
   0  -1  -4  116.59    7.15
   0  -1  -4  112.89    7.15
   0  -1  -4  129.57    7.19
   0  -1  -4  113.75    7.14
   0  -1  -4  117.40    7.14
   0  -1  -4  119.70    7.14
   0  -1   4  122.74    7.14
   0  -1   4  121.15    7.14
   0  -1   4  119.10    7.16
   0  -1   4  112.68    7.15
   0  -1   4  127.58    7.19
   0  -1   4  111.56    7.15
   0  -1   4  116.22    7.17
   0   1   5    6.38    0.33
   0   1   5    4.66    0.33
   0   1   5    5.67    0.35
   0   1   5    4.71    0.35
   0   1   5    4.68    0.33
   0   1   5    5.88    0.34
   0   1  -5    5.05    0.33
   0   1  -5    5.44    0.34
   0   1  -5    5.84    0.35
   0   1  -5    4.68    0.33
   0   1  -5    4.98    0.35
   0   1  -5    5.23    0.34
   0   1  -5    5.48    0.34
   0   1  -5    4.76    0.34
   0   1  -5    5.25    0.34
   0  -1  -5    5.00    0.33
   0  -1  -5    5.36    0.34
   0  -1  -5    5.41    0.34
   0  -1  -5    4.87    0.33
   0  -1  -5    5.37    0.35
   0  -1  -5    5.05    0.33
   0  -1  -5    5.55    0.35
   0  -1  -5    5.01    0.34
   0  -1  -5    5.32    0.36
   0  -1   5    5.37    0.33
   0  -1   5    5.06    0.33
   0  -1   5    4.88    0.34
   0  -1   5    4.79    0.35
   0  -1   5    5.12    0.34
   0  -1   5    4.55    0.34
   0  -1   5    5.39    0.34
   0   1   6  119.47    7.19
   0   1   6  111.92    7.19
   0   1   6  123.67    7.24
   0   1   6  111.65    7.22
   0   1   6  120.83    7.20
   0   1   6  114.87    7.76
   0   1   6  122.78    7.22
   0   1  -6  115.52    7.19
   0   1  -6  123.76    7.21
   0   1  -6  120.80    7.21
   0   1  -6  111.11    7.22
   0   1  -6  131.76    7.23
   0   1  -6  117.02    7.19
   0   1  -6  117.69    7.19
   0   1  -6  113.02    7.38
   0  -1  -6  119.52    7.19
   0  -1  -6  129.96    7.24
   0  -1  -6  118.33    7.21
   0  -1  -6  111.89    7.17
   0  -1  -6  129.58    7.21
   0  -1  -6  119.56    7.25
   0  -1  -6  120.48    7.21
   0  -1  -6  112.26    7.23
   0  -1   6  125.53    7.19
   0  -1   6  113.57    7.20
   0  -1   6  123.45    7.27
   0  -1   6  111.31    7.20
   0  -1   6  110.13    7.18
   0  -1   6  120.48    7.17
   0   1   7    0.58    0.09
   0   1   7    0.56    0.09
   0   1   7    1.02    0.13
   0   1   7    0.90    0.18
   0   1   7    0.57    0.11
   0   1   7    0.66    0.11
   0   1  -7    0.90    0.09
   0   1  -7    0.71    0.15
   0   1  -7    0.53    0.12
   0   1  -7    0.83    0.09
   0   1  -7    0.78    0.11
   0   1  -7    0.83    0.12
   0   1  -7    0.72    0.09
   0  -1  -7    0.61    0.08
   0  -1  -7    0.76    0.14
   0  -1  -7    0.81    0.15
   0  -1  -7    0.59    0.09
   0  -1  -7    0.77    0.12
   0  -1  -7    0.53    0.11
   0  -1  -7    0.72    0.09
   0  -1   7    0.81    0.08
   0  -1   7    0.83    0.09
   0  -1   7    1.02    0.11
   0  -1   7    1.03    0.13
   0  -1   7    0.27    0.13
   0  -1   7    0.55    0.09
   0   1   8   88.32    5.79
   0   1   8   99.77    6.10
   0   1  -8   98.02    5.84
   0   1  -8   94.64    5.89
   0   1  -8   96.12    5.81
   0  -1  -8  103.54    5.88
   0  -1  -8   91.46    5.84
   0  -1  -8   97.20    5.81
   0  -1   8   89.56    5.80
   0  -1   8   92.58    6.02
   0   1   9   57.37    3.79
   0   1   9   61.69    4.04
   0   1  -9   60.05    3.83
   0   1  -9   61.70    3.82
   0   1  -9   62.52    3.82
   0  -1  -9   65.47    3.89
   0  -1  -9   64.46    3.77
   0  -1  -9   63.32    3.84
   0  -1   9   59.24    3.81
   0  -1   9   61.72    4.18
   0   1  10    2.29    0.27
   0   1  10    2.47    0.21
   0   1 -10    1.97    0.30
   0   1 -10    2.53    0.22
   0   1 -10    2.21    0.28
   0  -1 -10    2.38    0.35
   0  -1 -10    2.29    0.21
   0  -1 -10    2.23    0.27
   0  -1  10    2.44    0.27
   0  -1  10    2.30    0.24
   0   1  11   11.57    0.83
   0   1  11   12.12    0.88
   0   1 -11   11.55    0.89
   0   1 -11   12.00    0.79
   0   1 -11   14.09    0.85
   0  -1 -11   10.13    0.86
   0  -1 -11   12.74    0.79
   0  -1 -11   13.25    0.85
   0  -1  11   10.89    0.83
   0  -1  11   12.22    0.81
   0   1  12    0.65    0.20
   0   1  12    0.25    0.12
   0   1 -12    0.08    0.31
   0   1 -12    0.58    0.16
   0   1 -12    0.51    0.20
   0  -1 -12    0.17    0.22
   0  -1 -12    0.66    0.13
   0  -1 -12    0.34    0.20
   0  -1  12    0.59    0.30
   0  -1  12    0.52    0.14
   0   1  13    0.38    0.22
   0   1  13    0.62    0.11
   0   1 -13    0.26    0.19
   0   1 -13    0.79    0.13
   0   1 -13    0.76    0.21
   0  -1 -13    0.45    0.18
   0  -1 -13    0.70    0.14
   0  -1 -13    0.74    0.17
   0  -1  13    0.52    0.17
   0  -1  13    1.02    0.12
   0   1  14    0.06    0.16
   0   1 -14    0.22    0.07
   0  -1 -14    0.28    0.09
   0  -1  14    0.26    0.13
   0   2   0    0.00    0.00
   0   2   0    0.00    0.01
   0   2   0    0.00    0.01
   0  -2   0    0.01    0.01
   0  -2   0    0.00    0.01
   0  -2   0    0.00    0.01
   0  -2   0    0.00    0.01
   0  -2   0    0.00    0.01
   0   2   1   -0.01    0.01
   0   2   1    0.00    0.01
   0   2   1    0.00    0.01
   0   2  -1   -0.01    0.01
   0   2  -1   -0.01    0.01
   0   2  -1    0.01    0.01
   0  -2  -1   -0.01    0.01
   0  -2  -1   -0.01    0.01
   0  -2  -1    0.00    0.01
   0  -2  -1    0.00    0.01
   0  -2  -1    0.00    0.01
   0  -2   1   -0.01    0.02
   0  -2   1    0.00    0.01
   0  -2   1    0.01    0.02
   0  -2   1    0.01    0.01
   0  -2   1   -0.01    0.01
   0   2   2    1.64    0.11
   0   2   2    1.55    0.10
   0   2   2    1.48    0.11
   0   2   2    1.53    0.11
   0   2   2    1.73    0.11
   0   2   2    1.46    0.11
   0   2   2    1.47    0.12
   0   2   2    1.74    0.11
   0   2  -2    1.72    0.11
   0   2  -2    1.73    0.11
   0   2  -2    1.44    0.11
   0   2  -2    1.35    0.11
   0   2  -2    1.67    0.11
   0   2  -2    1.64    0.11
   0   2  -2    1.56    0.11
   0   2  -2    1.39    0.11
   0  -2  -2    1.53    0.10
   0  -2  -2    1.54    0.11
   0  -2  -2    1.98    0.11
   0  -2  -2    1.42    0.10
   0  -2  -2    1.58    0.11
   0  -2  -2    1.55    0.11
   0  -2  -2    1.60    0.12
   0  -2  -2    1.67    0.11
   0  -2   2    1.83    0.10
   0  -2   2    1.54    0.10
   0  -2   2    1.63    0.11
   0  -2   2    1.81    0.11
   0  -2   2    1.49    0.11
   0   2   3  108.88    6.36
   0   2   3  101.22    6.37
   0   2   3  112.48    6.39
   0   2   3   98.21    6.36
   0   2   3  103.92    6.36
   0   2   3  105.56    6.36
   0   2   3  105.88    6.38
   0   2   3  104.67    6.36
   0   2  -3  101.73    6.39
   0   2  -3  104.07    6.39
   0   2  -3  104.12    6.35
   0   2  -3  100.46    6.35
   0   2  -3   99.92    6.38
   0   2  -3  106.81    6.37
   0   2  -3  103.16    6.34
   0   2  -3  108.19    6.34
   0   2  -3   96.93    6.36
   0  -2  -3  102.76    6.39
   0  -2  -3  105.82    6.37
   0  -2  -3  107.10    6.39
   0  -2  -3  100.35    6.36
   0  -2  -3  115.26    6.36
   0  -2  -3  103.89    6.38
   0  -2  -3  107.32    6.35
   0  -2  -3  110.37    6.54
   0  -2  -3  104.97    6.38
   0  -2   3  113.23    6.39
   0  -2   3  108.04    6.38
   0  -2   3  105.60    6.37
   0  -2   3  105.04    6.37
   0  -2   3  104.60    6.38
   0  -2   3  113.70    6.36
   0  -2   3   95.83    6.41
   0  -2   3  104.73    6.37
   0   2   4   37.39    2.18
   0   2   4   34.87    2.18
   0   2   4   39.03    2.22
   0   2   4   34.74    2.20
   0   2   4   35.31    2.19
   0   2   4   36.96    2.40
   0   2   4   36.75    2.19
   0   2  -4   35.56    2.18
   0   2  -4   37.24    2.19
   0   2  -4   35.69    2.20
   0   2  -4   33.12    2.18
   0   2  -4   35.24    2.19
   0   2  -4   38.22    2.19
   0   2  -4   37.07    2.18
   0   2  -4   36.29    2.19
   0   2  -4   35.99    2.19
   0   2  -4   30.79    2.20
   0  -2  -4   35.14    2.17
   0  -2  -4   37.13    2.19
   0  -2  -4   35.35    2.19
   0  -2  -4   33.48    2.19
   0  -2  -4   39.43    2.20
   0  -2  -4   34.76    2.18
   0  -2  -4   35.57    2.18
   0  -2  -4   35.85    2.19
   0  -2   4   38.29    2.21
   0  -2   4   35.86    2.19
   0  -2   4   35.43    2.19
   0  -2   4   36.96    2.20
   0  -2   4   35.22    2.19
   0  -2   4   32.99    2.34
   0  -2   4   36.28    2.19
   0   2   5   57.67    3.43
   0   2   5   54.46    3.41
   0   2   5   60.36    3.44
   0   2   5   53.17    3.42
   0   2   5   57.42    3.76
   0   2   5   57.70    3.42
   0   2  -5   55.34    3.43
   0   2  -5   58.79    3.42
   0   2  -5   55.92    3.43
   0   2  -5   52.81    3.43
   0   2  -5   51.80    3.41
   0   2  -5   60.80    3.42
   0   2  -5   56.83    3.42
   0   2  -5   56.10    3.42
   0   2  -5   52.53    3.48
   0  -2  -5   55.44    3.41
   0  -2  -5   60.52    3.43
   0  -2  -5   56.02    3.43
   0  -2  -5   56.12    3.41
   0  -2  -5   60.37    3.43
   0  -2  -5   55.01    3.40
   0  -2  -5   54.16    3.41
   0  -2  -5   57.09    3.42
   0  -2   5   59.50    3.43
   0  -2   5   55.12    3.42
   0  -2   5   57.06    3.45
   0  -2   5   54.13    3.43
   0  -2   5   51.92    3.42
   0  -2   5   56.65    3.42
   0   2   6    7.47    0.50
   0   2   6    7.31    0.50
   0   2   6    8.34    0.51
   0   2   6    7.29    0.51
   0   2   6    7.84    0.51
   0   2   6    7.34    0.53
   0   2   6    9.03    0.53
   0   2  -6    7.76    0.50
   0   2  -6    7.72    0.53
   0   2  -6    7.70    0.51
   0   2  -6    7.51    0.51
   0   2  -6    7.99    0.51
   0   2  -6    8.49    0.53
   0   2  -6    8.16    0.51
   0   2  -6    7.61    0.52
   0  -2  -6    7.78    0.50
   0  -2  -6    8.18    0.51
   0  -2  -6    7.93    0.52
   0  -2  -6    6.99    0.51
   0  -2  -6    7.89    0.51
   0  -2  -6    8.55    0.55
   0  -2  -6    7.84    0.51
   0  -2   6    8.21    0.50
   0  -2   6    7.81    0.50
   0  -2   6    9.03    0.54
   0  -2   6    7.80    0.52
   0  -2   6    7.52    0.51
   0  -2   6    8.03    0.51
   0   2   7   53.18    3.13
   0   2   7   50.74    3.13
   0   2   7   54.08    3.21
   0   2   7   50.67    3.12
   0   2   7   52.12    3.34
   0   2   7   52.75    3.12
   0   2  -7   50.19    3.11
   0   2  -7   57.12    3.12
   0   2  -7   47.73    3.11
   0   2  -7   47.80    3.10
   0   2  -7   57.02    3.13
   0   2  -7   50.45    3.12
   0   2  -7   51.02    3.12
   0   2  -7   46.44    3.19
   0  -2  -7   49.90    3.13
   0  -2  -7   53.35    3.11
   0  -2  -7   48.37    3.12
   0  -2  -7   47.78    3.12
   0  -2  -7   56.14    3.14
   0  -2  -7   49.52    3.11
   0  -2  -7   51.07    3.12
   0  -2  -7   47.18    3.27
   0  -2   7   50.54    3.10
   0  -2   7   48.28    3.12
   0  -2   7   52.45    3.19
   0  -2   7   48.50    3.13
   0  -2   7   48.07    3.12
   0  -2   7   51.57    3.17
   0   2   8    2.82    0.23
   0   2   8    3.39    0.26
   0   2   8    3.86    0.30
   0   2  -8    3.31    0.28
   0   2  -8    2.95    0.25
   0   2  -8    3.70    0.29
   0  -2  -8    3.23    0.27
   0  -2  -8    3.96    0.28
   0  -2  -8    3.37    0.28
   0  -2  -8    3.39    0.26
   0  -2  -8    3.57    0.28
   0  -2   8    3.10    0.28
   0  -2   8    2.43    0.36
   0   2   9   53.12    3.59
   0   2   9   60.28    3.76
   0   2  -9   56.92    3.62
   0   2  -9   58.51    3.63
   0   2  -9   59.36    3.61
   0  -2  -9   58.81    3.68
   0  -2  -9   58.92    3.58
   0  -2  -9   62.06    3.63
   0  -2   9   54.38    3.62
   0  -2   9   64.01    3.99
   0   2  10   25.60    1.78
   0   2  10   27.95    1.77
   0   2 -10   29.03    1.88
   0   2 -10   29.73    1.75
   0   2 -10   28.37    1.80
   0  -2 -10   28.60    1.82
   0  -2 -10   27.73    1.76
   0  -2 -10   29.44    1.79
   0  -2  10   24.97    1.78
   0  -2  10   28.73    2.05
   0   2  11    3.46    0.37
   0   2  11    4.09    0.36
   0   2 -11    4.12    0.41
   0   2 -11    4.02    0.31
   0   2 -11    4.24    0.38
   0  -2 -11    3.59    0.41
   0  -2 -11    4.57    0.31
   0  -2 -11    3.74    0.38
   0  -2  11    4.09    0.38
   0  -2  11    4.58    0.36
   0   2  12   13.22    0.93
   0   2  12   13.86    0.84
   0   2 -12   12.77    0.91
   0   2 -12   14.51    0.87
   0   2 -12   12.66    0.90
   0  -2 -12   10.34    0.96
   0  -2 -12   14.94    0.94
   0  -2 -12   12.00    0.87
   0  -2  12   12.64    0.90
   0  -2  12   13.04    0.90
   0   2  13    0.09    0.16
   0   2  13    0.26    0.12
   0   2 -13    0.15    0.19
   0   2 -13    0.22    0.13
   0   2 -13   -0.01    0.21
   0  -2 -13    0.28    0.19
   0  -2 -13    0.09    0.08
   0  -2 -13   -0.03    0.17
   0  -2  13    0.19    0.23
   0  -2  13    0.23    0.15
   0   2  14   11.81    0.86
   0   2 -14   16.35    0.85
   0   2 -14   10.44    0.83
   0  -2 -14   13.14    0.82
   0  -2  14   14.36    0.95
   0   3   0   -0.01    0.01
   0   3   0   -0.06    0.03
   0   3   0   -0.01    0.01
   0   3   0    0.00    0.01
   0   3   0   -0.01    0.01
   0  -3   0   -0.02    0.02
   0  -3   0    0.00    0.01
   0  -3   0    0.01    0.01
   0  -3   0   -0.01    0.02
   0  -3   0    0.01    0.02
   0  -3   0    0.00    0.01
   0   3   1  344.41   19.71
   0   3   1  279.52   19.74
   0   3   1  334.35   19.70
   0   3   1  362.83   19.70
   0   3  -1  353.85   19.85
   0   3  -1  354.08   19.72
   0   3  -1  319.33   19.70
   0   3  -1  312.40   19.76
   0   3  -1  331.82   19.77
   0  -3  -1  314.22   19.75
   0  -3  -1  316.31   19.80
   0  -3  -1  317.01   19.67
   0  -3   1  270.10   19.73
   0  -3   1  349.94   19.73
   0  -3   1  328.10   19.76
   0  -3   1  340.30   19.69
   0   3   2    2.54    0.17
   0   3   2    2.61    0.17
   0   3   2    2.23    0.17
   0   3   2    2.64    0.17
   0   3   2    2.60    0.17
   0   3   2    3.01    0.18
   0   3   2    2.61    0.17
   0   3  -2    2.27    0.17
   0   3  -2    2.71    0.18
   0   3  -2    2.81    0.17
   0   3  -2    2.49    0.17
   0   3  -2    2.57    0.17
   0   3  -2    2.63    0.17
   0   3  -2    2.92    0.18
   0   3  -2    2.81    0.17
   0   3  -2    2.15    0.17
   0  -3  -2    2.98    0.17
   0  -3  -2    2.75    0.17
   0  -3  -2    2.75    0.17
   0  -3  -2    2.71    0.18
   0  -3  -2    2.38    0.17
   0  -3  -2    2.65    0.17
   0  -3  -2    2.60    0.17
   0  -3   2    2.51    0.16
   0  -3   2    3.03    0.17
   0  -3   2    2.55    0.17
   0  -3   2    2.26    0.17
   0  -3   2    2.42    0.17
   0  -3   2    2.64    0.17
   0   3   3   10.19    0.64
   0   3   3   10.17    0.64
   0   3   3   11.51    0.65
   0   3   3    9.78    0.64
   0   3   3   10.32    0.65
   0   3   3    9.88    0.65
   0   3   3   11.51    0.66
   0   3   3   10.91    0.64
   0   3  -3   11.02    0.64
   0   3  -3   10.32    0.65
   0   3  -3   10.17    0.65
   0   3  -3    9.80    0.64
   0   3  -3    9.48    0.64
   0   3  -3   10.35    0.65
   0   3  -3   10.65    0.65
   0   3  -3   10.24    0.65
   0   3  -3    9.54    0.65
   0  -3  -3   10.26    0.64
   0  -3  -3   10.98    0.64
   0  -3  -3   10.66    0.65
   0  -3  -3   10.49    0.64
   0  -3  -3   11.40    0.65
   0  -3  -3   10.01    0.65
   0  -3  -3   10.53    0.65
   0  -3  -3   10.38    0.65
   0  -3   3   11.02    0.64
   0  -3   3   10.68    0.64
   0  -3   3   10.21    0.64
   0  -3   3   10.85    0.65
   0  -3   3   10.26    0.65
   0  -3   3    9.92    0.72
   0  -3   3   10.40    0.65
   0   3   4    0.47    0.05
   0   3   4    0.41    0.05
   0   3   4    0.48    0.06
   0   3   4    0.56    0.06
   0   3   4    0.38    0.06
   0   3   4    0.45    0.06
   0   3   4    0.43    0.07
   0   3  -4    0.52    0.04
   0   3  -4    0.72    0.07
   0   3  -4    0.38    0.06
   0   3  -4    0.47    0.06
   0   3  -4    0.47    0.05
   0   3  -4    0.45    0.06
   0   3  -4    0.33    0.07
   0   3  -4    0.40    0.06
   0   3  -4    0.52    0.05
   0  -3  -4    0.43    0.05
   0  -3  -4    0.50    0.06
   0  -3  -4    0.60    0.06
   0  -3  -4    0.35    0.05
   0  -3  -4    0.57    0.07
   0  -3  -4    0.30    0.05
   0  -3  -4    0.43    0.06
   0  -3   4    0.55    0.04
   0  -3   4    0.44    0.05
   0  -3   4    0.52    0.07
   0  -3   4    0.62    0.07
   0  -3   4    0.66    0.06
   0  -3   4    0.52    0.06
   0  -3   4    0.52    0.06
   0   3   5   26.84    1.60
   0   3   5   25.16    1.59
   0   3   5   28.04    1.61
   0   3   5   23.85    1.62
   0   3   5   25.42    1.60
   0   3   5   29.86    1.69
   0   3   5   26.66    1.60
   0   3  -5   25.66    1.59
   0   3  -5   27.50    1.62
   0   3  -5   26.72    1.60
   0   3  -5   25.61    1.59
   0   3  -5   24.12    1.59
   0   3  -5   26.40    1.60
   0   3  -5   26.16    1.60
   0   3  -5   26.53    1.63
   0   3  -5   24.29    1.63
   0  -3  -5   26.24    1.59
   0  -3  -5   28.57    1.60
   0  -3  -5   24.65    1.60
   0  -3  -5   25.40    1.60
   0  -3  -5   28.29    1.60
   0  -3  -5   24.51    1.59
   0  -3  -5   25.74    1.59
   0  -3  -5   26.26    1.60
   0  -3   5   26.71    1.59
   0  -3   5   25.17    1.61
   0  -3   5   26.76    1.62
   0  -3   5   24.94    1.60
   0  -3   5   24.68    1.59
   0  -3   5   23.78    1.79
   0  -3   5   26.06    1.60
   0   3   6    0.07    0.05
   0   3   6    0.14    0.06
   0   3   6    0.08    0.08
   0   3   6    0.15    0.09
   0   3   6    0.12    0.06
   0   3  -6    0.07    0.04
   0   3  -6    0.40    0.09
   0   3  -6    0.23    0.08
   0   3  -6    0.10    0.05
   0   3  -6    0.30    0.10
   0   3  -6    0.06    0.06
   0   3  -6    0.20    0.08
   0   3  -6    0.24    0.05
   0  -3  -6    0.08    0.05
   0  -3  -6    0.09    0.06
   0  -3  -6    0.36    0.08
   0  -3  -6    0.08    0.04
   0  -3  -6    0.26    0.08
   0  -3  -6    0.07    0.05
   0  -3  -6    0.21    0.09
   0  -3  -6    0.15    0.05
   0  -3   6    0.07    0.03
   0  -3   6    0.05    0.04
   0  -3   6    0.24    0.06
   0  -3   6    0.06    0.09
   0  -3   6    0.09    0.06
   0   3   7   48.77    2.91
   0   3   7   47.38    2.94
   0   3   7   52.89    2.95
   0   3   7   44.75    2.90
   0   3   7   50.00    3.11
   0   3   7   50.18    2.92
   0   3  -7   46.04    2.90
   0   3  -7   49.48    2.93
   0   3  -7   47.26    2.91
   0   3  -7   45.07    2.91
   0   3  -7   50.73    2.90
   0   3  -7   46.08    2.90
   0  -3  -7   45.29    2.91
   0  -3  -7   48.81    2.90
   0  -3  -7   50.05    2.90
   0  -3  -7   46.08    2.91
   0  -3  -7   51.91    2.91
   0  -3  -7   47.24    2.91
   0  -3  -7   46.35    2.91
   0  -3   7   44.88    2.89
   0  -3   7   40.68    2.90
   0  -3   7   48.30    2.92
   0  -3   7   43.46    2.92
   0  -3   7   44.19    2.90
   0  -3   7   47.48    2.91
   0   3   8    1.96    0.15
   0   3   8    1.47    0.15
   0   3   8    1.58    0.19
   0   3   8    1.87    0.18
   0   3  -8    2.49    0.23
   0   3  -8    1.35    0.15
   0   3  -8    2.01    0.20
   0  -3  -8    1.76    0.17
   0  -3  -8    2.28    0.23
   0  -3  -8    2.00    0.24
   0  -3  -8    2.04    0.16
   0  -3  -8    2.03    0.19
   0  -3   8    1.59    0.19
   0  -3   8    1.06    0.22
   0   3   9  170.44   11.15
   0   3   9  190.26   11.15
   0   3  -9  184.76   11.26
   0   3  -9  182.59   11.27
   0   3  -9  185.67   11.14
   0  -3  -9  185.86   11.36
   0  -3  -9  183.11   11.19
   0  -3  -9  193.78   11.16
   0  -3   9  171.05   11.13
   0  -3   9  187.63   11.44
   0   3  10    6.46    0.56
   0   3  10    7.47    0.56
   0   3 -10    7.31    0.57
   0   3 -10    6.70    0.52
   0   3 -10    7.18    0.57
   0  -3 -10    7.89    0.65
   0  -3 -10    8.14    0.52
   0  -3 -10    8.89    0.57
   0  -3  10    7.33    0.60
   0  -3  10    7.43    0.63
   0   3  11   20.57    1.34
   0   3  11   20.72    1.38
   0   3 -11   21.45    1.43
   0   3 -11   21.17    1.34
   0   3 -11   20.43    1.37
   0  -3 -11   19.64    1.41
   0  -3 -11   21.54    1.31
   0  -3 -11   20.29    1.36
   0  -3  11   19.51    1.38
   0  -3  11   22.01    1.44
   0   3  12   22.45    1.57
   0   3  12   25.39    1.54
   0   3 -12   23.07    1.61
   0   3 -12   27.78    1.56
   0   3 -12   24.29    1.57
   0  -3 -12   19.30    1.58
   0  -3 -12   28.06    1.56
   0  -3 -12   23.34    1.57
   0  -3  12   23.89    1.59
   0  -3  12   26.91    1.61
   0   3  13    5.55    0.43
   0   3  13    4.58    0.37
   0   3 -13    5.81    0.53
   0   3 -13    6.27    0.38
   0   3 -13    4.89    0.40
   0   3 -13    5.26    0.41
   0  -3 -13    5.25    0.37
   0  -3 -13    3.71    0.38
   0  -3  13    5.00    0.43
   0  -3  13    6.17    0.39
   0   3  14    0.98    0.15
   0   3 -14    1.08    0.10
   0   3 -14    0.68    0.14
   0  -3 -14    1.01    0.09
   0  -3  14    0.69    0.16
   0   4   0    0.00    0.01
   0   4   0    0.04    0.02
   0  -4   0    0.00    0.02
   0  -4   0    0.01    0.01
   0  -4   0    0.02    0.01
   0  -4   0    0.01    0.02
   0  -4   0   -0.01    0.01
   0   4   1   28.09    1.69
   0   4   1   26.91    1.68
   0   4   1   30.29    1.70
   0   4   1   25.75    1.70
   0   4   1   27.93    1.69
   0   4   1   28.69    1.67
   0   4  -1   27.13    1.69
   0   4  -1   32.15    1.71
   0   4  -1   28.93    1.68
   0   4  -1   26.62    1.68
   0   4  -1   26.95    1.68
   0   4  -1   27.86    1.70
   0   4  -1   27.87    1.70
   0   4  -1   25.02    1.68
   0  -4  -1   27.83    1.69
   0  -4  -1   26.07    1.69
   0  -4  -1   27.22    1.68
   0  -4  -1   26.55    1.67
   0  -4  -1   29.78    1.71
   0  -4  -1   26.66    1.70
   0  -4  -1   25.96    1.67
   0  -4   1   25.15    1.68
   0  -4   1   29.52    1.68
   0  -4   1   28.16    1.70
   0  -4   1   28.30    1.68
   0   4   2  145.49    8.59
   0   4   2  137.17    8.62
   0   4   2  139.11    8.65
   0   4   2  125.32    8.63
   0   4   2  140.29    8.61
   0   4   2  139.24    8.61
   0   4   2  144.55    8.63
   0   4   2  147.52    8.61
   0   4  -2  147.23    8.64
   0   4  -2  154.62    8.61
   0   4  -2  144.86    8.64
   0   4  -2  133.36    8.58
   0   4  -2  142.70    8.58
   0   4  -2  143.10    8.59
   0   4  -2  160.50    8.66
   0   4  -2  139.64    8.64
   0   4  -2  133.37    8.59
   0  -4  -2  145.86    8.59
   0  -4  -2  135.75    8.59
   0  -4  -2  147.89    8.64
   0  -4  -2  147.42    8.57
   0  -4  -2  149.71    8.66
   0  -4  -2  139.26    8.59
   0  -4  -2  138.68    8.61
   0  -4  -2  144.50    8.63
   0  -4   2  146.65    8.58
   0  -4   2  139.98    8.61
   0  -4   2  143.45    8.61
   0  -4   2  143.80    8.62
   0  -4   2  139.09    8.58
   0  -4   2  143.62    8.60
   0  -4   2  128.52    8.66
   0   4   3  226.26   13.77
   0   4   3  214.94   13.80
   0   4   3  258.25   13.83
   0   4   3  200.23   13.75
   0   4   3  220.36   13.76
   0   4   3  224.45   13.75
   0   4   3  231.93   13.79
   0   4   3  230.43   13.80
   0   4  -3  237.40   13.82
   0   4  -3  225.26   13.85
   0   4  -3  229.77   13.80
   0   4  -3  218.44   13.74
   0   4  -3  216.41   13.78
   0   4  -3  228.73   13.75
   0   4  -3  229.07   13.81
   0   4  -3  220.30   13.80
   0   4  -3  211.87   13.78
   0  -4  -3  230.29   13.75
   0  -4  -3  229.83   13.78
   0  -4  -3  232.09   13.79
   0  -4  -3  234.59   13.74
   0  -4  -3  254.82   13.85
   0  -4  -3  219.09   13.78
   0  -4  -3  224.34   13.91
   0  -4  -3  234.01   13.78
   0  -4   3  230.36   13.79
   0  -4   3  241.69   13.79
   0  -4   3  229.86   13.82
   0  -4   3  228.41   13.76
   0  -4   3  227.09   13.76
   0  -4   3  225.21   13.78
   0   4   4   97.34    6.02
   0   4   4   97.80    6.00
   0   4   4  104.19    6.06
   0   4   4   89.10    6.03
   0   4   4   97.14    6.01
   0   4   4  100.24    6.02
   0   4   4  102.75    6.22
   0   4   4  102.85    6.03
   0   4  -4  102.03    6.02
   0   4  -4  104.65    6.03
   0   4  -4  100.31    6.03
   0   4  -4   94.90    6.02
   0   4  -4   92.95    6.03
   0   4  -4  101.21    6.01
   0   4  -4  100.83    6.02
   0   4  -4  101.63    6.01
   0   4  -4   90.43    6.04
   0  -4  -4   99.62    6.02
   0  -4  -4  100.07    6.02
   0  -4  -4  102.99    6.02
   0  -4  -4   98.23    6.02
   0  -4  -4  112.69    6.04
   0  -4  -4   97.69    6.01
   0  -4  -4   97.54    6.02
   0  -4  -4  102.75    6.40
   0  -4  -4   97.34    6.02
   0  -4   4   99.08    6.02
   0  -4   4  102.47    6.01
   0  -4   4   97.44    6.07
   0  -4   4  100.41    6.03
   0  -4   4   96.65    6.02
   0  -4   4   96.50    6.01
   0   4   5  162.80    9.71
   0   4   5  163.28    9.72
   0   4   5  173.32    9.76
   0   4   5  149.77    9.74
   0   4   5  151.99    9.71
   0   4   5  167.24   10.05
   0   4   5  170.13    9.74
   0   4  -5  160.93    9.76
   0   4  -5  166.25    9.83
   0   4  -5  159.02    9.71
   0   4  -5  152.19    9.71
   0   4  -5  146.59    9.71
   0   4  -5  165.57    9.70
   0   4  -5  166.05    9.70
   0   4  -5  169.62    9.70
   0   4  -5  161.22    9.73
   0   4  -5  148.53    9.77
   0  -4  -5  159.83    9.74
   0  -4  -5  174.27    9.76
   0  -4  -5  165.65    9.72
   0  -4  -5  160.41    9.75
   0  -4  -5  180.41    9.77
   0  -4  -5  153.91    9.69
   0  -4  -5  154.16    9.70
   0  -4  -5  160.94    9.75
   0  -4   5  161.14    9.79
   0  -4   5  156.31    9.74
   0  -4   5  158.36    9.76
   0  -4   5  155.89    9.71
   0  -4   5  156.91    9.71
   0  -4   5  144.45   10.24
   0  -4   5  159.75    9.73
   0   4   6    0.29    0.06
   0   4   6    0.39    0.06
   0   4   6    0.22    0.07
   0   4   6    0.18    0.11
   0   4   6    0.28    0.09
   0   4   6    0.57    0.08
   0   4  -6    0.28    0.05
   0   4  -6    0.61    0.13
   0   4  -6    0.43    0.10
   0   4  -6    0.24    0.06
   0   4  -6    0.38    0.06
   0   4  -6    0.36    0.08
   0   4  -6    0.39    0.07
   0   4  -6    0.34    0.07
   0   4  -6    0.28    0.09
   0   4  -6    0.15    0.05
   0  -4  -6    0.38    0.07
   0  -4  -6    0.23    0.07
   0  -4  -6    0.52    0.09
   0  -4  -6    0.29    0.07
   0  -4  -6    0.33    0.08
   0  -4  -6    0.28    0.06
   0  -4  -6    0.35    0.07
   0  -4  -6    0.44    0.10
   0  -4  -6    0.39    0.07
   0  -4   6    0.32    0.06
   0  -4   6    0.31    0.06
   0  -4   6    0.56    0.08
   0  -4   6    0.46    0.09
   0  -4   6    0.19    0.07
   0  -4   6    0.27    0.07
   0   4   7   57.16    3.36
   0   4   7   54.04    3.37
   0   4   7   58.35    3.40
   0   4   7   50.72    3.35
   0   4   7   53.31    3.50
   0   4   7   57.78    3.38
   0   4  -7   54.74    3.37
   0   4  -7   51.56    3.40
   0   4  -7   58.59    3.36
   0   4  -7   55.30    3.37
   0   4  -7   54.45    3.37
   0   4  -7   52.45    3.37
   0  -4  -7   56.07    3.38
   0  -4  -7   56.31    3.37
   0  -4  -7   54.21    3.38
   0  -4  -7   53.42    3.35
   0  -4  -7   62.77    3.38
   0  -4  -7   54.00    3.37
   0  -4  -7   55.43    3.39
   0  -4  -7   53.58    3.37
   0  -4   7   55.83    3.36
   0  -4   7   50.18    3.36
   0  -4   7   51.25    3.35
   0  -4   7   56.64    3.36
   0   4   8    9.69    0.62
   0   4   8   10.17    0.63
   0   4   8    8.86    0.64
   0   4   8    9.32    0.62
   0   4  -8    9.82    0.65
   0   4  -8    9.65    0.62
   0   4  -8    9.18    0.66
   0  -4  -8    9.28    0.64
   0  -4  -8   11.13    0.66
   0  -4  -8    9.32    0.65
   0  -4  -8   10.59    0.62
   0  -4  -8    9.20    0.63
   0  -4  -8    9.86    0.65
   0  -4   8    8.79    0.65
   0  -4   8    8.64    0.63
   0   4   9   25.41    1.63
   0   4   9   26.37    1.61
   0   4  -9   24.95    1.66
   0   4  -9   24.31    1.64
   0   4  -9   26.86    1.64
   0  -4  -9   25.92    1.64
   0  -4  -9   27.15    1.62
   0  -4  -9   25.94    1.61
   0  -4  -9   26.68    1.64
   0  -4   9   22.67    1.62
   0  -4   9   25.82    2.05
   0   4  10  140.20    8.90
   0   4  10  150.22    9.27
   0   4 -10  139.98    8.92
   0   4 -10  148.59    8.93
   0   4 -10  141.26    8.90
   0  -4 -10  144.23    8.97
   0  -4 -10  151.35    8.87
   0  -4 -10  160.93    9.01
   0  -4  10  131.22    8.91
   0  -4  10  151.22    9.43
   0   4  11    1.88    0.26
   0   4  11    1.65    0.21
   0   4 -11    1.46    0.30
   0   4 -11    1.58    0.17
   0   4 -11    1.49    0.21
   0   4 -11    1.08    0.24
   0  -4 -11    1.61    0.28
   0  -4 -11    2.06    0.18
   0  -4 -11    2.21    0.30
   0  -4  11    1.39    0.25
   0  -4  11    1.64    0.23
   0   4  12    5.92    0.45
   0   4  12    4.55    0.35
   0   4 -12    3.28    0.49
   0   4 -12    5.31    0.39
   0   4 -12    4.94    0.41
   0   4 -12    4.56    0.43
   0  -4 -12    5.02    0.37
   0  -4 -12    4.26    0.40
   0  -4  12    5.53    0.44
   0  -4  12    5.56    0.39
   0   4  13    1.77    0.20
   0   4  13    1.30    0.17
   0   4 -13    1.39    0.27
   0   4 -13    2.06    0.17
   0   4 -13    1.71    0.19
   0   4 -13    1.62    0.22
   0  -4 -13    1.76    0.15
   0  -4 -13    1.37    0.18
   0  -4 -13    1.33    0.21
   0  -4  13    1.67    0.23
   0  -4  13    1.58    0.17
   0   4 -14    0.28    0.06
   0   4 -14    0.15    0.08
   0   4 -14   -0.11    0.06
   0  -4 -14    0.07    0.08
   0  -4  14    0.38    0.13
   0  -4  14   -0.09    0.04
   0   5   0    0.05    0.03
   0   5   0    0.08    0.02
   0   5   0    0.07    0.03
   0   5   0    0.04    0.02
   0   5   0    0.03    0.03
   0  -5   0    0.13    0.03
   0  -5   0    0.06    0.02
   0  -5   0    0.04    0.02
   0  -5   0    0.05    0.01
   0  -5   0    0.11    0.03
   0  -5   0    0.10    0.03
   0  -5   0    0.02    0.03
   0  -5   0    0.08    0.02
   0   5   1   10.60    0.62
   0   5   1   10.52    0.62
   0   5   1    9.30    0.61
   0   5   1    9.19    0.62
   0   5   1    9.98    0.61
   0   5   1    9.58    0.62
   0   5   1   10.34    0.61
   0   5  -1   10.09    0.62
   0   5  -1   11.80    0.63
   0   5  -1   11.41    0.61
   0   5  -1    9.82    0.61
   0   5  -1   10.26    0.61
   0   5  -1   10.05    0.61
   0   5  -1   10.46    0.61
   0   5  -1    9.14    0.61
   0  -5  -1    9.63    0.62
   0  -5  -1    9.84    0.62
   0  -5  -1    9.87    0.61
   0  -5  -1    9.36    0.61
   0  -5  -1   10.56    0.61
   0  -5  -1    9.38    0.61
   0  -5  -1    9.21    0.61
   0  -5  -1    9.76    0.61
   0  -5   1    9.35    0.61
   0  -5   1   10.96    0.63
   0  -5   1   10.61    0.61
   0  -5   1   10.16    0.62
   0  -5   1    9.12    0.61
   0  -5   1    9.97    0.61
   0  -5   1    9.55    0.61
   0   5   2  142.06    8.55
   0   5   2  137.07    8.55
   0   5   2  148.18    8.58
   0   5   2  126.78    8.53
   0   5   2  139.44    8.55
   0   5   2  138.28    8.57
   0   5   2  143.80    8.53
   0   5   2  147.76    8.57
   0   5  -2  142.72    8.54
   0   5  -2  159.23    8.58
   0   5  -2  143.83    8.58
   0   5  -2  134.65    8.53
   0   5  -2  141.64    8.54
   0   5  -2  143.73    8.54
   0   5  -2  142.39    8.60
   0   5  -2  127.40    8.53
   0  -5  -2  145.73    8.52
   0  -5  -2  134.25    8.56
   0  -5  -2  144.69    8.57
   0  -5  -2  140.67    8.57
   0  -5  -2  150.95    8.56
   0  -5  -2  134.86    8.53
   0  -5  -2  143.98    8.66
   0  -5  -2  147.87    8.54
   0  -5   2  138.72    8.52
   0  -5   2  150.74    8.57
   0  -5   2  144.37    8.54
   0  -5   2  140.07    8.53
   0  -5   2  143.56    8.58
   0  -5   2  134.77    8.53
   0  -5   2  140.33    8.55
   0  -5   2  126.46    8.57
   0   5   3   43.05    2.56
   0   5   3   40.47    2.55
   0   5   3   45.22    2.58
   0   5   3   37.09    2.54
   0   5   3   41.70    2.55
   0   5   3   41.09    2.55
   0   5   3   43.00    2.55
   0   5   3   43.33    2.56
   0   5  -3   43.75    2.57
   0   5  -3   45.20    2.56
   0   5  -3   43.72    2.56
   0   5  -3   40.24    2.54
   0   5  -3   39.42    2.56
   0   5  -3   42.48    2.55
   0   5  -3   41.64    2.54
   0   5  -3   44.09    2.57
   0   5  -3   41.64    2.56
   0   5  -3   38.67    2.54
   0  -5  -3   43.61    2.56
   0  -5  -3   41.20    2.55
   0  -5  -3   43.00    2.56
   0  -5  -3   42.03    2.54
   0  -5  -3   46.40    2.56
   0  -5  -3   39.52    2.55
   0  -5  -3   41.70    2.55
   0  -5  -3   41.01    2.56
   0  -5   3   41.84    2.55
   0  -5   3   41.36    2.55
   0  -5   3   40.70    2.56
   0  -5   3   42.49    2.56
   0  -5   3   40.86    2.55
   0  -5   3   40.62    2.55
   0   5   4   26.45    1.58
   0   5   4   26.00    1.58
   0   5   4   27.68    1.60
   0   5   4   23.53    1.59
   0   5   4   24.54    1.58
   0   5   4   25.46    1.58
   0   5   4   26.80    1.60
   0   5   4   26.44    1.59
   0   5  -4   27.19    1.59
   0   5  -4   27.62    1.61
   0   5  -4   25.96    1.60
   0   5  -4   24.74    1.58
   0   5  -4   24.45    1.59
   0   5  -4   26.50    1.58
   0   5  -4   24.89    1.59
   0   5  -4   25.79    1.59
   0   5  -4   23.95    1.58
   0  -5  -4   25.31    1.58
   0  -5  -4   26.48    1.58
   0  -5  -4   27.19    1.60
   0  -5  -4   25.16    1.58
   0  -5  -4   29.04    1.59
   0  -5  -4   25.29    1.58
   0  -5  -4   26.65    1.62
   0  -5  -4   25.83    1.59
   0  -5   4   26.23    1.58
   0  -5   4   26.56    1.58
   0  -5   4   25.42    1.61
   0  -5   4   25.92    1.59
   0  -5   4   25.27    1.59
   0  -5   4   25.25    1.76
   0  -5   4   25.75    1.59
   0   5   5   36.15    2.11
   0   5   5   33.31    2.10
   0   5   5   38.51    2.14
   0   5   5   31.46    2.12
   0   5   5   33.63    2.12
   0   5   5   35.00    2.16
   0   5   5   36.56    2.13
   0   5  -5   34.48    2.12
   0   5  -5   37.08    2.13
   0   5  -5   35.02    2.12
   0   5  -5   32.68    2.11
   0   5  -5   32.37    2.12
   0   5  -5   35.55    2.11
   0   5  -5   35.67    2.12
   0   5  -5   35.41    2.14
   0   5  -5   32.87    2.11
   0  -5  -5   34.39    2.12
   0  -5  -5   37.54    2.13
   0  -5  -5   34.51    2.11
   0  -5  -5   34.14    2.11
   0  -5  -5   38.64    2.13
   0  -5  -5   33.15    2.11
   0  -5  -5   33.36    2.11
   0  -5  -5   34.78    2.12
   0  -5   5   35.08    2.12
   0  -5   5   34.45    2.12
   0  -5   5   34.49    2.14
   0  -5   5   32.85    2.13
   0  -5   5   33.86    2.11
   0  -5   5   32.39    2.25
   0  -5   5   33.89    2.13
   0   5   6   39.60    2.39
   0   5   6   38.40    2.38
   0   5   6   43.17    2.39
   0   5   6   35.69    2.39
   0   5   6   40.22    2.43
   0   5   6   41.40    2.41
   0   5  -6   38.93    2.39
   0   5  -6   41.92    2.44
   0   5  -6   39.48    2.43
   0   5  -6   37.26    2.40
   0   5  -6   37.46    2.39
   0   5  -6   40.74    2.39
   0   5  -6   38.75    2.39
   0   5  -6   39.94    2.40
   0   5  -6   39.38    2.40
   0   5  -6   37.33    2.38
   0  -5  -6   39.34    2.39
   0  -5  -6   39.39    2.40
   0  -5  -6   37.85    2.39
   0  -5  -6   37.86    2.38
   0  -5  -6   46.81    2.44
   0  -5  -6   35.58    2.38
   0  -5  -6   36.71    2.38
   0  -5  -6   38.68    2.41
   0  -5   6   39.29    2.38
   0  -5   6   36.99    2.45
   0  -5   6   40.51    2.40
   0  -5   6   37.25    2.40
   0  -5   6   39.82    2.39
   0  -5   6   36.54    2.40
   0  -5   6   39.00    2.39
   0   5   7    3.39    0.25
   0   5   7    3.20    0.25
   0   5   7    3.77    0.27
   0   5   7    2.79    0.26
   0   5   7    3.49    0.25
   0   5   7    3.68    0.28
   0   5  -7    3.34    0.32
   0   5  -7    3.05    0.26
   0   5  -7    4.29    0.27
   0   5  -7    3.62    0.27
   0   5  -7    3.50    0.25
   0   5  -7    4.31    0.29
   0   5  -7    3.26    0.25
   0  -5  -7    3.76    0.26
   0  -5  -7    3.67    0.26
   0  -5  -7    2.85    0.27
   0  -5  -7    3.73    0.25
   0  -5  -7    4.02    0.28
   0  -5  -7    3.29    0.25
   0  -5  -7    3.56    0.27
   0  -5  -7    3.48    0.26
   0  -5  -7    3.73    0.26
   0  -5   7    3.62    0.26
   0  -5   7    3.34    0.30
   0  -5   7    3.50    0.26
   0  -5   7    3.76    0.26
   0   5   8   58.90    3.35
   0   5   8   55.90    3.35
   0   5   8   53.09    3.33
   0   5   8   54.22    3.34
   0   5  -8   51.95    3.36
   0   5  -8   52.38    3.32
   0   5  -8   55.85    3.36
   0   5  -8   53.23    3.36
   0  -5  -8   55.67    3.37
   0  -5  -8   56.82    3.41
   0  -5  -8   52.82    3.40
   0  -5  -8   55.57    3.33
   0  -5  -8   55.27    3.35
   0  -5  -8   55.90    3.35
   0  -5   8   50.54    3.36
   0  -5   8   52.57    3.36
   0   5   9    0.99    0.17
   0   5   9    0.46    0.11
   0   5  -9    0.44    0.18
   0   5  -9    0.30    0.11
   0   5  -9    0.71    0.14
   0   5  -9    0.68    0.17
   0  -5  -9    0.43    0.24
   0  -5  -9    0.73    0.10
   0  -5  -9    0.42    0.12
   0  -5  -9    0.58    0.17
   0  -5   9    0.40    0.16
   0  -5   9    0.38    0.19
   0   5  10    4.14    0.39
   0   5  10    4.88    0.36
   0   5 -10    4.39    0.43
   0   5 -10    4.68    0.35
   0   5 -10    4.09    0.37
   0   5 -10    4.47    0.44
   0  -5 -10    4.54    0.47
   0  -5 -10    5.24    0.34
   0  -5 -10    5.21    0.42
   0  -5  10    4.52    0.41
   0  -5  10    5.62    0.51
   0   5  11    0.15    0.17
   0   5  11    0.30    0.12
   0   5 -11    0.67    0.24
   0   5 -11    0.18    0.11
   0   5 -11    0.34    0.16
   0   5 -11    0.25    0.18
   0  -5 -11    0.22    0.10
   0  -5 -11    0.39    0.14
   0  -5 -11    0.51    0.19
   0  -5  11    0.16    0.19
   0  -5  11    0.72    0.25
   0   5  12   10.70    0.73
   0   5  12    8.37    0.68
   0   5 -12    9.18    0.78
   0   5 -12   10.95    0.70
   0   5 -12   10.39    0.71
   0   5 -12   10.77    0.75
   0  -5 -12   11.28    0.68
   0  -5 -12    9.26    0.72
   0  -5  12   10.02    0.76
   0  -5  12   10.75    0.70
   0   5  13   13.16    0.95
   0   5 -13   11.82    0.99
   0   5 -13   16.58    0.93
   0   5 -13   13.74    0.93
   0   5 -13   12.39    0.94
   0  -5 -13   14.95    0.91
   0  -5 -13   14.80    0.92
   0  -5  13   15.30    0.97
   0  -5  13   15.69    0.95
   0   5 -14   -0.12    0.06
   0  -5  14   -0.07    0.05
   0   6   0  257.31   16.84
   0   6   0  324.87   16.90
   0   6   0  297.03   16.90
   0   6   0  248.00   16.99
   0   6   0  298.67   16.97
   0   6   0  274.95   16.80
   0   6   0  271.61   16.90
   0  -6   0  258.09   16.89
   0  -6   0  298.29   16.86
   0  -6   0  273.25   16.85
   0  -6   0  309.31   17.02
   0  -6   0  231.68   16.91
   0  -6   0  282.51   16.92
   0  -6   0  284.36   16.88
   0   6   1   11.70    0.69
   0   6   1   12.34    0.68
   0   6   1   12.22    0.68
   0   6   1   10.22    0.68
   0   6   1   11.25    0.68
   0   6   1   10.90    0.68
   0   6   1   11.70    0.68
   0   6  -1   10.63    0.68
   0   6  -1   13.46    0.69
   0   6  -1   11.10    0.68
   0   6  -1   10.68    0.67
   0   6  -1   10.91    0.67
   0   6  -1   11.77    0.69
   0   6  -1   10.55    0.68
   0   6  -1   10.91    0.67
   0  -6  -1   11.27    0.69
   0  -6  -1   10.77    0.69
   0  -6  -1   10.61    0.69
   0  -6  -1   10.78    0.68
   0  -6  -1   10.23    0.68
   0  -6  -1    9.95    0.67
   0  -6  -1   10.48    0.68
   0  -6   1   10.07    0.67
   0  -6   1   11.94    0.70
   0  -6   1   11.08    0.67
   0  -6   1   11.89    0.69
   0  -6   1    9.88    0.68
   0  -6   1   10.85    0.68
   0  -6   1   10.22    0.68
   0   6   2    4.26    0.26
   0   6   2    3.97    0.25
   0   6   2    4.20    0.25
   0   6   2    3.69    0.25
   0   6   2    3.79    0.26
   0   6   2    3.84    0.26
   0   6   2    4.07    0.25
   0   6   2    4.04    0.26
   0   6  -2    4.35    0.25
   0   6  -2    4.61    0.27
   0   6  -2    4.13    0.26
   0   6  -2    3.83    0.25
   0   6  -2    4.06    0.26
   0   6  -2    4.08    0.26
   0   6  -2    4.43    0.26
   0   6  -2    3.57    0.25
   0  -6  -2    3.83    0.26
   0  -6  -2    3.96    0.26
   0  -6  -2    4.16    0.25
   0  -6  -2    3.84    0.25
   0  -6  -2    4.42    0.26
   0  -6  -2    3.91    0.26
   0  -6  -2    3.93    0.26
   0  -6  -2    4.05    0.26
   0  -6   2    3.62    0.25
   0  -6   2    4.40    0.26
   0  -6   2    3.80    0.26
   0  -6   2    4.27    0.26
   0  -6   2    3.74    0.26
   0  -6   2    4.20    0.26
   0  -6   2    3.80    0.26
   0   6   3   85.36    5.16
   0   6   3   82.94    5.16
   0   6   3   90.36    5.22
   0   6   3   75.17    5.15
   0   6   3   83.22    5.16
   0   6   3   81.21    5.16
   0   6   3   84.92    5.17
   0   6   3   90.74    5.17
   0   6  -3   87.04    5.19
   0   6  -3   94.25    5.20
   0   6  -3   87.22    5.19
   0   6  -3   79.02    5.14
   0   6  -3   84.39    5.15
   0   6  -3   86.48    5.15
   0   6  -3   92.61    5.19
   0   6  -3   86.79    5.17
   0   6  -3   80.37    5.15
   0  -6  -3   87.46    5.16
   0  -6  -3   80.39    5.16
   0  -6  -3   86.10    5.17
   0  -6  -3   82.64    5.15
   0  -6  -3   93.40    5.18
   0  -6  -3   80.60    5.14
   0  -6  -3   82.44    5.17
   0  -6  -3   85.03    5.16
   0  -6   3   85.31    5.16
   0  -6   3   86.53    5.18
   0  -6   3   88.12    5.17
   0  -6   3   85.82    5.15
   0  -6   3   79.58    5.15
   0  -6   3   83.88    5.16
   0   6   4    6.73    0.44
   0   6   4    6.37    0.44
   0   6   4    7.53    0.44
   0   6   4    6.08    0.44
   0   6   4    6.56    0.44
   0   6   4    6.37    0.44
   0   6   4    6.90    0.44
   0   6   4    7.41    0.44
   0   6  -4    7.04    0.43
   0   6  -4    7.22    0.45
   0   6  -4    6.57    0.44
   0   6  -4    6.70    0.44
   0   6  -4    6.53    0.43
   0   6  -4    6.84    0.44
   0   6  -4    6.73    0.44
   0   6  -4    6.91    0.45
   0   6  -4    7.51    0.43
   0  -6  -4    7.02    0.44
   0  -6  -4    7.02    0.45
   0  -6  -4    6.71    0.44
   0  -6  -4    6.53    0.43
   0  -6  -4    7.85    0.45
   0  -6  -4    6.84    0.44
   0  -6  -4    6.80    0.45
   0  -6  -4    7.10    0.44
   0  -6   4    6.94    0.43
   0  -6   4    7.01    0.43
   0  -6   4    7.06    0.44
   0  -6   4    7.02    0.45
   0  -6   4    7.94    0.45
   0  -6   4    5.65    0.53
   0  -6   4    6.69    0.43
   0   6   5   24.61    1.49
   0   6   5   24.14    1.49
   0   6   5   25.73    1.52
   0   6   5   22.31    1.49
   0   6   5   23.32    1.50
   0   6   5   25.15    1.50
   0   6   5   24.95    1.50
   0   6   5   26.07    1.50
   0   6  -5   24.69    1.51
   0   6  -5   25.34    1.51
   0   6  -5   24.15    1.51
   0   6  -5   24.57    1.50
   0   6  -5   23.15    1.49
   0   6  -5   25.13    1.50
   0   6  -5   25.02    1.50
   0   6  -5   24.45    1.51
   0   6  -5   22.62    1.49
   0  -6  -5   25.59    1.51
   0  -6  -5   24.40    1.50
   0  -6  -5   23.54    1.50
   0  -6  -5   24.84    1.49
   0  -6  -5   27.86    1.52
   0  -6  -5   22.73    1.50
   0  -6  -5   23.33    1.50
   0  -6  -5   24.76    1.50
   0  -6   5   24.43    1.48
   0  -6   5   24.65    1.51
   0  -6   5   24.59    1.51
   0  -6   5   22.46    1.50
   0  -6   5   23.42    1.49
   0  -6   5   24.24    1.62
   0  -6   5   23.89    1.50
   0   6   6    6.74    0.42
   0   6   6    6.48    0.41
   0   6   6    6.88    0.43
   0   6   6    6.45    0.43
   0   6   6    5.98    0.43
   0   6   6    6.16    0.42
   0   6   6    6.67    0.43
   0   6  -6    6.63    0.41
   0   6  -6    7.38    0.45
   0   6  -6    6.73    0.44
   0   6  -6    6.14    0.42
   0   6  -6    6.34    0.42
   0   6  -6    6.47    0.42
   0   6  -6    6.91    0.43
   0   6  -6    6.91    0.43
   0   6  -6    6.52    0.45
   0   6  -6    6.36    0.42
   0  -6  -6    6.45    0.42
   0  -6  -6    6.59    0.43
   0  -6  -6    7.13    0.46
   0  -6  -6    6.16    0.42
   0  -6  -6    7.24    0.44
   0  -6  -6    6.29    0.43
   0  -6  -6    5.79    0.42
   0  -6  -6    6.40    0.42
   0  -6   6    6.37    0.41
   0  -6   6    6.59    0.42
   0  -6   6    6.20    0.42
   0  -6   6    6.59    0.44
   0  -6   6    6.01    0.42
   0  -6   6    5.36    0.50
   0  -6   6    5.87    0.42
   0   6   7   52.77    2.90
   0   6   7   45.90    2.90
   0   6   7   49.97    2.94
   0   6   7   44.47    2.90
   0   6   7   49.29    2.93
   0   6   7   52.00    2.91
   0   6  -7   45.27    2.92
   0   6  -7   46.40    2.90
   0   6  -7   43.51    2.89
   0   6  -7   48.95    2.91
   0   6  -7   45.77    2.90
   0   6  -7   49.55    2.91
   0   6  -7   45.48    2.90
   0   6  -7   44.01    2.89
   0  -6  -7   49.26    2.93
   0  -6  -7   50.42    2.91
   0  -6  -7   45.58    2.93
   0  -6  -7   44.61    2.88
   0  -6  -7   55.11    2.99
   0  -6  -7   44.53    2.89
   0  -6  -7   46.66    2.93
   0  -6  -7   45.74    2.91
   0  -6  -7   45.38    3.02
   0  -6   7   47.49    2.90
   0  -6   7   44.52    2.91
   0  -6   7   46.11    2.94
   0  -6   7   48.10    2.89
   0   6   8    2.88    0.23
   0   6   8    3.14    0.26
   0   6   8    3.18    0.24
   0   6  -8    2.81    0.31
   0   6  -8    3.08    0.24
   0   6  -8    3.48    0.25
   0   6  -8    2.87    0.26
   0  -6  -8    3.10    0.28
   0  -6  -8    2.79    0.30
   0  -6  -8    2.99    0.23
   0  -6  -8    3.24    0.25
   0  -6  -8    3.05    0.25
   0  -6   8    2.87    0.27
   0  -6   8    3.08    0.25
   0   6   9    0.68    0.21
   0   6   9    0.45    0.11
   0   6  -9    0.37    0.24
   0   6  -9    0.41    0.15
   0   6  -9    0.43    0.14
   0   6  -9    0.33    0.17
   0  -6  -9    0.01    0.22
   0  -6  -9    0.40    0.12
   0  -6  -9    0.52    0.12
   0  -6  -9    0.12    0.15
   0  -6   9    0.27    0.24
   0  -6   9    0.30    0.19
   0   6  10   34.24    2.21
   0   6  10   35.52    2.18
   0   6 -10   30.95    2.21
   0   6 -10   35.99    2.18
   0   6 -10   35.38    2.18
   0   6 -10   34.45    2.20
   0  -6 -10   37.00    2.16
   0  -6 -10   33.35    2.18
   0  -6 -10   36.73    2.23
   0  -6  10   32.64    2.20
   0  -6  10   36.58    2.47
   0   6  11    0.28    0.16
   0   6  11    0.33    0.12
   0   6 -11    0.05    0.25
   0   6 -11    0.25    0.12
   0   6 -11    0.54    0.22
   0   6 -11    0.10    0.28
   0  -6 -11    0.37    0.11
   0  -6 -11    0.39    0.13
   0  -6 -11    0.17    0.17
   0  -6  11    0.35    0.21
   0  -6  11    0.25    0.26
   0   6  12   13.39    0.84
   0   6  12   10.13    0.80
   0   6 -12   10.12    0.86
   0   6 -12   13.33    0.82
   0   6 -12   12.87    0.82
   0   6 -12   12.13    0.84
   0  -6 -12   13.72    0.81
   0  -6 -12   11.38    0.79
   0  -6 -12    8.75    0.78
   0  -6  12   12.17    0.86
   0  -6  12   14.87    0.82
   0   6  13    0.04    0.11
   0   6 -13    0.29    0.23
   0   6 -13    0.13    0.09
   0   6 -13   -0.05    0.12
   0   6 -13    0.41    0.24
   0  -6 -13   -0.01    0.07
   0  -6 -13    0.05    0.11
   0  -6  13    0.13    0.16
   0  -6  13    0.31    0.16
   0   6 -14    1.01    0.10
   0  -6 -14    0.84    0.13
   0  -6  14    1.28    0.16
   0   7   0    0.05    0.02
   0   7   0    0.09    0.04
   0   7   0    0.09    0.03
   0   7   0    0.01    0.02
   0   7   0   -0.06    0.05
   0   7   0    0.09    0.04
   0   7   0    0.07    0.03
   0  -7   0    0.15    0.06
   0  -7   0    0.05    0.02
   0  -7   0    0.03    0.02
   0  -7   0    0.05    0.02
   0  -7   0    0.04    0.03
   0  -7   0    0.27    0.05
   0  -7   0    0.09    0.03
   0   7   1  549.04   30.77
   0   7   1  517.92   30.80
   0   7   1  499.14   30.63
   0   7   1  482.66   30.64
   0   7   1  552.00   30.65
   0   7   1  523.66   30.59
   0   7   1  572.57   30.65
   0   7  -1  459.33   30.70
   0   7  -1  618.29   30.68
   0   7  -1  475.53   30.73
   0   7  -1  523.49   30.60
   0   7  -1  521.70   30.61
   0   7  -1  558.95   30.67
   0   7  -1  510.33   30.65
   0   7  -1  466.48   30.72
   0  -7  -1  487.67   30.68
   0  -7  -1  453.75   30.64
   0  -7  -1  539.66   30.64
   0  -7  -1  496.83   30.67
   0  -7  -1  544.45   30.63
   0  -7  -1  473.53   30.65
   0  -7  -1  475.59   30.63
   0  -7  -1  497.16   30.61
   0  -7   1  471.90   30.59
   0  -7   1  477.42   30.74
   0  -7   1  544.47   30.58
   0  -7   1  498.38   30.63
   0  -7   1  434.38   30.64
   0  -7   1  529.60   30.64
   0  -7   1  484.14   30.64
   0   7   2   35.47    2.19
   0   7   2   40.90    2.20
   0   7   2   32.53    2.20
   0   7   2   34.78    2.19
   0   7   2   35.97    2.21
   0   7   2   35.21    2.20
   0   7   2   37.98    2.21
   0   7  -2   38.41    2.19
   0   7  -2   39.62    2.19
   0   7  -2   36.28    2.20
   0   7  -2   34.71    2.18
   0   7  -2   36.68    2.19
   0   7  -2   36.30    2.20
   0   7  -2   34.95    2.21
   0   7  -2   33.27    2.18
   0  -7  -2   36.63    2.20
   0  -7  -2   34.48    2.20
   0  -7  -2   36.05    2.19
   0  -7  -2   35.37    2.18
   0  -7  -2   41.23    2.22
   0  -7  -2   34.21    2.18
   0  -7  -2   33.59    2.26
   0  -7  -2   35.66    2.19
   0  -7   2   34.61    2.18
   0  -7   2   36.41    2.20
   0  -7   2   37.58    2.20
   0  -7   2   35.40    2.18
   0  -7   2   37.07    2.20
   0  -7   2   33.32    2.19
   0  -7   2   37.89    2.19
   0  -7   2   33.48    2.22
   0   7   3    2.88    0.18
   0   7   3    2.57    0.18
   0   7   3    3.11    0.19
   0   7   3    2.37    0.18
   0   7   3    2.26    0.19
   0   7   3    2.50    0.18
   0   7   3    2.70    0.17
   0   7   3    2.89    0.19
   0   7  -3    2.96    0.18
   0   7  -3    2.86    0.20
   0   7  -3    2.34    0.18
   0   7  -3    2.71    0.18
   0   7  -3    2.49    0.18
   0   7  -3    2.57    0.18
   0   7  -3    2.75    0.19
   0   7  -3    2.60    0.19
   0   7  -3    2.70    0.18
   0  -7  -3    2.92    0.19
   0  -7  -3    3.33    0.19
   0  -7  -3    2.71    0.18
   0  -7  -3    2.75    0.18
   0  -7  -3    2.97    0.19
   0  -7  -3    2.30    0.18
   0  -7  -3    2.41    0.18
   0  -7  -3    2.37    0.18
   0  -7   3    2.58    0.17
   0  -7   3    2.62    0.19
   0  -7   3    2.64    0.18
   0  -7   3    2.59    0.19
   0  -7   3    2.37    0.19
   0  -7   3    3.10    0.19
   0   7   4   47.36    2.84
   0   7   4   46.04    2.84
   0   7   4   49.46    2.87
   0   7   4   42.30    2.84
   0   7   4   45.36    2.85
   0   7   4   45.24    2.84
   0   7   4   46.96    2.85
   0   7   4   48.96    2.86
   0   7  -4   49.26    2.86
   0   7  -4   52.86    2.88
   0   7  -4   47.62    2.86
   0   7  -4   46.44    2.84
   0   7  -4   46.11    2.84
   0   7  -4   45.38    2.86
   0   7  -4   49.43    2.89
   0   7  -4   47.28    2.87
   0   7  -4   43.37    2.83
   0  -7  -4   45.41    2.85
   0  -7  -4   45.90    2.85
   0  -7  -4   47.26    2.87
   0  -7  -4   46.47    2.83
   0  -7  -4   53.41    2.86
   0  -7  -4   43.78    2.84
   0  -7  -4   45.77    3.00
   0  -7  -4   47.33    2.86
   0  -7   4   45.15    2.85
   0  -7   4   46.36    2.86
   0  -7   4   46.01    2.87
   0  -7   4   47.33    2.85
   0  -7   4   45.10    2.85
   0  -7   4   45.39    2.84
   0   7   5    0.31    0.06
   0   7   5    0.12    0.05
   0   7   5    0.10    0.07
   0   7   5    0.18    0.08
   0   7   5    0.28    0.07
   0   7   5    0.18    0.08
   0   7   5    0.27    0.05
   0   7   5    0.24    0.06
   0   7  -5    0.14    0.04
   0   7  -5    0.17    0.11
   0   7  -5    0.26    0.08
   0   7  -5    0.32    0.06
   0   7  -5    0.19    0.06
   0   7  -5    0.36    0.09
   0  -7  -5    0.20    0.06
   0  -7  -5    0.20    0.06
   0  -7  -5    0.21    0.08
   0  -7  -5    0.33    0.05
   0  -7  -5    0.36    0.10
   0  -7  -5    0.17    0.05
   0  -7  -5    0.28    0.07
   0  -7  -5    0.37    0.07
   0  -7   5    0.18    0.05
   0  -7   5    0.23    0.06
   0  -7   5    0.45    0.07
   0  -7   5    0.47    0.11
   0  -7   5    0.41    0.07
   0  -7   5    0.49    0.07
   0   7   6    1.46    0.14
   0   7   6    1.22    0.13
   0   7   6    1.32    0.13
   0   7   6    1.39    0.13
   0   7   6    1.50    0.15
   0   7   6    1.91    0.13
   0   7   6    1.59    0.16
   0   7  -6    1.61    0.12
   0   7  -6    1.70    0.19
   0   7  -6    1.07    0.15
   0   7  -6    1.58    0.12
   0   7  -6    1.19    0.12
   0   7  -6    1.29    0.13
   0   7  -6    1.46    0.15
   0   7  -6    1.66    0.16
   0   7  -6    1.31    0.13
   0  -7  -6    1.38    0.15
   0  -7  -6    1.49    0.16
   0  -7  -6    1.58    0.16
   0  -7  -6    1.30    0.11
   0  -7  -6    1.94    0.16
   0  -7  -6    1.35    0.13
   0  -7  -6    1.62    0.13
   0  -7  -6    1.58    0.14
   0  -7   6    1.51    0.12
   0  -7   6    1.46    0.14
   0  -7   6    1.97    0.14
   0  -7   6    1.38    0.15
   0  -7   6    1.26    0.13
   0  -7   6    1.14    0.17
   0  -7   6    1.49    0.15
   0   7   7    1.04    0.12
   0   7   7    1.16    0.11
   0   7   7    1.47    0.15
   0   7   7    0.89    0.14
   0   7   7    1.38    0.13
   0   7   7    1.24    0.14
   0   7  -7    1.35    0.17
   0   7  -7    0.99    0.12
   0   7  -7    1.04    0.12
   0   7  -7    1.20    0.14
   0   7  -7    1.46    0.16
   0   7  -7    1.46    0.17
   0  -7  -7    1.11    0.13
   0  -7  -7    1.18    0.14
   0  -7  -7    1.51    0.16
   0  -7  -7    1.00    0.10
   0  -7  -7    1.29    0.16
   0  -7  -7    1.19    0.15
   0  -7  -7    1.11    0.12
   0  -7  -7    1.14    0.17
   0  -7  -7    1.28    0.15
   0  -7   7    0.79    0.15
   0  -7   7    0.76    0.13
   0  -7   7    1.02    0.13
   0   7   8   22.55    1.36
   0   7   8   21.09    1.37
   0   7  -8   21.37    1.36
   0   7  -8   20.91    1.37
   0   7  -8   22.31    1.36
   0   7  -8   23.40    1.40
   0  -7  -8   21.61    1.36
   0  -7  -8   19.62    1.37
   0  -7  -8   23.59    1.34
   0  -7  -8   20.38    1.33
   0  -7  -8   20.96    1.39
   0  -7   8   20.49    1.37
   0  -7   8   19.39    1.35
   0   7   9  119.01    7.59
   0   7   9  135.89    7.68
   0   7  -9  119.87    7.68
   0   7  -9  124.39    7.58
   0   7  -9  126.84    7.60
   0   7  -9  121.95    7.62
   0  -7  -9  116.78    7.67
   0  -7  -9  129.97    7.55
   0  -7  -9  124.37    7.58
   0  -7  -9  138.90    7.71
   0  -7   9  114.67    7.59
   0  -7   9  121.87    8.53
   0   7  10   -0.01    0.14
   0   7  10    0.39    0.11
   0   7 -10    0.37    0.32
   0   7 -10    0.00    0.16
   0   7 -10   -0.19    0.14
   0   7 -10   -0.07    0.19
   0  -7 -10    0.26    0.10
   0  -7 -10    0.15    0.12
   0  -7 -10    0.16    0.17
   0  -7  10    0.46    0.26
   0  -7  10    0.64    0.22
   0   7  11   50.97    3.13
   0   7  11   47.70    3.10
   0   7 -11   46.12    3.16
   0   7 -11   50.88    3.07
   0   7 -11   51.36    3.11
   0   7 -11   47.69    3.12
   0  -7 -11   57.07    3.12
   0  -7 -11   51.80    3.12
   0  -7 -11   44.48    3.08
   0  -7  11   46.39    3.11
   0  -7  11   51.58    3.59
   0   7  12    0.17    0.15
   0   7 -12    0.31    0.26
   0   7 -12    0.06    0.11
   0   7 -12   -0.15    0.13
   0   7 -12   -0.14    0.18
   0  -7 -12    0.18    0.11
   0  -7 -12    0.25    0.13
   0  -7  12    0.15    0.20
   0  -7  12   -0.19    0.19
   0   7  13    3.04    0.32
   0   7 -13    2.98    0.35
   0   7 -13    4.16    0.27
   0   7 -13    3.11    0.31
   0   7 -13    2.96    0.33
   0  -7 -13    4.15    0.29
   0  -7 -13    3.62    0.27
   0  -7  13    3.00    0.33
   0  -7  13    3.96    0.31
   0   7 -14    4.52    0.28
   0  -7 -14    3.28    0.28
   0  -7  14    4.25    0.32
   0   8   0  428.72   28.39
   0   8   0  544.34   28.36
   0   8   0  524.32   28.28
   0   8   0  436.39   28.48
   0   8   0  550.64   28.33
   0   8   0  463.63   28.36
   0   8   0  504.91   28.34
   0  -8   0  444.15   28.36
   0  -8   0  363.34   28.40
   0  -8   0  513.17   28.26
   0  -8   0  364.75   28.41
   0  -8   0  457.37   28.34
   0  -8   0  513.15   28.51
   0  -8   0  413.75   28.38
   0  -8   0  506.40   28.37
   0  -8   0  477.13   28.24
   0   8   1   98.35    6.19
   0   8   1  113.62    6.22
   0   8   1  112.90    6.22
   0   8   1   98.76    6.17
   0   8   1  102.27    6.20
   0   8   1  114.06    6.19
   0   8   1   97.47    6.23
   0   8   1  112.80    6.18
   0   8  -1   99.10    6.17
   0   8  -1  112.75    6.23
   0   8  -1  101.38    6.20
   0   8  -1  104.61    6.16
   0   8  -1  103.75    6.20
   0   8  -1  107.89    6.19
   0   8  -1  100.08    6.17
   0   8  -1   96.20    6.20
   0  -8  -1  100.21    6.18
   0  -8  -1   93.96    6.17
   0  -8  -1  106.65    6.20
   0  -8  -1   96.09    6.22
   0  -8  -1  111.09    6.17
   0  -8  -1   94.69    6.18
   0  -8  -1   96.21    6.16
   0  -8  -1   98.50    6.20
   0  -8   1   93.75    6.20
   0  -8   1  108.18    6.21
   0  -8   1   98.48    6.22
   0  -8   1  104.22    6.18
   0  -8   1   85.81    6.16
   0  -8   1  105.69    6.19
   0  -8   1   95.91    6.19
   0   8   2   90.29    5.19
   0   8   2   94.83    5.22
   0   8   2   78.31    5.20
   0   8   2   85.15    5.18
   0   8   2   88.37    5.23
   0   8   2   85.29    5.21
   0   8   2   92.97    5.20
   0   8  -2   85.97    5.18
   0   8  -2  101.73    5.20
   0   8  -2   85.26    5.21
   0   8  -2   87.12    5.20
   0   8  -2   85.00    5.19
   0   8  -2   88.20    5.21
   0   8  -2   85.27    5.20
   0   8  -2   77.94    5.18
   0  -8  -2   82.35    5.20
   0  -8  -2   82.53    5.21
   0  -8  -2   88.11    5.21
   0  -8  -2   83.85    5.18
   0  -8  -2  102.65    5.23
   0  -8  -2   78.55    5.18
   0  -8  -2   81.21    5.20
   0  -8  -2   83.08    5.21
   0  -8   2   81.86    5.18
   0  -8   2   84.08    5.22
   0  -8   2   88.69    5.21
   0  -8   2   83.50    5.18
   0  -8   2   85.98    5.23
   0  -8   2   77.40    5.20
   0  -8   2   85.30    5.18
   0  -8   2   77.53    5.24
   0   8   3  341.06   19.56
   0   8   3  316.39   19.56
   0   8   3  362.15   19.63
   0   8   3  292.42   19.56
   0   8   3  308.06   19.57
   0   8   3  328.89   19.55
   0   8   3  327.14   19.54
   0   8   3  344.33   19.66
   0   8  -3  339.67   19.66
   0   8  -3  384.85   19.70
   0   8  -3  336.73   19.62
   0   8  -3  318.64   19.52
   0   8  -3  316.07   19.54
   0   8  -3  318.69   19.56
   0   8  -3  346.06   19.62
   0   8  -3  318.41   19.55
   0   8  -3  294.38   19.53
   0  -8  -3  308.44   19.55
   0  -8  -3  314.30   19.54
   0  -8  -3  329.66   19.61
   0  -8  -3  317.28   19.53
   0  -8  -3  375.23   19.65
   0  -8  -3  320.00   19.52
   0  -8  -3  305.99   19.59
   0  -8  -3  329.26   19.56
   0  -8   3  312.49   19.53
   0  -8   3  293.55   19.64
   0  -8   3  319.74   19.58
   0  -8   3  319.35   19.58
   0  -8   3  301.15   19.53
   0  -8   3  323.89   19.55
   0  -8   3  294.51   19.69
   0   8   4   39.03    2.42
   0   8   4   39.19    2.40
   0   8   4   41.22    2.43
   0   8   4   34.13    2.40
   0   8   4   38.85    2.43
   0   8   4   39.26    2.42
   0   8   4   39.91    2.41
   0   8   4   40.94    2.42
   0   8  -4   41.99    2.44
   0   8  -4   44.56    2.44
   0   8  -4   40.54    2.42
   0   8  -4   38.21    2.41
   0   8  -4   40.43    2.41
   0   8  -4   38.41    2.42
   0   8  -4   41.37    2.43
   0   8  -4   38.27    2.41
   0   8  -4   35.98    2.41
   0  -8  -4   39.65    2.40
   0  -8  -4   38.94    2.41
   0  -8  -4   41.27    2.44
   0  -8  -4   41.02    2.41
   0  -8  -4   47.73    2.42
   0  -8  -4   37.53    2.40
   0  -8  -4   36.96    2.52
   0  -8  -4   37.86    2.40
   0  -8   4   37.35    2.40
   0  -8   4   37.98    2.42
   0  -8   4   37.60    2.41
   0  -8   4   38.80    2.41
   0  -8   4   38.34    2.41
   0  -8   4   39.57    2.41
   0   8   5   34.76    2.09
   0   8   5   34.27    2.09
   0   8   5   35.22    2.10
   0   8   5   30.81    2.10
   0   8   5   32.97    2.09
   0   8   5   32.98    2.09
   0   8   5   34.17    2.08
   0   8   5   36.37    2.09
   0   8  -5   36.29    2.09
   0   8  -5   38.14    2.12
   0   8  -5   34.91    2.10
   0   8  -5   35.46    2.12
   0   8  -5   32.78    2.10
   0   8  -5   34.93    2.10
   0   8  -5   33.48    2.11
   0   8  -5   33.57    2.11
   0   8  -5   32.78    2.08
   0  -8  -5   33.65    2.09
   0  -8  -5   33.86    2.10
   0  -8  -5   33.69    2.12
   0  -8  -5   33.38    2.08
   0  -8  -5   42.35    2.12
   0  -8  -5   32.52    2.08
   0  -8  -5   35.45    2.29
   0  -8  -5   32.05    2.09
   0  -8   5   33.83    2.09
   0  -8   5   34.45    2.12
   0  -8   5   34.21    2.11
   0  -8   5   31.52    2.09
   0  -8   5   30.70    2.10
   0  -8   5   34.69    2.37
   0  -8   5   33.49    2.08
   0   8   6   74.60    4.39
   0   8   6   70.89    4.39
   0   8   6   76.35    4.40
   0   8   6   67.14    4.46
   0   8   6   66.99    4.39
   0   8   6   74.70    4.41
   0   8   6   78.60    4.42
   0   8  -6   72.33    4.48
   0   8  -6   81.83    4.46
   0   8  -6   70.65    4.39
   0   8  -6   71.35    4.40
   0   8  -6   73.69    4.41
   0   8  -6   74.16    4.44
   0   8  -6   75.07    4.41
   0   8  -6   67.61    4.39
   0  -8  -6   69.26    4.39
   0  -8  -6   74.16    4.43
   0  -8  -6   70.60    4.44
   0  -8  -6   72.60    4.38
   0  -8  -6   85.98    4.43
   0  -8  -6   70.51    4.38
   0  -8  -6   69.11    4.39
   0  -8  -6   74.65    4.42
   0  -8   6   68.55    4.40
   0  -8   6   66.65    4.44
   0  -8   6   73.14    4.42
   0  -8   6   67.80    4.41
   0  -8   6   69.22    4.38
   0  -8   6   62.56    4.82
   0  -8   6   73.71    4.41
   0   8   7  122.09    7.03
   0   8   7  124.97    7.16
   0   8   7  112.56    7.04
   0   8   7  120.44    7.05
   0   8   7  125.27    7.05
   0   8  -7  114.06    7.08
   0   8  -7  106.94    7.01
   0   8  -7  112.64    7.03
   0   8  -7  118.56    7.06
   0  -8  -7  117.58    7.05
   0  -8  -7  130.71    7.10
   0  -8  -7  109.00    7.08
   0  -8  -7  115.06    7.01
   0  -8  -7  111.04    7.01
   0  -8  -7  118.98    7.08
   0  -8  -7  113.26    7.23
   0  -8   7  108.13    7.03
   0  -8   7  114.30    7.04
   0  -8   7  102.88    7.04
   0   8   8    0.45    0.14
   0   8   8    0.70    0.12
   0   8  -8    0.78    0.18
   0   8  -8    0.66    0.11
   0   8  -8    0.46    0.13
   0   8  -8    0.88    0.17
   0  -8  -8    0.52    0.13
   0  -8  -8    0.54    0.09
   0  -8  -8    0.43    0.14
   0  -8  -8    0.84    0.13
   0  -8   8    0.73    0.17
   0  -8   8    0.40    0.14
   0   8   9   29.40    1.98
   0   8   9   32.94    1.96
   0   8  -9   29.51    1.99
   0   8  -9   31.85    1.93
   0   8  -9   32.07    1.95
   0   8  -9   32.73    2.05
   0  -8  -9   28.38    1.96
   0  -8  -9   33.39    1.93
   0  -8  -9   30.94    1.93
   0  -8  -9   33.11    1.98
   0  -8   9   29.41    1.96
   0  -8   9   29.09    1.97
   0   8  10   57.54    3.58
   0   8  10   53.69    3.47
   0   8 -10   48.71    3.48
   0   8 -10   57.94    3.56
   0   8 -10   55.58    3.47
   0   8 -10   55.11    3.47
   0  -8 -10   63.28    3.56
   0  -8 -10   59.96    3.48
   0  -8 -10   53.57    3.50
   0  -8  10   50.69    3.48
   0  -8  10   60.20    3.59
   0   8  11    0.21    0.24
   0   8 -11    0.59    0.27
   0   8 -11    0.09    0.16
   0   8 -11   -0.06    0.15
   0   8 -11   -0.02    0.20
   0  -8 -11    0.16    0.14
   0  -8 -11    0.25    0.14
   0  -8  11    0.01    0.20
   0  -8  11    0.13    0.21
   0   8  12   15.12    1.08
   0   8 -12   13.47    1.10
   0   8 -12   17.72    1.07
   0   8 -12   15.92    1.06
   0   8 -12   15.12    1.13
   0  -8 -12   16.96    1.03
   0  -8 -12   16.98    1.06
   0  -8  12   15.19    1.09
   0  -8  12   19.31    1.17
   0   8  13    3.65    0.34
   0   8 -13    4.08    0.44
   0   8 -13    5.69    0.35
   0   8 -13    4.20    0.37
   0   8 -13    4.23    0.38
   0  -8 -13    4.41    0.32
   0  -8 -13    5.34    0.37
   0  -8  13    5.23    0.42
   0  -8  13    5.76    0.38
   0   9   0    0.17    0.04
   0   9   0    0.07    0.06
   0   9   0    0.00    0.02
   0   9   0    0.04    0.04
   0   9   0    0.18    0.03
   0   9   0    0.08    0.05
   0   9   0   -0.08    0.04
   0   9   0    0.16    0.04
   0  -9   0    0.13    0.03
   0  -9   0    0.05    0.02
   0  -9   0    0.26    0.04
   0  -9   0    0.03    0.06
   0  -9   0    0.06    0.03
   0  -9   0    0.04    0.04
   0   9   1    3.90    0.26
   0   9   1    4.02    0.26
   0   9   1    4.11    0.25
   0   9   1    3.35    0.25
   0   9   1    3.98    0.26
   0   9   1    4.14    0.26
   0   9   1    3.91    0.25
   0   9   1    4.56    0.26
   0   9  -1    3.87    0.25
   0   9  -1    4.64    0.28
   0   9  -1    3.90    0.26
   0   9  -1    3.80    0.26
   0   9  -1    3.69    0.25
   0   9  -1    4.19    0.27
   0   9  -1    4.04    0.26
   0   9  -1    3.81    0.26
   0  -9  -1    3.62    0.27
   0  -9  -1    4.00    0.26
   0  -9  -1    4.50    0.25
   0  -9  -1    4.02    0.25
   0  -9  -1    4.99    0.27
   0  -9  -1    3.60    0.27
   0  -9  -1    3.34    0.25
   0  -9  -1    3.78    0.25
   0  -9   1    3.40    0.28
   0  -9   1    4.36    0.26
   0  -9   1    3.87    0.26
   0  -9   1    4.03    0.26
   0  -9   1    3.21    0.26
   0  -9   1    4.11    0.26
   0  -9   1    4.39    0.26
   0   9   2  251.83   15.24
   0   9   2  248.98   15.34
   0   9   2  290.72   15.27
   0   9   2  227.89   15.24
   0   9   2  251.25   15.27
   0   9   2  260.99   15.34
   0   9   2  258.17   15.29
   0   9   2  280.32   15.24
   0   9  -2  256.13   15.23
   0   9  -2  285.86   15.26
   0   9  -2  254.37   15.27
   0   9  -2  250.57   15.25
   0   9  -2  253.41   15.23
   0   9  -2  258.53   15.25
   0   9  -2  242.23   15.25
   0   9  -2  232.24   15.22
   0  -9  -2  258.73   15.24
   0  -9  -2  247.92   15.27
   0  -9  -2  258.85   15.29
   0  -9  -2  250.79   15.31
   0  -9  -2  308.70   15.33
   0  -9  -2  236.02   15.26
   0  -9  -2  229.39   15.25
   0  -9  -2  250.38   15.24
   0  -9   2  242.31   15.22
   0  -9   2  228.23   15.33
   0  -9   2  260.56   15.25
   0  -9   2  246.01   15.22
   0  -9   2  244.06   15.21
   0  -9   2  218.53   15.25
   0  -9   2  256.32   15.22
   0  -9   2  236.09   15.36
   0   9   3   41.48    2.44
   0   9   3   42.89    2.49
   0   9   3   35.58    2.43
   0   9   3   38.01    2.43
   0   9   3   40.39    2.43
   0   9   3   40.08    2.42
   0   9   3   41.89    2.45
   0   9  -3   42.10    2.46
   0   9  -3   46.82    2.45
   0   9  -3   42.04    2.45
   0   9  -3   39.31    2.44
   0   9  -3   38.37    2.43
   0   9  -3   41.09    2.44
   0   9  -3   39.14    2.43
   0   9  -3   36.60    2.42
   0  -9  -3   39.85    2.44
   0  -9  -3   37.90    2.44
   0  -9  -3   42.37    2.45
   0  -9  -3   40.74    2.43
   0  -9  -3   47.09    2.45
   0  -9  -3   38.00    2.43
   0  -9  -3   39.11    2.43
   0  -9  -3   39.46    2.43
   0  -9   3   37.78    2.43
   0  -9   3   37.13    2.46
   0  -9   3   40.99    2.46
   0  -9   3   38.95    2.44
   0  -9   3   35.18    2.43
   0  -9   3   38.95    2.43
   0  -9   3   38.08    2.49
   0   9   4    1.79    0.14
   0   9   4    2.44    0.14
   0   9   4    1.65    0.14
   0   9   4    1.89    0.16
   0   9   4    1.78    0.15
   0   9   4    1.90    0.14
   0   9   4    2.15    0.15
   0   9  -4    2.04    0.14
   0   9  -4    2.22    0.17
   0   9  -4    1.89    0.16
   0   9  -4    1.70    0.14
   0   9  -4    2.17    0.15
   0   9  -4    1.94    0.16
   0   9  -4    2.13    0.16
   0   9  -4    1.93    0.16
   0   9  -4    1.88    0.14
   0  -9  -4    2.15    0.17
   0  -9  -4    1.81    0.15
   0  -9  -4    2.06    0.15
   0  -9  -4    2.15    0.14
   0  -9  -4    2.18    0.16
   0  -9  -4    2.07    0.16
   0  -9  -4    1.80    0.14
   0  -9  -4    2.02    0.15
   0  -9   4    1.80    0.13
   0  -9   4    1.55    0.16
   0  -9   4    1.88    0.15
   0  -9   4    1.33    0.17
   0  -9   4    1.68    0.16
   0  -9   4    1.77    0.14
   0   9   5   43.90    2.66
   0   9   5   45.46    2.67
   0   9   5   39.29    2.67
   0   9   5   40.82    2.67
   0   9   5   44.48    2.65
   0   9   5   44.63    2.66
   0   9   5   48.01    2.67
   0   9  -5   44.62    2.67
   0   9  -5   49.54    2.69
   0   9  -5   42.57    2.68
   0   9  -5   43.12    2.66
   0   9  -5   42.79    2.70
   0   9  -5   44.95    2.66
   0   9  -5   43.26    2.67
   0   9  -5   43.04    2.67
   0   9  -5   42.35    2.66
   0  -9  -5   40.78    2.68
   0  -9  -5   43.74    2.67
   0  -9  -5   42.07    2.68
   0  -9  -5   44.32    2.65
   0  -9  -5   53.54    2.68
   0  -9  -5   40.61    2.65
   0  -9  -5   42.65    2.70
   0  -9  -5   43.04    2.67
   0  -9   5   42.34    2.65
   0  -9   5   43.28    2.69
   0  -9   5   42.54    2.70
   0  -9   5   41.91    2.66
   0  -9   5   39.43    2.65
   0  -9   5   43.12    3.02
   0  -9   5   42.76    2.67
   0   9   6   99.34    5.95
   0   9   6  102.09    5.95
   0   9   6   78.08    5.98
   0   9   6   93.20    5.97
   0   9   6   99.15    5.94
   0   9   6  100.08    5.96
   0   9   6  105.00    5.97
   0   9  -6   90.53    5.95
   0   9  -6   99.12    5.99
   0   9  -6   98.73    5.95
   0   9  -6   96.02    5.96
   0   9  -6   92.13    5.96
   0   9  -6   95.10    5.94
   0  -9  -6  101.65    5.95
   0  -9  -6  102.26    5.96
   0  -9  -6   90.97    6.02
   0  -9  -6   97.03    5.95
   0  -9  -6  121.90    6.12
   0  -9  -6   94.06    5.95
   0  -9  -6   91.67    5.96
   0  -9  -6   97.38    5.97
   0  -9   6   96.65    6.04
   0  -9   6   92.47    5.95
   0  -9   6   97.65    5.97
   0  -9   6  120.63    6.40
   0  -9   6   98.49    5.97
   0   9   7   14.59    0.91
   0   9   7   14.35    0.91
   0   9   7   14.11    0.90
   0   9   7   15.66    0.93
   0   9  -7   14.37    0.95
   0   9  -7   13.75    0.93
   0   9  -7   14.01    0.93
   0   9  -7   13.25    0.94
   0  -9  -7   13.97    0.92
   0  -9  -7   17.69    0.95
   0  -9  -7   13.17    0.89
   0  -9  -7   14.14    0.91
   0  -9  -7   14.82    0.92
   0  -9  -7   14.88    0.96
   0  -9   7   13.43    0.94
   0  -9   7   14.67    0.92
   0  -9   7   13.00    0.92
   0   9   8   71.03    4.58
   0   9   8   79.43    4.60
   0   9  -8   68.47    4.58
   0   9  -8   74.37    4.63
   0   9  -8   76.88    4.58
   0   9  -8   74.76    4.59
   0  -9  -8   78.76    4.61
   0  -9  -8   77.90    4.57
   0  -9  -8   73.06    4.55
   0  -9  -8   79.94    4.66
   0  -9   8   74.49    4.60
   0  -9   8   67.76    4.57
   0   9   9   11.75    0.78
   0   9   9   12.44    0.81
   0   9   9   11.96    0.79
   0   9  -9    9.96    0.81
   0   9  -9   11.56    0.76
   0   9  -9   12.27    0.78
   0   9  -9   12.11    0.82
   0  -9  -9   11.11    0.84
   0  -9  -9   12.80    0.77
   0  -9  -9   11.71    0.79
   0  -9  -9   11.90    0.81
   0  -9   9   11.74    0.82
   0  -9   9   10.42    0.79
   0   9  10   21.68    1.42
   0   9 -10   20.52    1.49
   0   9 -10   21.86    1.45
   0   9 -10   24.31    1.45
   0   9 -10   20.54    1.47
   0  -9 -10   24.34    1.42
   0  -9 -10   22.16    1.41
   0  -9  10   20.21    1.45
   0  -9  10   26.13    1.90
   0   9  11   26.41    1.71
   0   9 -11   22.76    1.79
   0   9 -11   29.25    1.73
   0   9 -11   27.43    1.70
   0   9 -11   24.12    1.73
   0  -9 -11   28.44    1.67
   0  -9 -11   27.89    1.70
   0  -9  11   26.58    1.89
   0  -9  11   27.86    2.08
   0   9  12    1.68    0.20
   0   9 -12    1.76    0.30
   0   9 -12    2.10    0.20
   0   9 -12    1.61    0.26
   0   9 -12    1.64    0.28
   0  -9 -12    1.73    0.17
   0  -9 -12    1.77    0.20
   0  -9  12    2.11    0.27
   0  -9  12    2.30    0.23
   0   9  13   13.29    1.10
   0   9 -13   15.61    1.20
   0   9 -13   23.10    1.26
   0   9 -13   16.18    1.12
   0   9 -13   17.71    1.16
   0  -9 -13   16.50    1.10
   0  -9 -13   19.04    1.13
   0  -9  13   19.04    1.20
   0  -9  13   20.59    1.21
   0  10   0  598.47   38.00
   0  10   0  684.46   38.30
   0  10   0  689.78   38.08
   0  10   0  608.41   38.12
   0  10   0  699.92   38.07
   0  10   0  607.38   38.16
   0  10   0  656.50   38.22
   0 -10   0  573.75   38.21
   0 -10   0  659.44   38.08
   0 -10   0  592.69   38.16
   0 -10   0  698.27   38.26
   0 -10   0  530.14   38.13
   0 -10   0  628.56   38.22
   0 -10   0  616.02   38.15
   0  10   1    0.61    0.05
   0  10   1    0.48    0.06
   0  10   1    0.61    0.06
   0  10   1    0.39    0.04
   0  10   1    0.38    0.05
   0  10   1    0.30    0.06
   0  10   1    0.34    0.07
   0  10  -1    0.27    0.05
   0  10  -1    0.49    0.06
   0  10  -1    0.38    0.05
   0  10  -1    0.43    0.05
   0  10  -1    0.32    0.04
   0  10  -1    0.35    0.07
   0  10  -1    0.45    0.06
   0  10  -1    0.35    0.05
   0 -10  -1    0.72    0.09
   0 -10  -1    0.21    0.05
   0 -10  -1    0.49    0.04
   0 -10  -1    0.44    0.04
   0 -10  -1    0.52    0.06
   0 -10  -1    0.31    0.07
   0 -10  -1    0.27    0.05
   0 -10   1    0.35    0.10
   0 -10   1    0.32    0.04
   0 -10   1    0.32    0.06
   0 -10   1    0.28    0.05
   0 -10   1    0.34    0.07
   0 -10   1    0.51    0.05
   0 -10   1    0.40    0.05
   0  10   2  133.14    7.53
   0  10   2  138.52    7.59
   0  10   2  115.26    7.53
   0  10   2  123.01    7.54
   0  10   2  130.13    7.54
   0  10   2  127.02    7.51
   0  10   2  137.52    7.54
   0  10  -2  123.38    7.56
   0  10  -2  151.49    7.58
   0  10  -2  121.78    7.53
   0  10  -2  120.63    7.53
   0  10  -2  121.15    7.51
   0  10  -2  125.11    7.53
   0  10  -2  114.46    7.53
   0  10  -2  117.73    7.52
   0 -10  -2  116.50    7.58
   0 -10  -2  123.98    7.58
   0 -10  -2  134.22    7.55
   0 -10  -2  128.92    7.54
   0 -10  -2  150.55    7.62
   0 -10  -2  117.71    7.53
   0 -10  -2  113.24    7.52
   0 -10  -2  122.03    7.56
   0 -10   2  115.16    7.60
   0 -10   2  128.05    7.57
   0 -10   2  115.85    7.50
   0 -10   2  120.44    7.52
   0 -10   2  108.33    7.52
   0 -10   2  125.11    7.51
   0 -10   2  112.49    7.62
   0  10   3    2.64    0.18
   0  10   3    2.33    0.18
   0  10   3    2.49    0.18
   0  10   3    2.53    0.19
   0  10   3    2.42    0.17
   0  10   3    2.49    0.18
   0  10  -3    2.63    0.18
   0  10  -3    2.93    0.19
   0  10  -3    2.74    0.20
   0  10  -3    2.37    0.18
   0  10  -3    2.77    0.18
   0  10  -3    2.75    0.19
   0  10  -3    2.44    0.19
   0  10  -3    2.40    0.18
   0 -10  -3    2.71    0.20
   0 -10  -3    2.42    0.18
   0 -10  -3    2.45    0.17
   0 -10  -3    2.60    0.17
   0 -10  -3    3.25    0.20
   0 -10  -3    2.45    0.19
   0 -10  -3    3.39    0.24
   0 -10  -3    2.38    0.18
   0 -10   3    2.50    0.17
   0 -10   3    2.21    0.21
   0 -10   3    2.89    0.19
   0 -10   3    2.89    0.20
   0 -10   3    2.39    0.19
   0 -10   3    2.40    0.18
   0 -10   3    2.11    0.19
   0  10   4   13.87    0.87
   0  10   4   14.58    0.87
   0  10   4   11.93    0.86
   0  10   4   13.26    0.86
   0  10   4   14.13    0.88
   0  10   4   13.97    0.85
   0  10   4   14.47    0.87
   0  10  -4   14.43    0.86
   0  10  -4   16.09    0.88
   0  10  -4   14.23    0.87
   0  10  -4   13.64    0.88
   0  10  -4   14.60    0.87
   0  10  -4   14.04    0.87
   0  10  -4   13.80    0.88
   0  10  -4   14.08    0.87
   0  10  -4   12.43    0.86
   0 -10  -4   13.86    0.87
   0 -10  -4   13.04    0.87
   0 -10  -4   13.70    0.87
   0 -10  -4   14.31    0.86
   0 -10  -4   17.29    0.90
   0 -10  -4   12.62    0.87
   0 -10  -4   14.01    0.87
   0 -10  -4   13.25    0.86
   0 -10   4   12.27    0.87
   0 -10   4   13.80    0.87
   0 -10   4   14.91    0.88
   0 -10   4   12.67    0.87
   0 -10   4   13.86    0.86
   0  10   5   54.52    3.33
   0  10   5   57.39    3.33
   0  10   5   47.74    3.33
   0  10   5   54.05    3.35
   0  10   5   56.02    3.33
   0  10   5   54.74    3.33
   0  10   5   58.83    3.33
   0  10  -5   54.86    3.34
   0  10  -5   61.67    3.39
   0  10  -5   55.52    3.34
   0  10  -5   55.39    3.33
   0  10  -5   50.68    3.36
   0  10  -5   54.17    3.32
   0  10  -5   55.53    3.33
   0  10  -5   52.35    3.34
   0  10  -5   51.95    3.32
   0 -10  -5   53.81    3.33
   0 -10  -5   54.56    3.35
   0 -10  -5   51.60    3.35
   0 -10  -5   56.48    3.35
   0 -10  -5   67.93    3.36
   0 -10  -5   51.33    3.33
   0 -10  -5   55.62    3.37
   0 -10  -5   54.47    3.36
   0 -10   5   53.44    3.40
   0 -10   5   52.30    3.36
   0 -10   5   51.79    3.33
   0 -10   5   51.44    3.34
   0 -10   5   53.48    3.76
   0 -10   5   55.53    3.33
   0  10   6    9.67    0.60
   0  10   6    9.29    0.60
   0  10   6    9.32    0.62
   0  10   6    9.21    0.60
   0  10   6    9.95    0.60
   0  10   6    9.79    0.60
   0  10  -6    7.83    0.61
   0  10  -6    8.89    0.59
   0  10  -6    8.67    0.59
   0  10  -6    9.51    0.59
   0  10  -6    8.65    0.59
   0  10  -6    8.94    0.63
   0  10  -6    8.34    0.58
   0 -10  -6    8.82    0.61
   0 -10  -6    9.28    0.60
   0 -10  -6    9.52    0.60
   0 -10  -6   11.40    0.63
   0 -10  -6    9.94    0.61
   0 -10  -6    8.67    0.59
   0 -10  -6    9.68    0.61
   0 -10   6    8.69    0.60
   0 -10   6    8.78    0.61
   0 -10   6    8.63    0.60
   0 -10   6    9.30    0.68
   0 -10   6    8.93    0.59
   0  10   7    1.02    0.18
   0  10   7    0.72    0.09
   0  10   7    0.70    0.16
   0  10  -7    0.47    0.16
   0  10  -7    0.43    0.10
   0  10  -7    0.69    0.12
   0  10  -7    0.64    0.14
   0 -10  -7    0.86    0.19
   0 -10  -7    0.52    0.10
   0 -10  -7    0.71    0.14
   0 -10  -7    0.48    0.13
   0 -10  -7    0.60    0.11
   0 -10  -7    0.41    0.10
   0 -10   7    0.41    0.18
   0 -10   7    0.75    0.13
   0 -10   7    0.69    0.22
   0  10   8    3.62    0.30
   0  10   8    3.79    0.29
   0  10  -8    2.80    0.32
   0  10  -8    3.20    0.30
   0  10  -8    3.79    0.29
   0  10  -8    2.95    0.32
   0 -10  -8    3.86    0.33
   0 -10  -8    3.68    0.27
   0 -10  -8    3.79    0.29
   0 -10  -8    3.49    0.29
   0 -10   8    3.68    0.31
   0 -10   8    3.95    0.33
   0  10   9    0.26    0.10
   0  10   9    0.66    0.17
   0  10  -9   -0.07    0.18
   0  10  -9    0.46    0.12
   0  10  -9   -0.07    0.13
   0  10  -9    0.36    0.19
   0 -10  -9    0.22    0.21
   0 -10  -9    0.28    0.10
   0 -10  -9    0.25    0.13
   0 -10   9    0.14    0.17
   0 -10   9    0.36    0.16
   0  10  10   87.89    5.31
   0  10 -10   78.08    5.37
   0  10 -10   90.38    5.39
   0  10 -10   85.72    5.31
   0  10 -10   84.33    5.34
   0 -10 -10   94.94    5.31
   0 -10 -10   90.60    5.29
   0 -10  10   80.32    5.34
   0 -10  10   87.01    6.15
   0  10  11    7.45    0.58
   0  10 -11    6.67    0.68
   0  10 -11    8.28    0.56
   0  10 -11    8.61    0.58
   0  10 -11    8.37    0.62
   0 -10 -11    8.30    0.53
   0 -10 -11    7.86    0.56
   0 -10  11    7.56    0.63
   0 -10  11    8.88    0.79
   0  10  12   11.63    0.92
   0  10 -12   13.44    1.01
   0  10 -12   16.40    0.94
   0  10 -12   14.90    0.94
   0  10 -12   13.86    0.98
   0 -10 -12   12.57    0.93
   0 -10 -12   15.06    0.94
   0 -10  12   13.84    0.98
   0 -10  12   18.24    1.04
   0  10 -13    1.05    0.29
   0  10 -13    1.92    0.19
   0  10 -13    1.34    0.17
   0  10 -13    1.52    0.22
   0 -10 -13    1.51    0.20
   0 -10  13    2.05    0.26
   0 -10  13    1.95    0.20
   0  11   0    0.05    0.03
   0  11   0    0.02    0.04
   0  11   0    0.04    0.03
   0  11   0    0.04    0.03
   0  11   0    0.01    0.03
   0  11   0    0.13    0.06
   0  11   0    0.28    0.06
   0  11   0    0.01    0.04
   0 -11   0    0.16    0.08
   0 -11   0    0.06    0.02
   0 -11   0    0.04    0.03
   0 -11   0    0.06    0.04
   0 -11   0   -0.03    0.05
   0 -11   0    0.20    0.04
   0 -11   0    0.31    0.06
   0  11   1  250.71   15.09
   0  11   1  269.39   15.15
   0  11   1  286.44   15.12
   0  11   1  231.52   15.07
   0  11   1  278.17   15.13
   0  11   1  262.56   15.05
   0  11   1  289.17   15.12
   0  11  -1  256.65   15.09
   0  11  -1  271.42   15.12
   0  11  -1  247.65   15.14
   0  11  -1  262.54   15.18
   0  11  -1  244.26   15.09
   0  11  -1  276.57   15.10
   0  11  -1  236.80   15.08
   0  11  -1  248.23   15.15
   0 -11  -1  227.33   15.10
   0 -11  -1  229.11   15.12
   0 -11  -1  184.54   15.21
   0 -11  -1  256.69   15.11
   0 -11  -1  280.70   15.12
   0 -11  -1  221.17   15.10
   0 -11  -1  232.09   15.06
   0 -11  -1  252.00   15.15
   0 -11   1  225.17   15.24
   0 -11   1  258.73   15.18
   0 -11   1  249.30   15.06
   0 -11   1  261.96   15.13
   0 -11   1  208.02   15.07
   0 -11   1  254.25   15.10
   0 -11   1  234.00   15.08
   0  11   2   30.93    1.88
   0  11   2   31.84    1.90
   0  11   2   34.36    1.90
   0  11   2   27.53    1.88
   0  11   2   31.54    1.90
   0  11   2   31.45    1.89
   0  11   2   31.92    1.89
   0  11   2   34.01    1.89
   0  11  -2   30.96    1.89
   0  11  -2   35.93    1.90
   0  11  -2   30.23    1.88
   0  11  -2   29.86    1.88
   0  11  -2   29.66    1.88
   0  11  -2   32.38    1.89
   0  11  -2   28.81    1.89
   0  11  -2   27.58    1.88
   0 -11  -2   30.03    1.90
   0 -11  -2   29.34    1.89
   0 -11  -2   35.74    1.87
   0 -11  -2   32.11    1.91
   0 -11  -2   37.39    1.91
   0 -11  -2   27.74    1.88
   0 -11  -2   28.07    1.87
   0 -11  -2   30.35    1.89
   0 -11   2   26.31    1.92
   0 -11   2   30.75    1.90
   0 -11   2   30.24    1.89
   0 -11   2   31.67    1.88
   0 -11   2   27.07    1.89
   0 -11   2   29.88    1.87
   0 -11   2   28.76    1.94
   0  11   3   65.23    3.95
   0  11   3   68.96    3.97
   0  11   3   56.30    3.95
   0  11   3   67.55    3.96
   0  11   3   68.48    3.98
   0  11   3   65.84    3.98
   0  11   3   70.74    3.97
   0  11  -3   70.58    3.96
   0  11  -3   73.93    3.98
   0  11  -3   65.17    3.96
   0  11  -3   64.58    3.94
   0  11  -3   64.90    3.96
   0  11  -3   67.83    3.96
   0  11  -3   61.55    3.97
   0  11  -3   57.83    3.94
   0 -11  -3   58.03    3.95
   0 -11  -3   62.00    3.99
   0 -11  -3   68.62    4.01
   0 -11  -3   64.79    3.97
   0 -11  -3   80.71    3.98
   0 -11  -3   58.92    3.95
   0 -11  -3   65.35    4.16
   0 -11  -3   67.30    3.99
   0 -11   3   60.50    3.95
   0 -11   3   61.45    4.00
   0 -11   3   66.92    3.95
   0 -11   3   63.89    3.97
   0 -11   3   59.13    3.95
   0 -11   3   64.21    3.95
   0 -11   3   61.20    4.01
   0  11   4  133.97    7.88
   0  11   4  129.37    7.95
   0  11   4  114.90    7.86
   0  11   4  126.29    7.88
   0  11   4  132.26    7.88
   0  11   4  131.26    7.87
   0  11   4  139.40    7.94
   0  11  -4  137.95    7.91
   0  11  -4  156.81    7.91
   0  11  -4  131.52    7.86
   0  11  -4  126.11    7.84
   0  11  -4  128.82    7.86
   0  11  -4  135.26    7.91
   0  11  -4  135.06    7.91
   0  11  -4  125.21    7.88
   0  11  -4  117.97    7.84
   0 -11  -4  129.79    7.89
   0 -11  -4  129.24    7.88
   0 -11  -4  124.61    7.89
   0 -11  -4  130.52    7.87
   0 -11  -4  153.75    7.93
   0 -11  -4  122.61    7.86
   0 -11  -4  123.34    7.92
   0 -11  -4  128.23    7.87
   0 -11   4  128.47    7.89
   0 -11   4  120.56    7.93
   0 -11   4  132.37    7.85
   0 -11   4  128.17    7.88
   0 -11   4  115.93    7.86
   0 -11   4  128.65    7.86
   0  11   5    9.20    0.57
   0  11   5    7.89    0.58
   0  11   5    8.76    0.57
   0  11   5    8.32    0.57
   0  11   5    9.17    0.57
   0  11  -5    9.50    0.57
   0  11  -5    9.16    0.58
   0  11  -5    8.41    0.58
   0  11  -5    8.61    0.57
   0  11  -5    7.86    0.58
   0  11  -5    9.00    0.57
   0  11  -5   11.31    0.60
   0  11  -5    8.19    0.58
   0  11  -5    8.43    0.56
   0 -11  -5    9.59    0.60
   0 -11  -5    8.98    0.59
   0 -11  -5    8.78    0.56
   0 -11  -5   10.39    0.60
   0 -11  -5    8.85    0.58
   0 -11  -5    8.67    0.57
   0 -11  -5    9.17    0.57
   0 -11   5    8.48    0.57
   0 -11   5    9.16    0.58
   0 -11   5    8.59    0.58
   0 -11   5    8.25    0.63
   0 -11   5    8.40    0.74
   0 -11   5    8.49    0.57
   0  11   6  203.83   12.35
   0  11   6  188.73   12.37
   0  11   6  201.33   12.36
   0  11   6  216.06   12.33
   0  11   6  213.88   12.37
   0  11   6  212.90   12.39
   0  11  -6  194.25   12.35
   0  11  -6  205.87   12.35
   0  11  -6  194.58   12.33
   0  11  -6  204.97   12.35
   0  11  -6  207.21   12.34
   0  11  -6  194.99   12.34
   0  11  -6  197.88   12.30
   0 -11  -6  201.69   12.33
   0 -11  -6  208.39   12.34
   0 -11  -6  213.85   12.35
   0 -11  -6  248.41   12.49
   0 -11  -6  187.41   12.31
   0 -11  -6  196.97   12.35
   0 -11  -6  203.32   12.38
   0 -11   6  202.38   12.34
   0 -11   6  195.41   12.31
   0 -11   6  195.24   12.31
   0 -11   6  195.83   12.83
   0 -11   6  205.40   12.32
   0  11   7   25.67    1.56
   0  11   7   25.47    1.55
   0  11   7   28.00    1.60
   0  11  -7   23.30    1.56
   0  11  -7   23.86    1.53
   0  11  -7   25.26    1.58
   0 -11  -7   25.54    1.58
   0 -11  -7   24.20    1.53
   0 -11  -7   24.12    1.53
   0 -11  -7   24.25    1.57
   0 -11  -7   22.62    1.63
   0 -11   7   23.24    1.56
   0 -11   7   23.94    1.55
   0 -11   7   25.78    1.75
   0  11   8  121.09    7.42
   0  11   8  125.04    7.47
   0  11  -8  112.57    7.33
   0  11  -8  122.84    7.44
   0  11  -8  121.32    7.33
   0  11  -8  115.46    7.35
   0 -11  -8  129.08    7.57
   0 -11  -8  129.83    7.38
   0 -11  -8  115.77    7.32
   0 -11   8  122.97    7.34
   0 -11   8  108.20    7.34
   0  11   9   70.96    4.07
   0  11   9   65.72    4.02
   0  11  -9   60.83    4.04
   0  11  -9   63.68    3.95
   0  11  -9   66.12    4.10
   0  11  -9   63.17    4.02
   0 -11  -9   72.04    4.20
   0 -11  -9   69.00    3.96
   0 -11  -9   64.20    3.97
   0 -11   9   59.13    3.97
   0 -11   9   56.81    4.02
   0  11  10   26.72    1.78
   0  11 -10   25.00    1.81
   0  11 -10   28.44    1.78
   0  11 -10   28.40    1.74
   0  11 -10   26.96    1.78
   0 -11 -10   30.33    1.76
   0 -11 -10   27.29    1.74
   0 -11  10   28.10    1.80
   0 -11  10   26.90    2.18
   0  11  11   19.92    1.42
   0  11 -11   19.73    1.46
   0  11 -11   23.52    1.39
   0  11 -11   22.69    1.46
   0  11 -11   19.83    1.41
   0 -11 -11   20.13    1.36
   0 -11 -11   24.31    1.38
   0 -11  11   21.19    1.43
   0 -11  11   23.22    1.66
   0  11  12    3.15    0.33
   0  11 -12    4.31    0.43
   0  11 -12    5.72    0.36
   0  11 -12    5.00    0.38
   0  11 -12    4.83    0.41
   0 -11 -12    3.87    0.31
   0 -11 -12    4.48    0.36
   0 -11  12    5.43    0.41
   0 -11  12    5.87    0.42
   0  11 -13    8.21    0.69
   0  11 -13   12.04    0.67
   0  11 -13    8.38    0.65
   0  11 -13    8.84    0.69
   0 -11 -13   11.20    0.67
   0 -11  13   10.70    0.72
   0 -11  13   10.74    0.69
   0  12   0  156.71    9.99
   0  12   0  188.49   10.03
   0  12   0  171.56   10.02
   0  12   0  160.43   10.01
   0  12   0  180.75   10.03
   0  12   0  169.41   10.01
   0  12   0  170.99   10.07
   0 -12   0  153.57   10.06
   0 -12   0  170.00   10.02
   0 -12   0  136.89   10.08
   0 -12   0  178.53   10.07
   0 -12   0  141.25   10.02
   0 -12   0  168.18   10.04
   0 -12   0  165.97   10.02
   0  12   1   68.75    4.25
   0  12   1   73.37    4.25
   0  12   1   74.94    4.21
   0  12   1   78.34    4.25
   0  12   1   65.51    4.24
   0  12   1   73.32    4.25
   0  12   1   70.05    4.25
   0  12   1   76.13    4.27
   0  12  -1   68.85    4.25
   0  12  -1   77.77    4.26
   0  12  -1   71.97    4.23
   0  12  -1   69.84    4.29
   0  12  -1   68.68    4.24
   0  12  -1   73.44    4.23
   0  12  -1   65.18    4.23
   0  12  -1   71.11    4.27
   0 -12  -1   68.62    4.27
   0 -12  -1   64.47    4.22
   0 -12  -1   62.02    4.30
   0 -12  -1   67.31    4.24
   0 -12  -1   80.96    4.29
   0 -12  -1   61.34    4.23
   0 -12  -1   66.62    4.24
   0 -12  -1   71.00    4.28
   0 -12   1   62.56    4.31
   0 -12   1   71.30    4.29
   0 -12   1   68.51    4.23
   0 -12   1   72.05    4.25
   0 -12   1   59.21    4.23
   0 -12   1   70.03    4.28
   0 -12   1   66.15    4.22
   0  12   2   61.24    3.73
   0  12   2   63.56    3.74
   0  12   2   63.77    3.76
   0  12   2   56.31    3.74
   0  12   2   65.15    3.77
   0  12   2   65.52    3.76
   0  12   2   64.17    3.76
   0  12   2   68.41    3.75
   0  12  -2   61.80    3.76
   0  12  -2   67.85    3.75
   0  12  -2   63.64    3.75
   0  12  -2   61.27    3.75
   0  12  -2   58.73    3.73
   0  12  -2   60.97    3.74
   0  12  -2   58.25    3.75
   0  12  -2   56.40    3.72
   0 -12  -2   59.45    3.75
   0 -12  -2   59.23    3.77
   0 -12  -2   71.40    3.73
   0 -12  -2   63.79    3.77
   0 -12  -2   76.69    3.81
   0 -12  -2   54.68    3.74
   0 -12  -2   55.46    3.73
   0 -12  -2   61.05    3.75
   0 -12   2   51.08    3.79
   0 -12   2   62.22    3.77
   0 -12   2   60.21    3.74
   0 -12   2   64.76    3.76
   0 -12   2   52.05    3.75
   0 -12   2   63.27    3.73
   0 -12   2   55.47    3.83
   0  12   3  132.17    8.03
   0  12   3  140.33    8.02
   0  12   3  125.45    8.29
   0  12   3  142.69    8.02
   0  12   3  114.80    8.03
   0  12   3  134.87    8.05
   0  12   3  139.21    8.05
   0  12   3  138.02    8.02
   0  12   3  147.50    8.09
   0  12  -3  140.88    8.04
   0  12  -3  141.76    8.09
   0  12  -3  135.79    8.03
   0  12  -3  131.18    8.01
   0  12  -3  127.34    8.01
   0  12  -3  138.93    8.04
   0  12  -3  121.09    8.08
   0  12  -3  124.14    8.00
   0 -12  -3  129.09    8.04
   0 -12  -3  128.24    8.06
   0 -12  -3  143.05    7.98
   0 -12  -3  132.43    8.02
   0 -12  -3  164.70    8.11
   0 -12  -3  125.80    8.04
   0 -12  -3  131.39    8.22
   0 -12  -3  131.94    8.03
   0 -12   3  119.39    8.08
   0 -12   3  132.40    8.02
   0 -12   3  127.96    8.04
   0 -12   3  116.39    8.03
   0 -12   3  132.72    8.01
   0 -12   3  119.64    8.14
   0  12   4   62.41    3.60
   0  12   4   52.86    3.62
   0  12   4   58.88    3.60
   0  12   4   60.97    3.61
   0  12   4   60.21    3.60
   0  12   4   66.24    3.64
   0  12  -4   64.23    3.62
   0  12  -4   68.22    3.65
   0  12  -4   56.64    3.60
   0  12  -4   57.38    3.58
   0  12  -4   57.83    3.64
   0  12  -4   57.16    3.59
   0  12  -4   59.80    3.61
   0  12  -4   60.97    3.64
   0  12  -4   57.25    3.63
   0  12  -4   54.03    3.58
   0 -12  -4   54.74    3.64
   0 -12  -4   60.53    3.61
   0 -12  -4   59.90    3.59
   0 -12  -4   75.40    3.71
   0 -12  -4   55.22    3.59
   0 -12  -4   57.22    3.63
   0 -12  -4   60.28    3.60
   0 -12   4   57.44    3.62
   0 -12   4   52.42    3.63
   0 -12   4   57.82    3.58
   0 -12   4   58.51    3.61
   0 -12   4   52.70    3.60
   0 -12   4   57.45    3.59
   0  12   5   77.96    4.52
   0  12   5   66.58    4.52
   0  12   5   74.62    4.57
   0  12   5   77.31    4.51
   0  12   5   75.65    4.52
   0  12   5   80.01    4.54
   0  12  -5   80.56    4.54
   0  12  -5   83.00    4.55
   0  12  -5   74.56    4.54
   0  12  -5   74.15    4.51
   0  12  -5   72.53    4.56
   0  12  -5   73.93    4.52
   0  12  -5   75.52    4.53
   0  12  -5   69.38    4.58
   0  12  -5   70.61    4.53
   0  12  -5   69.96    4.50
   0 -12  -5   70.91    4.53
   0 -12  -5   76.67    4.54
   0 -12  -5   74.52    4.56
   0 -12  -5   90.75    4.56
   0 -12  -5   67.77    4.52
   0 -12  -5   73.96    4.52
   0 -12  -5   75.45    4.56
   0 -12   5   67.04    4.58
   0 -12   5   74.82    4.51
   0 -12   5   71.45    4.53
   0 -12   5   68.25    4.53
   0 -12   5   74.77    5.05
   0 -12   5   72.72    4.51
   0  12   6    2.84    0.20
   0  12   6    2.36    0.20
   0  12   6    2.68    0.24
   0  12   6    2.56    0.19
   0  12   6    3.34    0.23
   0  12  -6    2.58    0.25
   0  12  -6    1.98    0.20
   0  12  -6    2.32    0.19
   0  12  -6    2.21    0.24
   0 -12  -6    2.47    0.23
   0 -12  -6    2.72    0.22
   0 -12  -6    2.68    0.19
   0 -12  -6    2.79    0.24
   0 -12  -6    2.25    0.21
   0 -12  -6    2.29    0.21
   0 -12   6    2.25    0.23
   0 -12   6    2.13    0.24
   0 -12   6    2.59    0.26
   0  12   7   42.53    2.46
   0  12   7   38.62    2.49
   0  12  -7   39.55    2.48
   0  12  -7   38.96    2.45
   0  12  -7   40.64    2.51
   0 -12  -7   42.78    2.55
   0 -12  -7   38.64    2.46
   0 -12  -7   38.77    2.44
   0 -12   7   38.32    2.46
   0 -12   7   39.50    2.46
   0 -12   7   37.99    2.73
   0  12   8    2.45    0.20
   0  12   8    2.24    0.24
   0  12  -8    2.48    0.27
   0  12  -8    2.01    0.23
   0  12  -8    2.54    0.24
   0  12  -8    2.09    0.27
   0 -12  -8    2.66    0.28
   0 -12  -8    2.50    0.19
   0 -12  -8    2.19    0.21
   0 -12   8    2.38    0.31
   0 -12   8    2.30    0.25
   0  12   9   22.21    1.29
   0  12   9   20.60    1.33
   0  12  -9   18.86    1.34
   0  12  -9   20.42    1.29
   0  12  -9   22.20    1.34
   0  12  -9   18.57    1.33
   0 -12  -9   21.14    1.39
   0 -12  -9   21.40    1.29
   0 -12  -9   20.86    1.29
   0 -12   9   18.42    1.32
   0 -12   9   18.71    1.34
   0  12  10   14.44    0.93
   0  12  10   13.10    0.95
   0  12 -10   13.42    0.99
   0  12 -10   14.24    0.93
   0  12 -10   14.88    0.94
   0  12 -10   12.48    0.95
   0 -12 -10   14.03    1.03
   0 -12 -10   14.62    0.90
   0 -12 -10   14.50    0.92
   0 -12  10   14.05    0.96
   0 -12  10   11.77    1.21
   0  12  11    2.76    0.28
   0  12 -11    3.14    0.36
   0  12 -11    3.54    0.28
   0  12 -11    3.49    0.37
   0  12 -11    3.47    0.36
   0 -12 -11    3.14    0.25
   0 -12 -11    3.54    0.32
   0 -12  11    3.19    0.35
   0 -12  11    3.82    0.48
   0  12 -12   52.36    3.61
   0  12 -12   62.44    3.53
   0  12 -12   49.53    3.51
   0  12 -12   50.13    3.52
   0 -12 -12   58.80    3.53
   0 -12  12   59.29    3.57
   0 -12  12   64.47    3.65
   0  12 -13    1.10    0.21
   0  12 -13    1.09    0.13
   0  12 -13    1.01    0.14
   0  12 -13    1.63    0.19
   0 -12 -13    1.25    0.15
   0 -12  13    1.33    0.17
   0 -12  13    1.41    0.16
   0  13   0    0.02    0.04
   0  13   0   -0.03    0.03
   0  13   0    0.01    0.04
   0  13   0    0.21    0.04
   0  13   0    0.01    0.08
   0  13   0    0.12    0.05
   0  13   0    0.04    0.05
   0 -13   0    0.12    0.10
   0 -13   0    0.06    0.04
   0 -13   0    0.14    0.04
   0 -13   0    0.22    0.06
   0 -13   0    0.05    0.06
   0 -13   0    0.10    0.04
   0 -13   0    0.07    0.04
   0  13   1   38.49    2.36
   0  13   1   40.91    2.35
   0  13   1   36.50    2.38
   0  13   1   41.29    2.38
   0  13   1   35.61    2.36
   0  13   1   44.30    2.38
   0  13   1   39.41    2.37
   0  13   1   42.15    2.38
   0  13  -1   39.81    2.36
   0  13  -1   40.96    2.36
   0  13  -1   38.46    2.36
   0  13  -1   39.21    2.36
   0  13  -1   37.18    2.35
   0  13  -1   39.47    2.37
   0  13  -1   37.38    2.37
   0  13  -1   38.89    2.36
   0 -13  -1   36.89    2.41
   0 -13  -1   36.50    2.37
   0 -13  -1   37.60    2.36
   0 -13  -1   44.58    2.39
   0 -13  -1   33.91    2.35
   0 -13  -1   36.45    2.36
   0 -13  -1   39.45    2.37
   0 -13   1   34.58    2.40
   0 -13   1   38.62    2.36
   0 -13   1   37.93    2.37
   0 -13   1   39.58    2.36
   0 -13   1   33.58    2.37
   0 -13   1   38.81    2.34
   0 -13   1   36.47    2.35
   0  13   2   41.29    2.57
   0  13   2   45.83    2.58
   0  13   2   43.34    2.63
   0  13   2   38.58    2.56
   0  13   2   43.98    2.60
   0  13   2   45.15    2.59
   0  13   2   44.48    2.56
   0  13   2   47.77    2.58
   0  13  -2   43.34    2.59
   0  13  -2   49.58    2.59
   0  13  -2   42.39    2.57
   0  13  -2   41.34    2.58
   0  13  -2   40.47    2.57
   0  13  -2   43.82    2.57
   0  13  -2   39.38    2.59
   0  13  -2   38.76    2.56
   0 -13  -2   37.97    2.58
   0 -13  -2   41.56    2.58
   0 -13  -2   45.05    2.59
   0 -13  -2   50.44    2.60
   0 -13  -2   39.59    2.58
   0 -13  -2   37.44    2.56
   0 -13  -2   42.55    2.57
   0 -13   2   36.58    2.61
   0 -13   2   41.43    2.57
   0 -13   2   45.70    2.60
   0 -13   2   42.87    2.59
   0 -13   2   34.35    2.58
   0 -13   2   40.40    2.56
   0 -13   2   38.44    2.65
   0  13   3   49.03    2.87
   0  13   3   49.75    2.87
   0  13   3   41.55    2.85
   0  13   3   48.08    2.88
   0  13   3   50.30    2.88
   0  13   3   49.47    2.84
   0  13   3   49.36    2.87
   0  13  -3   49.88    2.86
   0  13  -3   47.97    2.86
   0  13  -3   47.99    2.86
   0  13  -3   44.71    2.84
   0  13  -3   44.98    2.86
   0  13  -3   47.79    2.87
   0  13  -3   43.66    2.88
   0  13  -3   42.55    2.84
   0 -13  -3   44.96    2.88
   0 -13  -3   46.64    2.86
   0 -13  -3   48.42    2.87
   0 -13  -3   57.74    2.89
   0 -13  -3   44.78    2.86
   0 -13  -3   47.73    2.94
   0 -13  -3   47.19    2.85
   0 -13   3   40.89    2.88
   0 -13   3   46.44    2.87
   0 -13   3   48.20    2.87
   0 -13   3   48.26    2.86
   0 -13   3   40.95    2.86
   0 -13   3   44.63    2.84
   0 -13   3   43.20    2.93
   0  13   4   16.86    1.04
   0  13   4   17.19    1.05
   0  13   4   14.78    1.04
   0  13   4   16.92    1.04
   0  13   4   16.63    1.04
   0  13   4   16.57    1.03
   0  13   4   18.06    1.05
   0  13  -4   17.59    1.04
   0  13  -4   19.10    1.05
   0  13  -4   16.63    1.05
   0  13  -4   16.14    1.04
   0  13  -4   16.36    1.05
   0  13  -4   16.22    1.03
   0  13  -4   16.83    1.05
   0  13  -4   16.22    1.07
   0  13  -4   14.87    1.06
   0  13  -4   15.51    1.03
   0 -13  -4   16.56    1.06
   0 -13  -4   17.82    1.05
   0 -13  -4   17.27    1.03
   0 -13  -4   20.35    1.09
   0 -13  -4   15.96    1.05
   0 -13  -4   16.70    1.05
   0 -13  -4   16.49    1.04
   0 -13   4   15.45    1.07
   0 -13   4   16.01    1.04
   0 -13   4   17.03    1.06
   0 -13   4   15.44    1.05
   0 -13   4   16.06    1.03
   0  13   5   19.20    1.14
   0  13   5   19.17    1.14
   0  13   5   16.31    1.15
   0  13   5   18.74    1.14
   0  13   5   18.80    1.14
   0  13   5   18.76    1.13
   0  13   5   20.13    1.16
   0  13  -5   19.83    1.14
   0  13  -5   18.61    1.19
   0  13  -5   18.44    1.16
   0  13  -5   18.44    1.14
   0  13  -5   18.61    1.15
   0  13  -5   17.26    1.14
   0  13  -5   19.00    1.15
   0  13  -5   13.86    1.12
   0  13  -5   17.27    1.15
   0  13  -5   16.80    1.14
   0 -13  -5   19.32    1.18
   0 -13  -5   18.78    1.15
   0 -13  -5   18.75    1.14
   0 -13  -5   21.98    1.20
   0 -13  -5   17.73    1.14
   0 -13  -5   17.12    1.13
   0 -13  -5   18.97    1.15
   0 -13   5   17.51    1.13
   0 -13   5   18.44    1.16
   0 -13   5   17.47    1.16
   0 -13   5   15.50    1.38
   0 -13   5   17.88    1.14
   0  13   6    2.93    0.20
   0  13   6    2.52    0.22
   0  13   6    2.25    0.22
   0  13  -6    2.80    0.25
   0  13  -6    1.97    0.20
   0  13  -6    1.84    0.23
   0 -13  -6    2.90    0.26
   0 -13  -6    2.55    0.20
   0 -13  -6    3.56    0.25
   0 -13  -6    2.48    0.24
   0 -13   6    3.20    0.25
   0 -13   6    2.42    0.23
   0 -13   6    2.57    0.27
   0  13   7    0.39    0.10
   0  13   7    0.61    0.13
   0  13  -7    0.44    0.17
   0  13  -7    0.62    0.12
   0  13  -7    0.44    0.23
   0 -13  -7    0.49    0.16
   0 -13  -7    0.46    0.09
   0 -13  -7    0.43    0.15
   0 -13   7    0.46    0.16
   0 -13   7    0.58    0.14
   0 -13   7    0.40    0.21
   0  13   8    0.21    0.12
   0  13   8    0.39    0.14
   0  13  -8    0.21    0.20
   0  13  -8    0.16    0.14
   0  13  -8    0.41    0.21
   0  13  -8   -0.02    0.18
   0 -13  -8    0.60    0.28
   0 -13  -8    0.26    0.09
   0 -13  -8    0.29    0.16
   0 -13   8    0.46    0.24
   0 -13   8    0.25    0.22
   0  13   9   31.70    1.83
   0  13   9   28.68    1.91
   0  13  -9   28.75    1.91
   0  13  -9   28.36    1.81
   0  13  -9   28.42    1.83
   0  13  -9   26.41    1.85
   0 -13  -9   28.50    1.91
   0 -13  -9   32.14    1.87
   0 -13  -9   30.36    1.83
   0 -13   9   29.78    1.85
   0 -13   9   25.11    1.84
   0  13  10    9.56    0.63
   0  13 -10    9.26    0.75
   0  13 -10    9.74    0.62
   0  13 -10    9.10    0.64
   0  13 -10    8.91    0.66
   0 -13 -10    7.79    0.74
   0 -13 -10    8.08    0.62
   0 -13  10    8.49    0.66
   0 -13  10    8.96    0.89
   0  13 -11   32.22    2.17
   0  13 -11   35.87    2.13
   0  13 -11   34.60    2.19
   0  13 -11   31.18    2.16
   0 -13 -11   35.52    2.15
   0 -13  11   32.83    2.15
   0 -13  11   34.03    2.44
   0  13 -12   12.16    0.94
   0  13 -12   14.24    0.86
   0  13 -12   12.91    0.88
   0  13 -12   11.34    0.90
   0 -13 -12   14.65    0.88
   0 -13  12   12.67    0.91
   0 -13  12   14.73    0.93
   0  13 -13   10.11    0.81
   0  13 -13   11.67    0.75
   0  13 -13   11.13    0.80
   0 -13 -13   12.62    0.78
   0 -13  13   13.36    0.81
   0 -13  13   12.91    0.82
   0  14   0  184.39   11.51
   0  14   0  205.47   11.53
   0  14   0  199.61   11.62
   0  14   0  186.53   11.50
   0  14   0  204.65   11.55
   0  14   0  191.67   11.54
   0  14   0  195.16   11.54
   0 -14   0  168.85   11.52
   0 -14   0  181.99   11.58
   0 -14   0  187.74   11.58
   0 -14   0  206.51   11.57
   0 -14   0  169.60   11.51
   0 -14   0  187.37   11.53
   0 -14   0  189.18   11.53
   0  14   1    1.09    0.10
   0  14   1    0.95    0.12
   0  14   1    1.11    0.08
   0  14   1    1.18    0.09
   0  14   1    1.10    0.10
   0  14   1    0.85    0.11
   0  14   1    1.00    0.09
   0  14   1    1.38    0.13
   0  14  -1    0.97    0.09
   0  14  -1    1.09    0.10
   0  14  -1    1.29    0.11
   0  14  -1    1.05    0.11
   0  14  -1    0.81    0.08
   0  14  -1    1.19    0.11
   0  14  -1    0.90    0.10
   0  14  -1    1.01    0.11
   0 -14  -1    0.90    0.15
   0 -14  -1    1.13    0.09
   0 -14  -1    1.30    0.13
   0 -14  -1    1.06    0.12
   0 -14  -1    1.14    0.10
   0 -14  -1    1.28    0.11
   0 -14   1    0.64    0.14
   0 -14   1    0.94    0.09
   0 -14   1    1.09    0.11
   0 -14   1    1.03    0.12
   0 -14   1    1.20    0.12
   0 -14   1    1.42    0.10
   0 -14   1    1.14    0.10
   0  14   2    2.64    0.20
   0  14   2    2.86    0.20
   0  14   2    3.01    0.22
   0  14   2    3.24    0.21
   0  14   2    3.24    0.23
   0  14  -2    2.67    0.20
   0  14  -2    2.74    0.21
   0  14  -2    2.78    0.21
   0  14  -2    3.19    0.21
   0  14  -2    2.66    0.21
   0  14  -2    2.86    0.21
   0  14  -2    2.87    0.21
   0 -14  -2    2.66    0.24
   0 -14  -2    3.48    0.22
   0 -14  -2    2.87    0.20
   0 -14  -2    3.31    0.23
   0 -14  -2    2.77    0.23
   0 -14  -2    2.59    0.20
   0 -14  -2    2.98    0.20
   0 -14   2    1.98    0.25
   0 -14   2    2.45    0.20
   0 -14   2    2.98    0.21
   0 -14   2    2.95    0.21
   0 -14   2    2.74    0.24
   0 -14   2    2.60    0.20
   0 -14   2    3.17    0.24
   0  14   3   96.30    5.82
   0  14   3  101.66    5.83
   0  14   3   84.49    5.83
   0  14   3  101.84    5.85
   0  14   3  102.96    5.87
   0  14   3  100.27    5.83
   0  14   3   99.88    5.85
   0  14  -3  102.00    5.82
   0  14  -3  105.74    5.85
   0  14  -3   99.84    5.83
   0  14  -3   92.44    5.83
   0  14  -3   92.51    5.81
   0  14  -3   97.41    5.83
   0  14  -3   91.54    5.86
   0  14  -3   85.86    5.80
   0 -14  -3   95.20    5.85
   0 -14  -3   94.88    5.83
   0 -14  -3   94.44    5.88
   0 -14  -3  115.06    5.92
   0 -14  -3   86.80    5.82
   0 -14  -3   94.02    5.86
   0 -14  -3   99.83    5.84
   0 -14   3   81.55    5.85
   0 -14   3   95.73    5.84
   0 -14   3  104.51    5.87
   0 -14   3  100.97    5.83
   0 -14   3   79.70    5.82
   0 -14   3   97.92    5.81
   0 -14   3   88.57    5.92
   0  14   4   13.97    0.89
   0  14   4   14.78    0.89
   0  14   4   13.01    0.89
   0  14   4   14.47    0.89
   0  14   4   14.76    0.89
   0  14   4   13.54    0.86
   0  14   4   15.29    0.91
   0  14  -4   15.24    0.88
   0  14  -4   14.74    0.89
   0  14  -4   15.35    0.91
   0  14  -4   13.49    0.87
   0  14  -4   14.54    0.90
   0  14  -4   12.72    0.88
   0  14  -4   14.60    0.89
   0  14  -4   12.97    0.92
   0  14  -4   12.67    0.91
   0  14  -4   12.84    0.87
   0 -14  -4   12.68    0.90
   0 -14  -4   14.19    0.89
   0 -14  -4   13.51    0.87
   0 -14  -4   18.07    0.94
   0 -14  -4   12.45    0.89
   0 -14  -4   13.89    0.92
   0 -14  -4   14.36    0.90
   0 -14   4   12.56    0.94
   0 -14   4   14.15    0.88
   0 -14   4   14.27    0.89
   0 -14   4   12.35    0.90
   0 -14   4   14.12    0.88
   0  14   5  146.03    8.60
   0  14   5  151.10    8.58
   0  14   5  126.00    8.57
   0  14   5  144.89    8.53
   0  14   5  145.65    8.57
   0  14   5  155.65    8.71
   0  14  -5  143.28    8.58
   0  14  -5  147.69    8.55
   0  14  -5  137.13    8.60
   0  14  -5  136.49    8.56
   0  14  -5  147.51    8.57
   0  14  -5  133.32    8.55
   0  14  -5  134.12    8.56
   0 -14  -5  133.43    8.59
   0 -14  -5  153.46    8.64
   0 -14  -5  144.54    8.52
   0 -14  -5  174.73    8.69
   0 -14  -5  140.02    8.58
   0 -14  -5  120.21    8.55
   0 -14  -5  116.72    8.57
   0 -14   5  140.63    8.57
   0 -14   5  142.14    8.56
   0 -14   5  128.21    8.54
   0 -14   5  137.66    9.30
   0 -14   5  139.47    8.57
   0  14   6    9.91    0.60
   0  14   6    9.27    0.63
   0  14   6    8.91    0.62
   0  14  -6    8.93    0.65
   0  14  -6    9.08    0.60
   0  14  -6    8.91    0.64
   0 -14  -6    8.33    0.63
   0 -14  -6    8.93    0.60
   0 -14  -6   11.98    0.64
   0 -14  -6    8.28    0.61
   0 -14   6    9.16    0.62
   0 -14   6    9.00    0.63
   0 -14   6    9.40    0.73
   0  14   7   55.66    3.22
   0  14   7   47.72    3.21
   0  14  -7   51.28    3.23
   0  14  -7   51.59    3.21
   0  14  -7   50.45    3.26
   0 -14  -7   56.91    3.28
   0 -14  -7   53.47    3.24
   0 -14  -7   50.05    3.22
   0 -14   7   55.65    3.23
   0 -14   7   54.52    3.22
   0 -14   7   45.36    3.56
   0  14   8    2.97    0.23
   0  14   8    2.14    0.25
   0  14  -8    2.27    0.33
   0  14  -8    2.87    0.27
   0  14  -8    2.60    0.33
   0  14  -8    2.93    0.34
   0 -14  -8    2.86    0.33
   0 -14  -8    2.76    0.22
   0 -14  -8    2.94    0.25
   0 -14   8    3.15    0.34
   0 -14   8    3.34    0.31
   0 -14   8    1.89    0.32
   0  14   9   49.32    2.77
   0  14  -9   45.43    2.83
   0  14  -9   45.65    2.72
   0  14  -9   45.23    2.76
   0  14  -9   40.70    2.76
   0 -14  -9   45.82    2.83
   0 -14  -9   41.60    2.74
   0 -14   9   41.78    2.75
   0 -14   9   39.09    2.75
   0  14  10   28.14    1.78
   0  14 -10   28.96    1.89
   0  14 -10   29.65    1.84
   0  14 -10   28.09    1.85
   0  14 -10   28.38    1.86
   0 -14 -10   28.56    1.90
   0 -14 -10   29.16    1.81
   0 -14  10   30.49    1.85
   0 -14  10   26.55    2.24
   0  14 -11   12.53    0.88
   0  14 -11   13.36    0.83
   0  14 -11   11.44    0.84
   0  14 -11   10.53    0.86
   0 -14 -11   13.36    0.92
   0 -14  11   13.34    0.91
   0 -14  11   12.30    1.03
   0  14 -12    0.60    0.21
   0  14 -12    0.72    0.11
   0  14 -12    0.56    0.14
   0  14 -12    0.58    0.18
   0 -14 -12    0.87    0.18
   0 -14  12    0.87    0.17
   0 -14  12    0.85    0.16
   0  14 -13    4.05    0.38
   0  14 -13    4.99    0.32
   0  14 -13    4.33    0.35
   0 -14 -13    5.09    0.36
   0 -14  13    4.95    0.34
   0 -14  13    5.30    0.36
   0  15   0    0.02    0.06
   0  15   0    0.00    0.08
   0  15   0    0.02    0.05
   0  15   0   -0.03    0.07
   0  15   0    0.07    0.04
   0  15   0    0.06    0.07
   0  15   0    0.06    0.05
   0  15   0    0.03    0.06
   0 -15   0    0.37    0.20
   0 -15   0    0.11    0.05
   0 -15   0    0.02    0.06
   0 -15   0   -0.08    0.10
   0 -15   0    0.01    0.04
   0 -15   0    0.13    0.05
   0  15   1    0.50    0.08
   0  15   1    0.58    0.06
   0  15   1    0.48    0.09
   0  15   1    0.62    0.09
   0  15   1    0.44    0.08
   0  15  -1    0.63    0.08
   0  15  -1    0.94    0.11
   0  15  -1    0.45    0.07
   0  15  -1    0.72    0.09
   0  15  -1    0.45    0.07
   0  15  -1    0.64    0.12
   0  15  -1    0.49    0.09
   0  15  -1    0.48    0.10
   0 -15  -1    0.50    0.13
   0 -15  -1    0.47    0.07
   0 -15  -1    0.71    0.09
   0 -15  -1    0.32    0.09
   0 -15  -1    0.36    0.06
   0 -15  -1    0.42    0.09
   0 -15   1    0.45    0.15
   0 -15   1    0.39    0.07
   0 -15   1    0.35    0.08
   0 -15   1    1.07    0.14
   0 -15   1    0.37    0.08
   0 -15   1    0.52    0.08
   0  15   2   49.89    3.06
   0  15   2   54.40    3.06
   0  15   2   44.59    3.05
   0  15   2   53.64    3.06
   0  15   2   53.20    3.09
   0  15   2   55.43    3.06
   0  15  -2   51.75    3.06
   0  15  -2   52.71    3.06
   0  15  -2   49.80    3.08
   0  15  -2   47.30    3.08
   0  15  -2   46.93    3.04
   0  15  -2   52.03    3.06
   0  15  -2   50.47    3.07
   0  15  -2   45.61    3.05
   0 -15  -2   46.97    3.11
   0 -15  -2   51.03    3.05
   0 -15  -2   60.49    3.08
   0 -15  -2   46.62    3.06
   0 -15  -2   45.32    3.05
   0 -15  -2   55.71    3.07
   0 -15   2   45.37    3.10
   0 -15   2   52.09    3.07
   0 -15   2   51.93    3.05
   0 -15   2   47.79    3.05
   0 -15   2   42.95    3.05
   0 -15   2   49.75    3.04
   0 -15   2   45.86    3.08
   0  15   3  280.58   16.41
   0  15   3  302.38   16.45
   0  15   3  231.71   16.44
   0  15   3  292.97   16.59
   0  15   3  298.06   16.51
   0  15   3  294.16   16.40
   0  15   3  290.76   16.53
   0  15  -3  291.39   16.46
   0  15  -3  285.00   16.48
   0  15  -3  286.90   16.45
   0  15  -3  264.56   16.42
   0  15  -3  264.55   16.45
   0  15  -3  266.12   16.43
   0  15  -3  255.16   16.46
   0  15  -3  249.35   16.39
   0 -15  -3  245.47   16.47
   0 -15  -3  262.00   16.46
   0 -15  -3  268.97   16.51
   0 -15  -3  324.68   16.67
   0 -15  -3  257.87   16.46
   0 -15  -3  272.29   16.41
   0 -15  -3  292.18   16.43
   0 -15   3  220.56   16.49
   0 -15   3  268.68   16.41
   0 -15   3  285.94   16.48
   0 -15   3  276.38   16.47
   0 -15   3  234.63   16.45
   0 -15   3  273.99   16.41
   0 -15   3  248.43   16.66
   0  15   4   39.95    2.37
   0  15   4   42.38    2.39
   0  15   4   33.60    2.40
   0  15   4   40.19    2.42
   0  15   4   43.06    2.43
   0  15   4   39.84    2.35
   0  15   4   42.24    2.42
   0  15  -4   43.61    2.40
   0  15  -4   41.95    2.40
   0  15  -4   40.62    2.40
   0  15  -4   38.82    2.40
   0  15  -4   37.79    2.42
   0  15  -4   38.75    2.41
   0  15  -4   38.59    2.40
   0  15  -4   34.82    2.41
   0  15  -4   34.69    2.40
   0  15  -4   35.63    2.37
   0 -15  -4   39.44    2.43
   0 -15  -4   41.40    2.40
   0 -15  -4   39.72    2.45
   0 -15  -4   47.70    2.48
   0 -15  -4   36.49    2.39
   0 -15  -4   32.94    2.43
   0 -15  -4   36.37    2.36
   0 -15   4   33.64    2.42
   0 -15   4   38.03    2.39
   0 -15   4   37.64    2.40
   0 -15   4   39.61    2.40
   0 -15   4   36.37    2.41
   0 -15   4   39.11    2.38
   0  15   5   18.63    1.13
   0  15   5   16.02    1.17
   0  15   5   18.05    1.14
   0  15  -5   19.96    1.18
   0  15  -5   20.60    1.16
   0  15  -5   17.95    1.18
   0  15  -5   18.09    1.15
   0  15  -5   17.86    1.16
   0 -15  -5   19.42    1.19
   0 -15  -5   18.19    1.15
   0 -15  -5   16.69    1.14
   0 -15   5   18.25    1.18
   0 -15   5   17.94    1.16
   0 -15   5   19.55    1.15
   0 -15   5   16.64    1.15
   0 -15   5   15.69    1.43
   0  15   6   32.81    1.93
   0  15   6   26.37    1.94
   0  15  -6   34.57    1.99
   0  15  -6   31.20    1.94
   0  15  -6   28.86    1.95
   0 -15  -6   31.08    1.98
   0 -15  -6   32.35    1.93
   0 -15  -6   30.28    1.94
   0 -15   6   34.01    1.97
   0 -15   6   30.55    1.97
   0 -15   6   32.28    2.20
   0  15   7   66.75    3.85
   0  15  -7   63.75    3.89
   0  15  -7   62.01    3.86
   0  15  -7   60.89    3.90
   0 -15  -7   65.22    3.90
   0 -15  -7   63.59    3.90
   0 -15   7   62.63    3.88
   0 -15   7   62.30    3.88
   0 -15   7   59.14    4.28
   0  15   8   25.04    1.48
   0  15  -8   24.03    1.53
   0  15  -8   25.10    1.51
   0  15  -8   22.71    1.50
   0  15  -8   20.81    1.50
   0 -15  -8   23.66    1.59
   0 -15  -8   22.75    1.49
   0 -15   8   23.76    1.49
   0 -15   8   23.12    1.48
   0 -15   8   19.76    1.48
   0  15   9   40.16    2.27
   0  15  -9   35.51    2.36
   0  15  -9   37.35    2.22
   0  15  -9   36.37    2.26
   0  15  -9   32.29    2.28
   0 -15  -9   34.88    2.34
   0 -15  -9   34.46    2.24
   0 -15   9   38.00    2.26
   0 -15   9   31.77    2.25
   0  15  10    4.72    0.35
   0  15 -10    4.46    0.41
   0  15 -10    5.10    0.36
   0  15 -10    4.44    0.46
   0  15 -10    4.82    0.44
   0 -15 -10    4.51    0.46
   0 -15 -10    4.34    0.40
   0 -15  10    5.13    0.42
   0 -15  10    3.97    0.58
   0  15 -11    1.05    0.24
   0  15 -11    1.07    0.17
   0  15 -11    0.66    0.18
   0  15 -11    1.20    0.23
   0 -15 -11    1.19    0.18
   0 -15  11    1.03    0.27
   0 -15  11    0.75    0.30
   0  15 -12    9.09    0.70
   0  15 -12    8.69    0.59
   0  15 -12    7.57    0.60
   0  15 -12    8.93    0.63
   0 -15 -12    9.45    0.61
   0 -15  12    9.70    0.65
   0 -15  12    9.57    0.66
   0  16   0    6.29    0.41
   0  16   0    6.39    0.43
   0  16   0    5.44    0.41
   0  16   0    6.32    0.44
   0  16   0    6.46    0.43
   0  16   0    5.96    0.43
   0 -16   0    5.90    0.48
   0 -16   0    6.65    0.43
   0 -16   0    7.20    0.45
   0 -16   0    7.81    0.46
   0 -16   0    6.63    0.42
   0 -16   0    6.59    0.42
   0  16   1   16.25    0.99
   0  16   1   16.87    1.01
   0  16   1   14.81    0.99
   0  16   1   17.74    1.02
   0  16   1   17.49    1.01
   0  16   1   17.59    1.01
   0  16  -1   16.10    1.01
   0  16  -1   16.71    1.00
   0  16  -1   15.78    1.01
   0  16  -1   15.52    1.03
   0  16  -1   15.00    0.99
   0  16  -1   16.60    1.01
   0  16  -1   16.60    1.02
   0  16  -1   15.35    1.02
   0 -16  -1   15.27    1.05
   0 -16  -1   15.32    0.99
   0 -16  -1   18.34    1.02
   0 -16  -1   14.91    1.00
   0 -16  -1   15.98    1.01
   0 -16  -1   17.36    1.00
   0 -16   1   14.92    1.06
   0 -16   1   14.45    0.99
   0 -16   1   16.03    1.01
   0 -16   1   16.00    1.02
   0 -16   1   14.79    1.01
   0 -16   1   15.91    1.00
   0 -16   1   15.91    1.02
   0  16   2   18.45    1.13
   0  16   2   20.04    1.16
   0  16   2   17.06    1.13
   0  16   2   19.37    1.16
   0  16   2   18.63    1.13
   0  16   2   18.78    1.14
   0  16  -2   20.12    1.15
   0  16  -2   19.24    1.14
   0  16  -2   20.26    1.16
   0  16  -2   16.19    1.14
   0  16  -2   17.37    1.12
   0  16  -2   19.11    1.15
   0  16  -2   17.43    1.16
   0  16  -2   17.80    1.14
   0 -16  -2   17.30    1.19
   0 -16  -2   17.53    1.12
   0 -16  -2   20.63    1.16
   0 -16  -2   16.95    1.14
   0 -16  -2   16.21    1.13
   0 -16  -2   19.69    1.14
   0 -16   2   15.85    1.19
   0 -16   2   17.77    1.14
   0 -16   2   18.08    1.14
   0 -16   2   19.16    1.14
   0 -16   2   16.96    1.15
   0 -16   2   19.04    1.13
   0 -16   2   17.31    1.15
   0  16   3   41.19    2.47
   0  16   3   43.22    2.46
   0  16   3   36.21    2.48
   0  16   3   40.27    2.49
   0  16   3   43.59    2.47
   0  16   3   43.13    2.46
   0  16   3   42.36    2.46
   0  16  -3   43.37    2.45
   0  16  -3   40.88    2.44
   0  16  -3   38.77    2.45
   0  16  -3   38.51    2.44
   0  16  -3   38.09    2.47
   0  16  -3   40.00    2.45
   0  16  -3   38.37    2.45
   0  16  -3   37.65    2.46
   0 -16  -3   39.41    2.51
   0 -16  -3   40.58    2.50
   0 -16  -3   40.31    2.48
   0 -16  -3   47.68    2.52
   0 -16  -3   37.36    2.49
   0 -16  -3   35.64    2.44
   0 -16  -3   40.39    2.46
   0 -16   3   34.80    2.47
   0 -16   3   38.87    2.44
   0 -16   3   42.32    2.46
   0 -16   3   39.81    2.44
   0 -16   3   36.56    2.44
   0 -16   3   38.97    2.43
   0 -16   3   34.42    2.52
   0  16   4    5.69    0.36
   0  16   4    4.70    0.36
   0  16   4    4.72    0.37
   0  16  -4    4.77    0.37
   0  16  -4    5.76    0.38
   0  16  -4    5.41    0.38
   0  16  -4    5.40    0.37
   0  16  -4    5.74    0.38
   0  16  -4    5.23    0.36
   0  16  -4    5.34    0.39
   0  16  -4    4.70    0.42
   0  16  -4    5.36    0.39
   0  16  -4    5.23    0.36
   0 -16  -4    5.21    0.42
   0 -16  -4    5.36    0.35
   0 -16  -4    6.41    0.40
   0 -16  -4    5.72    0.41
   0 -16   4    3.88    0.43
   0 -16   4    5.48    0.36
   0 -16   4    5.65    0.38
   0 -16   4    5.62    0.38
   0 -16   4    5.68    0.41
   0 -16   4    5.41    0.36
   0  16   5    1.14    0.13
   0  16  -5    1.26    0.17
   0  16  -5    1.27    0.14
   0  16  -5    1.32    0.18
   0 -16  -5    0.90    0.19
   0 -16  -5    1.06    0.15
   0 -16   5    2.01    0.19
   0 -16   5    1.05    0.17
   0 -16   5    1.15    0.25
   0  16   6   18.38    1.07
   0  16  -6   18.69    1.12
   0  16  -6   17.57    1.07
   0  16  -6   16.40    1.11
   0 -16  -6   15.38    1.12
   0 -16  -6   15.41    1.09
   0 -16   6   16.68    1.10
   0 -16   6   16.34    1.11
   0 -16   6   17.11    1.25
   0  16   7    2.81    0.24
   0  16  -7    2.91    0.30
   0  16  -7    2.52    0.23
   0  16  -7    3.07    0.35
   0 -16  -7    2.90    0.35
   0 -16  -7    2.86    0.25
   0 -16   7    3.08    0.29
   0 -16   7    2.21    0.29
   0 -16   7    2.13    0.38
   0  16   8   16.86    0.95
   0  16  -8   15.19    1.01
   0  16  -8   13.68    0.96
   0  16  -8   14.99    0.99
   0  16  -8   14.57    1.00
   0 -16  -8   14.33    1.01
   0 -16  -8   12.92    0.95
   0 -16   8   15.73    0.99
   0 -16   8   14.79    0.98
   0 -16   8   11.94    0.97
   0  16   9    1.64    0.21
   0  16  -9    1.62    0.26
   0  16  -9    1.44    0.18
   0  16  -9    1.53    0.24
   0  16  -9    1.02    0.24
   0 -16  -9    0.99    0.30
   0 -16  -9    0.62    0.23
   0 -16   9    0.96    0.23
   0 -16   9    1.12    0.22
   0  16  10   22.25    1.41
   0  16 -10   22.72    1.49
   0  16 -10   22.89    1.45
   0  16 -10   21.57    1.45
   0  16 -10   20.41    1.46
   0 -16 -10   21.12    1.52
   0 -16 -10   23.71    1.43
   0 -16  10   23.98    1.46
   0 -16  10   20.65    1.79
   0  16 -11    0.45    0.20
   0  16 -11    0.26    0.10
   0  16 -11    0.14    0.14
   0  16 -11    0.41    0.19
   0 -16 -11    0.19    0.14
   0 -16  11    0.51    0.19
   0 -16  11    0.05    0.18
   0  16 -12   40.48    2.65
   0  16 -12   41.01    2.62
   0  16 -12   38.00    2.63
   0  16 -12   38.78    2.67
   0 -16 -12   43.64    2.66
   0 -16  12   50.17    2.76
   0 -16  12   45.35    2.76
   0  17   0    0.21    0.06
   0  17   0    0.10    0.07
   0  17   0    0.09    0.05
   0  17   0   -0.01    0.08
   0  17   0    0.09    0.08
   0  17   0    0.16    0.08
   0 -17   0    0.17    0.15
   0 -17   0    0.34    0.08
   0 -17   0    0.12    0.08
   0 -17   0    0.02    0.08
   0 -17   0    0.07    0.05
   0 -17   0    0.11    0.06
   0  17   1   37.34    2.20
   0  17   1   39.20    2.23
   0  17   1   31.59    2.20
   0  17   1   39.46    2.24
   0  17   1   36.18    2.22
   0  17   1   38.00    2.24
   0  17  -1   34.75    2.20
   0  17  -1   38.43    2.22
   0  17  -1   33.72    2.20
   0  17  -1   36.86    2.22
   0  17  -1   35.79    2.21
   0  17  -1   35.00    2.23
   0 -17  -1   31.51    2.25
   0 -17  -1   36.86    2.22
   0 -17  -1   39.65    2.24
   0 -17  -1   33.67    2.24
   0 -17  -1   33.18    2.19
   0 -17  -1   37.40    2.22
   0 -17   1   32.72    2.26
   0 -17   1   36.91    2.23
   0 -17   1   40.18    2.23
   0 -17   1   34.75    2.22
   0 -17   1   35.17    2.21
   0 -17   1   36.35    2.30
   0  17   2    5.42    0.36
   0  17   2    5.62    0.37
   0  17   2    4.54    0.35
   0  17   2    5.98    0.39
   0  17   2    5.88    0.37
   0  17   2    5.27    0.38
   0  17  -2    5.67    0.36
   0  17  -2    4.90    0.36
   0  17  -2    5.17    0.37
   0  17  -2    4.69    0.38
   0  17  -2    5.44    0.37
   0  17  -2    5.27    0.39
   0  17  -2    5.54    0.37
   0 -17  -2    4.54    0.41
   0 -17  -2    5.05    0.35
   0 -17  -2    5.67    0.38
   0 -17  -2    5.32    0.38
   0 -17  -2    4.71    0.35
   0 -17  -2    5.71    0.37
   0 -17   2    5.13    0.43
   0 -17   2    4.96    0.36
   0 -17   2    5.47    0.38
   0 -17   2    7.08    0.39
   0 -17   2    5.35    0.36
   0 -17   2    5.47    0.37
   0  17   3    3.34    0.22
   0  17   3    3.28    0.24
   0  17   3    2.07    0.21
   0  17   3    3.18    0.24
   0  17  -3    3.27    0.22
   0  17  -3    2.85    0.22
   0  17  -3    2.90    0.25
   0  17  -3    2.43    0.25
   0  17  -3    2.83    0.21
   0  17  -3    2.74    0.23
   0  17  -3    2.65    0.27
   0  17  -3    2.54    0.23
   0 -17  -3    2.94    0.29
   0 -17  -3    2.75    0.23
   0 -17  -3    2.74    0.24
   0 -17   3    2.89    0.29
   0 -17   3    3.29    0.24
   0 -17   3    3.54    0.23
   0 -17   3    2.60    0.23
   0 -17   3    2.44    0.24
   0 -17   3    3.03    0.23
   0  17   4    5.66    0.35
   0  17  -4    4.99    0.36
   0  17  -4    5.18    0.37
   0  17  -4    4.72    0.38
   0  17  -4    5.92    0.37
   0  17  -4    4.33    0.36
   0  17  -4    4.84    0.34
   0  17  -4    3.83    0.41
   0  17  -4    4.85    0.37
   0 -17  -4    4.98    0.41
   0 -17  -4    4.32    0.36
   0 -17   4    5.53    0.37
   0 -17   4    5.52    0.38
   0 -17   4    5.75    0.37
   0 -17   4    4.34    0.40
   0  17   5   12.32    0.76
   0  17  -5   11.24    0.78
   0  17  -5   12.10    0.78
   0  17  -5   11.68    0.79
   0 -17  -5   11.74    0.81
   0 -17  -5   11.38    0.78
   0 -17   5   12.56    0.78
   0 -17   5   11.06    0.78
   0 -17   5   10.02    0.97
   0  17   6   21.87    1.35
   0  17  -6   24.30    1.39
   0  17  -6   21.01    1.33
   0  17  -6   19.31    1.37
   0 -17  -6   20.99    1.40
   0 -17  -6   20.54    1.35
   0 -17   6   22.06    1.37
   0 -17   6   20.27    1.38
   0 -17   6   21.92    1.54
   0  17   7    0.09    0.08
   0  17  -7    0.23    0.19
   0  17  -7    0.06    0.15
   0  17  -7    0.49    0.27
   0 -17  -7    0.03    0.20
   0 -17  -7    0.17    0.12
   0 -17   7    0.04    0.23
   0 -17   7    0.40    0.24
   0 -17   7    0.52    0.30
   0  17   8    9.14    0.57
   0  17  -8    8.01    0.62
   0  17  -8    8.65    0.61
   0  17  -8    6.85    0.60
   0  17  -8    9.14    0.63
   0 -17  -8    8.59    0.70
   0 -17  -8    8.53    0.59
   0 -17   8    9.30    0.63
   0 -17   8    8.32    0.60
   0 -17   8    6.45    0.59
   0  17   9   15.23    0.92
   0  17  -9   15.31    0.99
   0  17  -9   15.04    0.92
   0  17  -9   13.16    0.97
   0  17  -9   13.76    1.00
   0 -17  -9   15.31    1.05
   0 -17  -9   13.72    0.94
   0 -17   9   15.45    0.97
   0 -17   9   10.75    0.94
   0  17  10   11.69    0.78
   0  17 -10   12.03    0.85
   0  17 -10   13.46    0.85
   0  17 -10   11.24    0.87
   0  17 -10   11.56    0.87
   0 -17 -10   12.64    0.89
   0 -17 -10   12.87    0.86
   0 -17  10   14.35    0.91
   0 -17  10   10.95    1.12
   0  17 -11   21.76    1.39
   0  17 -11   19.94    1.18
   0  17 -11   19.28    1.24
   0  17 -11   19.92    1.25
   0 -17 -11   13.73    1.27
   0 -17 -11   21.60    1.25
   0 -17  11   19.19    1.21
   0 -17  11   14.92    1.36
   0  17 -12    0.09    0.13
   0  17 -12    0.12    0.06
   0  17 -12    0.08    0.12
   0  17 -12    0.03    0.12
   0 -17 -12    0.09    0.10
   0 -17  12    0.14    0.12
   0 -17  12    0.09    0.14
   0  18   0   66.77    3.95
   0  18   0   67.28    3.94
   0  18   0   55.11    3.90
   0  18   0   66.41    3.92
   0  18   0   67.32    3.97
   0  18   0   59.70    3.96
   0 -18   0   62.39    3.99
   0 -18   0   66.14    3.94
   0 -18   0   68.12    3.97
   0 -18   0   59.92    3.90
   0 -18   0   60.20    3.93
   0 -18   0   66.77    3.95
   0  18   1    3.34    0.23
   0  18   1    3.15    0.23
   0  18   1    2.36    0.21
   0  18   1    3.06    0.24
   0  18   1    2.97    0.25
   0  18   1    3.00    0.25
   0  18  -1    2.94    0.22
   0  18  -1    3.35    0.23
   0  18  -1    2.67    0.22
   0  18  -1    3.27    0.25
   0  18  -1    3.22    0.25
   0  18  -1    2.94    0.24
   0 -18  -1    2.80    0.34
   0 -18  -1    3.41    0.22
   0 -18  -1    3.56    0.25
   0 -18  -1    2.64    0.24
   0 -18  -1    2.50    0.22
   0 -18  -1    3.37    0.23
   0 -18   1    2.96    0.32
   0 -18   1    3.46    0.25
   0 -18   1    3.36    0.25
   0 -18   1    2.71    0.25
   0 -18   1    2.77    0.22
   0 -18   1    2.95    0.24
   0  18   2    4.92    0.34
   0  18   2    5.47    0.36
   0  18  -2    4.95    0.33
   0  18  -2    5.05    0.34
   0  18  -2    4.50    0.33
   0  18  -2    4.91    0.35
   0  18  -2    5.49    0.37
   0  18  -2    4.60    0.35
   0 -18  -2    5.83    0.46
   0 -18  -2    4.60    0.35
   0 -18   2    4.06    0.40
   0 -18   2    5.20    0.35
   0 -18   2    4.19    0.35
   0 -18   2    4.95    0.36
   0 -18   2    4.92    0.34
   0 -18   2    3.86    0.35
   0  18   3   19.54    1.07
   0  18  -3   17.93    1.07
   0  18  -3   17.37    1.08
   0  18  -3   16.93    1.07
   0  18  -3   15.18    1.07
   0  18  -3   16.67    1.06
   0  18  -3   16.60    1.09
   0  18  -3   17.27    1.08
   0 -18  -3   17.88    1.14
   0 -18  -3   16.26    1.09
   0 -18   3   16.24    1.13
   0 -18   3   15.36    1.07
   0 -18   3   17.50    1.08
   0 -18   3   17.25    1.09
   0 -18   3   17.08    1.10
   0 -18   3   16.59    1.06
   0  18   4   31.52    1.86
   0  18  -4   35.24    1.89
   0  18  -4   30.47    1.90
   0  18  -4   31.05    1.88
   0  18  -4   28.17    1.90
   0  18  -4   30.82    1.87
   0  18  -4   29.05    1.91
   0  18  -4   30.57    1.88
   0 -18  -4   26.67    1.90
   0 -18  -4   30.57    1.88
   0 -18   4   28.10    1.88
   0 -18   4   30.23    1.87
   0 -18   4   26.46    1.86
   0  18   5   66.86    3.87
   0  18  -5   66.11    3.93
   0  18  -5   64.51    3.93
   0  18  -5   64.37    3.87
   0 -18  -5   59.28    3.93
   0 -18  -5   58.67    3.88
   0 -18   5   65.94    3.88
   0 -18   5   55.14    3.86
   0 -18   5   65.36    4.54
   0  18   6   71.28    4.34
   0  18  -6   73.33    4.37
   0  18  -6   72.31    4.33
   0  18  -6   67.64    4.35
   0 -18  -6   69.54    4.43
   0 -18  -6   65.29    4.32
   0 -18   6   70.85    4.34
   0 -18   6   69.99    4.35
   0 -18   6   75.72    4.69
   0  18   7   60.68    3.51
   0  18  -7   61.03    3.52
   0  18  -7   58.63    3.51
   0  18  -7   55.53    3.57
   0 -18  -7   57.04    3.66
   0 -18  -7   55.58    3.52
   0 -18   7   59.94    3.55
   0 -18   7   53.58    3.52
   0 -18   7   50.20    3.54
   0  18   8    0.60    0.12
   0  18  -8    0.25    0.20
   0  18  -8    0.86    0.14
   0  18  -8    0.87    0.22
   0  18  -8    0.76    0.22
   0 -18  -8    0.26    0.24
   0 -18  -8    0.68    0.22
   0 -18   8    0.67    0.20
   0 -18   8    0.29    0.19
   0 -18   8    0.62    0.21
   0  18   9   17.56    1.12
   0  18  -9   18.78    1.20
   0  18  -9   17.35    1.10
   0  18  -9   15.14    1.17
   0  18  -9   15.57    1.16
   0 -18  -9   19.13    1.26
   0 -18  -9   17.47    1.14
   0 -18   9   19.83    1.18
   0 -18   9   16.02    1.15
   0  18  10   19.35    1.26
   0  18 -10   21.40    1.39
   0  18 -10   20.35    1.29
   0  18 -10   19.69    1.44
   0  18 -10   20.15    1.33
   0 -18 -10   17.89    1.36
   0 -18 -10   20.60    1.32
   0 -18  10   22.51    1.38
   0 -18  10   19.45    1.44
   0  18  11    0.85    0.09
   0  18 -11    0.96    0.20
   0  18 -11    0.93    0.11
   0  18 -11    0.64    0.14
   0  18 -11    0.64    0.17
   0 -18 -11    0.73    0.18
   0 -18 -11    1.04    0.15
   0 -18  11    0.94    0.16
   0 -18  11    0.83    0.20
   0  18 -12    7.77    0.55
   0  18 -12    6.36    0.46
   0  18 -12    6.96    0.50
   0 -18 -12    7.44    0.50
   0 -18  12    7.74    0.49
   0 -18  12    7.37    0.48
   0  19   0    0.03    0.06
   0  19   0   -0.01    0.07
   0  19   0   -0.02    0.11
   0  19   0    0.03    0.09
   0 -19   0    0.02    0.17
   0 -19   0    0.24    0.11
   0 -19   0    0.17    0.07
   0 -19   0   -0.02    0.07
   0  19   1   14.14    0.84
   0  19  -1   13.71    0.84
   0  19  -1   13.87    0.85
   0  19  -1   11.07    0.82
   0  19  -1   14.15    0.86
   0  19  -1   11.89    0.84
   0 -19  -1   13.00    0.92
   0 -19  -1   13.00    0.85
   0 -19   1   13.51    0.93
   0 -19   1   13.69    0.85
   0 -19   1   12.96    0.84
   0 -19   1   13.89    0.87
   0 -19   1   12.40    0.82
   0 -19   1   13.19    0.85
   0  19   2   36.71    2.17
   0  19  -2   37.63    2.19
   0  19  -2   39.35    2.21
   0  19  -2   30.95    2.19
   0  19  -2   38.19    2.21
   0  19  -2   33.90    2.19
   0 -19  -2   31.93    2.22
   0 -19  -2   34.25    2.23
   0 -19   2   34.19    2.24
   0 -19   2   35.43    2.20
   0 -19   2   36.09    2.23
   0 -19   2   36.83    2.20
   0 -19   2   35.00    2.18
   0 -19   2   35.10    2.33
   0  19   3  247.53   14.33
   0  19  -3  257.73   14.35
   0  19  -3  251.11   14.43
   0  19  -3  241.96   14.45
   0  19  -3  224.49   14.36
   0  19  -3  226.12   14.33
   0 -19  -3  207.30   14.37
   0 -19  -3  232.41   14.35
   0 -19   3  231.50   14.42
   0 -19   3  244.61   14.36
   0 -19   3  245.24   14.55
   0 -19   3  232.73   14.37
   0  19   4    1.16    0.11
   0  19  -4    0.92    0.17
   0  19  -4    0.83    0.13
   0  19  -4    0.61    0.23
   0  19  -4    0.81    0.22
   0 -19  -4    1.47    0.23
   0 -19  -4    0.68    0.15
   0 -19   4    0.86    0.27
   0 -19   4    1.00    0.15
   0 -19   4    0.67    0.17
   0  19   5    1.64    0.15
   0  19  -5    1.65    0.22
   0  19  -5    1.36    0.16
   0  19  -5    1.50    0.28
   0 -19  -5    1.47    0.26
   0 -19  -5    1.44    0.20
   0 -19   5    1.37    0.21
   0 -19   5    1.42    0.21
   0 -19   5    1.42    0.34
   0  19   6   48.57    2.85
   0  19  -6   47.17    2.90
   0  19  -6   49.09    2.87
   0  19  -6   44.27    2.90
   0 -19  -6   44.61    2.99
   0 -19  -6   43.47    2.91
   0 -19   6   50.53    2.89
   0 -19   6   48.15    2.93
   0 -19   6   40.61    3.39
   0  19   7   49.90    2.88
   0  19  -7   48.66    2.96
   0  19  -7   46.79    2.89
   0  19  -7   46.09    2.94
   0 -19  -7   48.44    3.02
   0 -19  -7   45.56    2.91
   0 -19   7   47.38    2.92
   0 -19   7   47.09    2.94
   0 -19   7   41.45    2.94
   0  19   8   15.53    0.96
   0  19  -8   13.67    1.06
   0  19  -8   15.22    0.99
   0  19  -8   14.56    1.04
   0  19  -8   15.32    1.02
   0 -19  -8   14.64    1.04
   0 -19  -8   14.72    1.00
   0 -19   8   15.89    1.03
   0 -19   8   15.22    1.01
   0 -19   8   14.78    1.02
   0  19   9    3.75    0.29
   0  19  -9    4.13    0.43
   0  19  -9    4.02    0.33
   0  19  -9    3.53    0.35
   0  19  -9    3.97    0.42
   0 -19  -9    4.47    0.43
   0 -19  -9    3.34    0.33
   0 -19   9    4.63    0.41
   0 -19   9    3.10    0.34
   0  19  10   16.80    1.07
   0  19 -10   18.67    1.18
   0  19 -10   16.34    1.09
   0  19 -10   17.39    1.12
   0  19 -10   16.44    1.12
   0 -19 -10   15.57    1.15
   0 -19 -10   18.17    1.13
   0 -19  10   17.28    1.14
   0 -19  10   16.10    1.18
   0  19  11    6.73    0.51
   0  19 -11    7.74    0.58
   0  19 -11    8.14    0.54
   0  19 -11    8.40    0.57
   0  19 -11    8.21    0.57
   0 -19 -11    7.01    0.54
   0 -19 -11   10.38    0.57
   0 -19  11    8.71    0.56
   0 -19  11    5.47    0.62
   0  19 -12    0.13    0.09
   0 -19 -12    0.24    0.08
   0 -19  12    0.01    0.06
   0  20   0   60.88    3.34
   0 -20   0   49.48    3.42
   0 -20   0   50.20    3.29
   0  20   1    1.65    0.15
   0  20  -1    1.85    0.16
   0  20  -1    1.82    0.19
   0  20  -1    1.84    0.21
   0 -20  -1    1.91    0.28
   0 -20  -1    1.71    0.18
   0 -20   1    1.67    0.27
   0 -20   1    2.18    0.20
   0 -20   1    1.93    0.18
   0 -20   1    1.91    0.18
   0  20   2  139.83    8.14
   0  20  -2  142.81    8.14
   0  20  -2  129.06    8.19
   0 -20  -2  128.34    8.25
   0 -20  -2  132.05    8.21
   0 -20   2  126.77    8.21
   0 -20   2  142.49    8.29
   0 -20   2  131.84    8.46
   0  20   3    0.63    0.10
   0  20  -3    0.69    0.14
   0  20  -3    0.67    0.13
   0  20  -3    1.83    0.26
   0 -20  -3    0.38    0.21
   0 -20  -3    0.82    0.14
   0 -20   3    0.47    0.30
   0 -20   3    0.67    0.14
   0 -20   3    0.49    0.15
   0  20   4   21.07    1.22
   0  20  -4   20.29    1.23
   0  20  -4   18.56    1.30
   0  20  -4   20.81    1.26
   0 -20  -4   18.25    1.31
   0 -20  -4   18.02    1.23
   0 -20   4   18.31    1.24
   0 -20   4   18.72    1.25
   0  20   5   18.30    1.05
   0  20  -5   14.60    1.09
   0  20  -5   16.24    1.06
   0  20  -5   17.35    1.10
   0 -20  -5   14.68    1.12
   0 -20  -5   14.63    1.07
   0 -20   5   18.18    1.11
   0 -20   5   16.74    1.10
   0 -20   5   18.45    1.32
   0  20   6    0.66    0.11
   0  20  -6    0.48    0.21
   0  20  -6    0.64    0.14
   0  20  -6    0.45    0.19
   0 -20  -6    0.93    0.28
   0 -20  -6    0.58    0.17
   0 -20   6    0.77    0.20
   0 -20   6    0.49    0.19
   0 -20   6    0.92    0.26
   0  20   7    1.69    0.19
   0  20  -7    1.84    0.26
   0  20  -7    1.66    0.19
   0  20  -7    1.32    0.24
   0 -20  -7    1.41    0.36
   0 -20  -7    1.53    0.22
   0 -20   7    1.87    0.23
   0 -20   7    1.47    0.29
   0 -20   7    1.24    0.23
   0  20   8    2.90    0.22
   0  20  -8    2.36    0.33
   0  20  -8    1.79    0.22
   0  20  -8    2.28    0.28
   0  20  -8    2.82    0.32
   0 -20  -8    2.06    0.37
   0 -20  -8    2.63    0.26
   0 -20   8    1.85    0.33
   0 -20   8    2.75    0.32
   0 -20   8    2.67    0.30
   0  20   9    0.18    0.12
   0  20  -9    0.18    0.19
   0  20  -9    0.25    0.11
   0  20  -9    0.23    0.17
   0  20  -9    0.22    0.18
   0 -20  -9    0.63    0.37
   0 -20  -9    0.33    0.16
   0 -20   9    0.24    0.17
   0 -20   9   -0.05    0.25
   0  20  10    9.65    0.67
   0  20 -10    9.82    0.71
   0  20 -10    9.01    0.64
   0  20 -10   10.63    0.70
   0  20 -10    9.83    0.69
   0 -20 -10    8.79    0.76
   0 -20 -10   12.11    0.73
   0 -20  10   10.31    0.70
   0 -20  10    9.85    0.77
   0  20 -11    0.75    0.14
   0  20 -11    0.74    0.08
   0  20 -11    0.64    0.11
   0  20 -11    0.75    0.14
   0 -20 -11    0.96    0.13
   0 -20  11    0.58    0.12
   0 -20  11    0.83    0.18
   0  21   0    0.09    0.07
   0 -21   0    0.04    0.20
   0 -21   0    0.12    0.12
   0  21   1   12.12    0.78
   0  21  -1   12.77    0.79
   0 -21  -1   10.40    0.83
   0 -21  -1   11.68    0.80
   0 -21   1   12.22    0.87
   0 -21   1   11.49    0.78
   0  21   2   23.13    1.37
   0  21  -2   23.66    1.37
   0  21  -2   21.54    1.39
   0 -21  -2   19.92    1.45
   0 -21  -2   21.43    1.39
   0 -21   2   21.99    1.44
   0 -21   2   21.10    1.39
   0  21   3   23.15    1.36
   0  21  -3   22.29    1.37
   0  21  -3   20.01    1.45
   0  21  -3   21.45    1.38
   0 -21  -3   19.91    1.43
   0 -21  -3   21.89    1.41
   0 -21   3   22.25    1.42
   0 -21   3   22.53    1.40
   0  21   4   32.55    1.88
   0  21  -4   24.44    1.90
   0  21  -4   31.14    1.96
   0  21  -4   31.56    1.93
   0 -21  -4   30.19    1.96
   0 -21  -4   33.36    1.95
   0 -21   4   30.47    1.92
   0 -21   4   34.28    1.93
   0 -21   4   23.91    2.15
   0  21   5    2.79    0.23
   0  21  -5    2.68    0.24
   0  21  -5    3.08    0.30
   0 -21  -5    2.54    0.33
   0 -21  -5    2.65    0.29
   0 -21   5    3.18    0.29
   0 -21   5    2.95    0.37
   0 -21   5    3.09    0.37
   0  21   6   83.77    4.91
   0  21  -6   75.48    4.98
   0  21  -6   81.41    4.98
   0  21  -6   83.56    4.97
   0 -21  -6   80.93    5.04
   0 -21  -6   78.73    4.97
   0 -21   6   80.26    5.00
   0 -21   6   83.13    4.96
   0 -21   6   76.43    5.59
   0  21   7    2.49    0.23
   0  21  -7    2.65    0.35
   0  21  -7    2.56    0.27
   0  21  -7    2.91    0.37
   0 -21  -7    3.16    0.40
   0 -21  -7    2.79    0.27
   0 -21   7    3.05    0.35
   0 -21   7    3.18    0.32
   0 -21   7    3.32    0.32
   0  21   8   89.92    5.16
   0  21  -8   79.63    5.27
   0  21  -8   80.29    5.17
   0  21  -8   86.18    5.27
   0  21  -8   85.81    5.22
   0 -21  -8   84.26    5.26
   0 -21  -8   84.04    5.23
   0 -21   8   81.41    5.23
   0 -21   8   92.81    5.24
   0 -21   8   82.84    5.20
   0  21   9    4.54    0.31
   0  21  -9    4.89    0.42
   0  21  -9    4.33    0.33
   0  21  -9    4.24    0.37
   0  21  -9    5.08    0.39
   0 -21  -9    3.57    0.42
   0 -21  -9    4.81    0.36
   0 -21   9    4.79    0.36
   0 -21   9    2.59    0.46
   0  21  10   36.50    2.37
   0  21 -10   38.22    2.46
   0  21 -10   35.53    2.34
   0  21 -10   38.40    2.36
   0  21 -10   39.14    2.37
   0 -21 -10   34.45    2.46
   0 -21 -10   45.78    2.39
   0 -21  10   37.20    2.38
   0 -21  10   36.02    2.58
   0  21 -11    1.10    0.16
   0  21 -11    1.38    0.13
   0  21 -11    1.26    0.15
   0 -21 -11    2.05    0.16
   0 -21  11    1.17    0.15
   0  22   0    8.42    0.53
   0 -22   0    7.43    0.62
   0 -22   0    8.10    0.56
   0  22   1    0.24    0.09
   0  22  -1    0.10    0.12
   0 -22  -1    0.32    0.22
   0 -22  -1    0.28    0.12
   0 -22   1    0.17    0.32
   0 -22   1    0.10    0.18
   0  22   2  101.39    5.84
   0  22  -2  100.11    5.86
   0 -22  -2   85.68    5.99
   0 -22  -2   95.78    5.85
   0 -22   2   95.61    5.94
   0 -22   2   96.00    5.86
   0  22   3   33.14    2.05
   0  22  -3   36.07    2.07
   0  22  -3   32.41    2.14
   0  22  -3   31.23    2.08
   0 -22  -3   29.86    2.11
   0 -22  -3   34.92    2.09
   0 -22   3   33.75    2.12
   0 -22   3   33.88    2.09
   0  22   4  124.71    6.94
   0  22  -4  112.63    7.10
   0  22  -4  116.63    6.97
   0 -22  -4  109.38    7.01
   0 -22  -4  116.89    7.04
   0 -22   4  122.11    7.00
   0 -22   4   93.29    7.65
   0  22   5   17.75    1.16
   0  22  -5   19.61    1.25
   0 -22  -5   16.53    1.25
   0 -22  -5   17.59    1.23
   0 -22   5   20.16    1.23
   0 -22   5   20.91    1.42
   0  22   6   20.06    1.22
   0  22  -6   18.78    1.29
   0  22  -6   19.95    1.32
   0 -22  -6   16.99    1.30
   0 -22  -6   19.33    1.26
   0 -22   6   18.51    1.28
   0 -22   6   20.66    1.28
   0 -22   6   21.88    1.54
   0  22   7   30.03    1.84
   0  22  -7   27.33    1.93
   0  22  -7   25.66    1.89
   0  22  -7   31.63    1.89
   0 -22  -7   28.86    1.94
   0 -22  -7   30.19    1.88
   0 -22   7   30.12    1.90
   0 -22   7   32.68    1.90
   0 -22   7   30.71    1.91
   0  22   8   22.70    1.33
   0  22  -8   17.46    1.36
   0  22  -8   20.50    1.33
   0  22  -8   22.42    1.51
   0  22  -8   21.60    1.38
   0 -22  -8   22.36    1.44
   0 -22  -8   21.65    1.36
   0 -22   8   19.73    1.35
   0 -22   8   22.05    1.37
   0  22   9    9.15    0.59
   0  22  -9    6.65    0.60
   0  22  -9    8.17    0.58
   0  22  -9    9.47    0.60
   0  22  -9    8.20    0.60
   0 -22  -9    8.01    0.71
   0 -22  -9   10.41    0.61
   0 -22   9    7.76    0.60
   0 -22   9    5.78    0.75
   0  22  10    0.37    0.07
   0  22 -10    0.23    0.13
   0  22 -10    0.31    0.07
   0  22 -10    0.30    0.10
   0  22 -10    0.26    0.15
   0 -22 -10    0.34    0.17
   0 -22 -10    0.49    0.12
   0 -22  10    0.52    0.12
   0 -22  10    0.20    0.12
   0  22 -11    0.27    0.12
   0 -22  11    0.23    0.08
   0  23   0    0.03    0.08
   0 -23   0   -0.08    0.23
   0 -23   0   -0.05    0.17
   0  23   1   18.60    1.09
   0  23  -1   18.38    1.11
   0 -23  -1   15.85    1.17
   0 -23  -1   17.25    1.12
   0 -23   1   17.02    1.18
   0 -23   1   16.12    1.12
   0  23   2    2.76    0.22
   0  23  -2    3.13    0.26
   0 -23  -2    2.72    0.35
   0 -23  -2    2.38    0.25
   0 -23   2    2.37    0.40
   0 -23   2    2.45    0.26
   0  23   3  164.38    9.44
   0  23  -3  166.81    9.59
   0  23  -3  157.80    9.55
   0  23  -3  135.38    9.48
   0 -23  -3  147.52    9.63
   0 -23  -3  153.50    9.47
   0 -23   3  156.61    9.62
   0 -23   3  161.21    9.47
   0  23   4   17.03    1.12
   0  23  -4   15.29    1.19
   0  23  -4   18.49    1.16
   0 -23  -4   17.28    1.21
   0 -23  -4   17.35    1.14
   0 -23   4   19.37    1.18
   0 -23   4   19.45    1.38
   0  23   5   14.43    0.90
   0  23  -5   14.60    0.96
   0 -23  -5   13.71    1.01
   0 -23  -5   13.85    0.92
   0 -23   5   14.77    0.95
   0 -23   5   12.20    1.17
   0  23   6   26.81    1.62
   0  23  -6   24.93    1.68
   0 -23  -6   23.74    1.69
   0 -23  -6   25.87    1.65
   0 -23   6   27.83    1.70
   0 -23   6   26.54    1.67
   0  23   7   20.73    1.21
   0  23  -7   19.06    1.27
   0 -23  -7   17.80    1.31
   0 -23  -7   19.34    1.24
   0 -23   7   19.58    1.27
   0 -23   7   18.87    1.26
   0  23   8    0.28    0.12
   0  23  -8    0.17    0.22
   0  23  -8    0.52    0.14
   0  23  -8    0.17    0.15
   0  23  -8    0.10    0.17
   0 -23  -8    0.48    0.33
   0 -23  -8    0.36    0.14
   0 -23   8    0.23    0.20
   0 -23   8    0.42    0.16
   0  23   9    0.44    0.09
   0  23  -9    0.34    0.20
   0  23  -9    0.27    0.08
   0  23  -9    0.64    0.18
   0  23  -9    0.95    0.22
   0 -23  -9    0.60    0.21
   0 -23  -9    0.73    0.14
   0 -23   9    0.41    0.14
   0 -23   9    0.56    0.18
   0  23  10    9.63    0.62
   0  23 -10    7.76    0.62
   0  23 -10   10.09    0.68
   0  23 -10    8.84    0.64
   0 -23 -10   11.85    0.71
   0 -23 -10   10.19    0.66
   0  24   0   20.07    1.35
   0 -24   0   21.74    1.41
   0 -24   0   19.80    1.30
   0  24   1    4.45    0.33
   0  24  -1    4.70    0.36
   0 -24  -1    4.35    0.46
   0 -24  -1    4.75    0.37
   0 -24   1    5.86    0.54
   0 -24   1    4.26    0.37
   0  24   2    2.09    0.21
   0  24  -2    2.44    0.21
   0 -24  -2    1.71    0.33
   0 -24  -2    1.90    0.22
   0 -24   2    2.67    0.34
   0 -24   2    1.67    0.22
   0  24   3   30.38    1.85
   0  24  -3   30.34    1.90
   0 -24  -3   28.90    1.90
   0 -24  -3   29.03    1.83
   0 -24   3   23.33    1.88
   0 -24   3   31.19    1.83
   0  24   4    8.08    0.53
   0  24  -4    7.20    0.57
   0 -24  -4    8.43    0.68
   0 -24  -4    8.40    0.57
   0 -24   4    8.58    0.59
   0 -24   4    5.52    0.63
   0  24   5   90.65    5.36
   0  24  -5   82.59    5.41
   0 -24  -5   86.51    5.54
   0 -24  -5   90.40    5.43
   0 -24   5   99.58    5.44
   0 -24   5   76.70    5.77
   0  24   6    1.93    0.18
   0  24  -6    2.39    0.28
   0 -24  -6    2.31    0.35
   0 -24  -6    1.90    0.27
   0 -24   6    2.37    0.32
   0 -24   6    1.96    0.26
   0  24   7   47.39    2.80
   0  24  -7   43.58    2.79
   0 -24  -7   43.35    2.98
   0 -24  -7   45.16    2.84
   0 -24   7   44.43    2.78
   0 -24   7   43.95    2.80
   0  24   8    0.40    0.10
   0  24  -8    0.31    0.15
   0  24  -8    0.32    0.17
   0 -24  -8    0.21    0.21
   0 -24  -8    0.78    0.16
   0 -24   8   -0.11    0.20
   0  24   9    8.37    0.46
   0  24  -9    5.40    0.52
   0  24  -9    6.75    0.49
   0  24  -9    6.92    0.47
   0 -24  -9    7.85    0.54
   0 -24  -9    8.43    0.50
   0 -24   9    4.94    0.47
   0 -24   9    6.15    0.52
   0  24  10   -0.05    0.03
   0  24 -10    0.17    0.08
   0 -24 -10   -0.03    0.07
   0 -24 -10    0.19    0.08
   0 -24  10    0.15    0.07
   0  25   0    0.06    0.09
   0 -25   0    0.31    0.25
   0 -25   0   -0.01    0.20
   0  25   1   15.65    0.98
   0  25  -1   14.90    0.97
   0 -25  -1   15.09    1.08
   0 -25  -1   15.34    0.99
   0 -25   1   13.75    1.06
   0 -25   1   15.39    0.99
   0  25   2    0.98    0.13
   0  25  -2    1.14    0.19
   0  25  -2    1.00    0.27
   0 -25  -2    1.68    0.29
   0 -25  -2    0.66    0.17
   0 -25   2    0.98    0.39
   0 -25   2    0.50    0.19
   0  25   3   98.89    5.90
   0  25  -3   94.92    5.92
   0 -25  -3   89.01    5.94
   0 -25  -3   98.28    6.05
   0 -25   3   98.10    5.88
   0  25   4   12.41    0.83
   0 -25  -4   11.23    0.91
   0 -25  -4   12.63    0.83
   0 -25   4   13.04    0.85
   0  25   5    0.13    0.09
   0  25  -5   -0.20    0.16
   0 -25  -5    0.31    0.24
   0 -25  -5    0.07    0.14
   0 -25   5    0.27    0.16
   0 -25   5    0.15    0.26
   0  25   6    7.76    0.53
   0  25  -6    5.56    0.55
   0 -25  -6    7.65    0.62
   0 -25  -6    8.19    0.54
   0 -25   6    8.29    0.57
   0 -25   6    7.74    0.56
   0  25   7    6.08    0.46
   0  25  -7    5.64    0.50
   0 -25  -7    6.74    0.56
   0 -25  -7    6.92    0.50
   0 -25   7    8.32    0.56
   0 -25   7    7.27    0.50
   0  25   8    9.64    0.63
   0  25  -8    8.79    0.61
   0  25  -8    7.49    0.63
   0 -25  -8    9.16    0.71
   0 -25  -8   10.73    0.64
   0  25   9    1.84    0.15
   0  25  -9    1.61    0.16
   0  25  -9    1.27    0.16
   0 -25  -9    1.73    0.26
   0 -25  -9    2.17    0.20
   0 -25 -10    1.85    0.15
   0  26   0   14.52    0.91
   0 -26   0   12.30    0.97
   0 -26   0   14.04    0.91
   0  26   1    1.45    0.17
   0  26  -1    1.41    0.19
   0 -26  -1    1.46    0.31
   0 -26  -1    1.44    0.20
   0 -26   1    1.60    0.31
   0 -26   1    1.14    0.19
   0  26   2   84.01    5.03
   0  26  -2   82.17    5.07
   0  26  -2   82.36    5.13
   0 -26  -2   77.93    5.13
   0 -26  -2   81.39    5.05
   0 -26   2   81.14    5.14
   0 -26   2   86.97    5.05
   0  26   3    9.56    0.66
   0  26  -3    9.55    0.79
   0 -26  -3    9.44    0.77
   0 -26  -3   10.59    0.70
   0 -26   3   10.87    0.72
   0  26   4   51.18    3.08
   0 -26  -4   44.95    3.12
   0 -26  -4   47.66    3.05
   0 -26   4   50.82    3.05
   0  26   5   13.74    0.91
   0 -26  -5   13.55    0.98
   0 -26  -5   14.98    0.93
   0 -26   5   13.69    0.95
   0  26   6   60.38    3.42
   0  26  -6   43.89    3.37
   0 -26  -6   55.54    3.50
   0 -26  -6   62.81    3.38
   0 -26   6   62.21    3.40
   0 -26   6   42.43    3.37
   0  26   7    9.20    0.58
   0  26  -7    8.98    0.61
   0  26  -7    7.42    0.65
   0 -26  -7    7.99    0.70
   0 -26  -7    9.57    0.63
   0 -26   7    9.69    0.63
   0 -26   7    7.77    0.69
   0  26   8   13.60    0.83
   0  26  -8   12.85    0.85
   0  26  -8   10.46    0.82
   0 -26  -8   14.10    0.91
   0 -26  -8   14.21    0.86
   0  26   9    0.49    0.07
   0  26  -9    0.19    0.07
   0 -26  -9    0.91    0.16
   0 -26  -9    0.11    0.09
   0  27   0    0.08    0.10
   0 -27   0    0.19    0.25
   0 -27   0   -0.08    0.15
   0  27   1   20.47    1.26
   0  27  -1   18.85    1.26
   0 -27  -1   19.55    1.34
   0 -27  -1   20.65    1.26
   0 -27   1   18.03    1.32
   0 -27   1   20.33    1.37
   0  27   2    9.29    0.67
   0  27  -2    9.59    0.67
   0  27  -2   11.17    0.81
   0 -27  -2    9.61    0.78
   0 -27  -2   11.02    0.72
   0 -27   2    9.93    0.75
   0 -27   2   10.26    0.71
   0  27   3    6.79    0.46
   0  27  -3    5.93    0.55
   0 -27  -3    6.16    0.56
   0 -27  -3    6.96    0.49
   0 -27   3    6.08    0.48
   0  27   4    1.19    0.14
   0 -27  -4    1.57    0.31
   0 -27  -4    1.24    0.18
   0 -27   4    1.44    0.26
   0  27   5    4.69    0.32
   0 -27  -5    3.81    0.42
   0 -27  -5    4.80    0.38
   0 -27   5    4.38    0.37
   0  27   6   16.53    1.06
   0 -27  -6   16.59    1.15
   0 -27  -6   16.87    1.10
   0 -27   6   17.16    1.21
   0  27   7   13.86    0.84
   0  27  -7   12.01    0.88
   0 -27  -7   13.57    0.93
   0 -27  -7   13.93    0.86
   0 -27   7   12.43    0.86
   0  27   8    0.49    0.08
   0  27   8    0.45    0.12
   0  27  -8    0.60    0.10
   0 -27  -8    0.45    0.17
   0 -27  -8    0.64    0.16
   0  27   9   -0.05    0.02
   0 -27  -9   -0.04    0.06
   0  28   0    7.50    0.50
   0 -28   0    6.99    0.59
   0 -28   0    7.28    0.53
   0  28   1    0.33    0.11
   0  28  -1    0.52    0.16
   0  28  -1    0.61    0.25
   0 -28  -1    0.33    0.25
   0 -28  -1    0.41    0.16
   0 -28   1    0.95    0.37
   0 -28   1    0.94    0.18
   0  28   2   35.40    2.13
   0  28  -2   29.11    1.98
   0  28  -2   32.58    2.09
   0 -28  -2   31.72    2.15
   0 -28  -2   34.26    2.02
   0 -28   2   28.67    2.03
   0 -28   2   32.07    2.03
   0  28   3    1.16    0.16
   0  28  -3    1.10    0.27
   0 -28  -3    1.26    0.29
   0 -28  -3    1.65    0.20
   0 -28   3    1.71    0.24
   0  28   4    7.29    0.51
   0 -28  -4    7.31    0.67
   0 -28  -4    7.42    0.53
   0 -28   4    7.08    0.53
   0  28   5   52.90    3.16
   0 -28  -5   46.74    3.23
   0 -28  -5   53.37    3.20
   0 -28   5   50.18    3.18
   0  28   6    1.52    0.16
   0 -28  -6    1.25    0.31
   0 -28  -6    1.09    0.17
   0 -28   6    0.90    0.16
   0  28   7    8.02    0.56
   0  28  -7    7.17    0.55
   0 -28  -7    9.31    0.62
   0 -28  -7    9.25    0.58
   0  28   8    3.15    0.23
   0 -28  -8    2.87    0.31
   0 -28  -8    3.55    0.26
   0  29   0    0.02    0.10
   0 -29   0    0.09    0.22
   0 -29   0    0.27    0.14
   0  29   1    3.48    0.29
   0  29  -1    3.27    0.28
   0  29  -1    3.55    0.39
   0 -29  -1    4.18    0.40
   0 -29  -1    3.88    0.32
   0 -29   1    4.21    0.39
   0 -29   1    3.73    0.35
   0  29   2    0.33    0.11
   0  29  -2    0.04    0.32
   0 -29  -2    0.38    0.23
   0 -29  -2    0.86    0.22
   0 -29   2    0.36    0.25
   0 -29   2    0.21    0.14
   0  29   3   49.60    2.89
   0  29  -3   40.01    2.89
   0 -29  -3   44.87    2.97
   0 -29  -3   48.02    2.92
   0 -29   3   47.30    2.87
   0  29   4    0.62    0.11
   0 -29  -4    0.50    0.24
   0 -29  -4    0.43    0.15
   0 -29   4    0.59    0.16
   0  29   5    1.14    0.13
   0 -29  -5    1.00    0.24
   0 -29  -5    1.35    0.17
   0 -29   5    1.10    0.16
   0  29   6    3.54    0.27
   0 -29  -6    3.19    0.32
   0 -29  -6    3.12    0.27
   0 -29   6    3.17    0.28
   0  29   7   38.91    2.33
   0  29   7   32.33    2.32
   0  29  -7   34.04    2.31
   0 -29  -7   37.87    2.35
   0 -29  -7   43.42    2.34
   0  29   8    1.73    0.14
   0 -29  -8    1.92    0.19
   0  30   0    0.85    0.16
   0  30   0    0.79    0.24
   0 -30   0    1.14    0.31
   0 -30   0    0.75    0.16
   0  30   1   -0.03    0.13
   0  30  -1    0.04    0.12
   0  30  -1    0.15    0.20
   0 -30  -1    0.23    0.31
   0 -30  -1    0.01    0.13
   0 -30   1    0.45    0.25
   0 -30   1    0.41    0.15
   0  30   2   58.45    3.51
   0  30  -2   54.09    3.57
   0 -30  -2   56.75    3.57
   0 -30  -2   59.68    3.58
   0 -30   2   56.58    3.52
   0  30   3   18.98    1.23
   0  30  -3   18.32    1.30
   0 -30  -3   19.24    1.29
   0 -30  -3   20.86    1.42
   0 -30   3   19.82    1.25
   0  30   4   50.38    2.93
   0 -30  -4   46.20    2.96
   0 -30  -4   48.67    2.95
   0 -30   4   43.28    2.93
   0  30   5   11.45    0.72
   0 -30  -5   10.15    0.78
   0 -30  -5   11.81    0.74
   0 -30   5   10.45    0.71
   0  30   6    0.60    0.09
   0  30   6    0.34    0.14
   0  30  -6    0.37    0.09
   0 -30  -6    0.38    0.16
   0 -30  -6    0.42    0.14
   0 -30   6    0.49    0.10
   0  30   7   15.23    0.96
   0 -30  -7   14.70    1.00
   0 -30  -7   16.28    0.98
   0  31   0    0.24    0.10
   0  31   0   -0.13    0.17
   0 -31   0    0.17    0.17
   0 -31   0    0.32    0.17
   0  31   1    0.78    0.12
   0  31   1    0.72    0.20
   0  31  -1    0.43    0.12
   0  31  -1    0.68    0.27
   0 -31  -1    0.29    0.19
   0 -31  -1    0.48    0.18
   0 -31   1    0.61    0.17
   0 -31   1    0.80    0.20
   0  31   2    1.81    0.16
   0  31   2    1.19    0.23
   0  31  -2    1.27    0.28
   0 -31  -2    2.00    0.26
   0 -31  -2    1.89    0.20
   0 -31   2    1.27    0.19
   0  31   3    0.44    0.09
   0  31  -3    0.21    0.17
   0 -31  -3    0.39    0.20
   0 -31  -3    0.51    0.13
   0 -31   3    0.51    0.14
   0  31   4   62.97    3.65
   0  31   4   54.92    3.70
   0 -31  -4   62.89    3.74
   0 -31  -4   62.38    3.71
   0 -31   4   53.48    3.67
   0  31   5    0.13    0.09
   0  31   5   -0.14    0.12
   0 -31  -5   -0.07    0.20
   0 -31  -5    0.19    0.13
   0 -31   5    0.00    0.08
   0  31   6   48.57    2.80
   0  31   6   41.82    2.83
   0 -31  -6   46.11    2.82
   0  32   0   20.74    1.44
   0  32   0   24.36    1.51
   0 -32   0   22.49    1.48
   0 -32   0   25.08    1.48
   0  32   1    2.16    0.18
   0  32   1    2.38    0.25
   0  32  -1    1.65    0.18
   0  32  -1    2.28    0.24
   0 -32  -1    2.02    0.24
   0 -32  -1    2.62    0.22
   0 -32   1    1.78    0.22
   0 -32   1    2.25    0.22
   0  32   2   59.15    3.64
   0  32   2   58.39    3.66
   0  32  -2   50.86    3.60
   0 -32  -2   60.73    3.66
   0 -32  -2   65.26    3.73
   0 -32   2   57.86    3.61
   0  32   3    3.70    0.26
   0  32   3    2.76    0.29
   0 -32  -3    3.21    0.33
   0 -32  -3    3.28    0.26
   0 -32   3    3.04    0.27
   0  32   4   24.68    1.51
   0  32   4   24.96    1.55
   0 -32  -4   25.38    1.57
   0 -32  -4   24.59    1.53
   0 -32   4   22.03    1.52
   0  32   5    8.47    0.59
   0  32   5    7.99    0.61
   0 -32  -5   10.55    0.63
   0 -32  -5   10.02    0.63
   0  33   0    0.11    0.07
   0  33   0    0.06    0.14
   0 -33   0    0.00    0.10
   0 -33   0   -0.06    0.08
   0  33   1    5.70    0.40
   0  33   1    6.13    0.48
   0  33  -1    5.68    0.44
   0 -33  -1    5.89    0.46
   0 -33  -1    6.78    0.43
   0 -33   1    6.40    0.43
   0  33   2   18.68    1.14
   0  33   2   18.38    1.18
   0  33  -2   15.49    1.17
   0 -33  -2   18.32    1.17
   0 -33  -2   19.31    1.16
   0 -33   2   19.09    1.16
   0  33   3   90.62    5.43
   0  33   3   90.90    5.43
   0 -33  -3   88.96    5.47
   0 -33  -3   88.31    5.44
   0 -33   3   86.28    5.47
   0  33   4    9.12    0.60
   0  33   4    9.16    0.62
   0 -33  -4    9.80    0.63
   0  33   5    0.28    0.06
   0 -33  -5    0.68    0.11
   0  34   0   39.27    2.43
   0  34   1    4.97    0.34
   0  34  -1    4.16    0.32
   0 -34  -1    3.68    0.31
   0  34   2    0.42    0.06
   0  34   2    0.48    0.12
   0 -34  -2    0.19    0.10
   0 -34   2    0.36    0.07
   0  34   3   15.86    1.27
   0  34   3   24.00    1.30
   1   0 -14    1.29    0.20
   1   0 -14    1.72    0.13
   1   0 -14    1.24    0.15
   1   0 -14    1.50    0.16
  -1   0  14    1.19    0.13
  -1   0  14    1.37    0.18
  -1   0  14    1.77    0.14
   1   0 -13   -0.01    0.26
   1   0 -13    0.07    0.14
   1   0 -13    0.01    0.14
  -1   0  13   -0.17    0.21
  -1   0  13    0.06    0.10
   1   0 -12    6.01    0.50
   1   0 -12    6.15    0.40
   1   0 -12    5.28    0.43
  -1   0  12    4.20    0.43
  -1   0  12    5.36    0.40
   1   0 -11    0.04    0.21
   1   0 -11    0.24    0.11
   1   0 -11    0.11    0.18
  -1   0  11    0.33    0.18
  -1   0  11    0.16    0.15
   1   0 -10   95.69    5.78
   1   0 -10   97.57    5.67
   1   0 -10   94.00    5.69
  -1   0  10   85.39    5.68
  -1   0  10   91.82    5.67
   1   0  -9    0.12    0.15
   1   0  -9    0.17    0.11
   1   0  -9    0.07    0.13
  -1   0   9    0.09    0.18
  -1   0   9    0.17    0.14
   1   0  -8  273.07   16.28
   1   0  -8  271.86   16.23
   1   0  -8  261.94   16.37
   1   0  -8  271.38   16.25
  -1   0   8  259.65   16.28
  -1   0   8  273.32   16.84
   1   0  -7    0.17    0.11
   1   0  -7   -0.03    0.06
   1   0  -7    0.20    0.08
   1   0  -7    0.21    0.06
  -1   0   7    0.16    0.05
  -1   0   7    0.01    0.06
  -1   0   7    0.28    0.16
  -1   0   7    0.05    0.11
  -1   0   7    0.04    0.08
   1   0  -6  484.60   28.93
   1   0  -6  504.41   29.07
   1   0  -6  473.77   28.94
   1   0  -6  449.49   28.84
   1   0  -6  515.85   28.89
   1   0  -6  471.91   28.98
   1   0  -6  464.05   28.91
   1   0  -6  446.15   29.19
  -1   0   6  512.16   28.85
  -1   0   6  499.77   29.04
  -1   0   6  433.67   28.88
  -1   0   6  503.06   28.99
  -1   0   6  457.73   29.89
  -1   0   6  487.19   28.87
   1   0  -5    0.06    0.05
   1   0  -5    0.12    0.06
   1   0  -5    0.12    0.04
   1   0  -5    0.04    0.05
   1   0  -5    0.15    0.04
   1   0  -5    0.04    0.04
   1   0  -5   -0.01    0.05
  -1   0   5    0.06    0.03
  -1   0   5    0.12    0.04
  -1   0   5    0.13    0.07
  -1   0   5    0.17    0.06
  -1   0   5    0.07    0.04
  -1   0   5   -0.01    0.05
  -1   0   5    0.24    0.05
   1   0  -4   36.28    2.89
   1   0  -4   51.23    2.89
   1   0  -4   47.93    2.90
   1   0  -4   47.20    2.89
   1   0  -4   51.14    2.90
   1   0  -4   47.63    2.90
   1   0  -4   47.42    2.90
   1   0  -4   47.91    2.93
  -1   0   4   50.14    2.92
  -1   0   4   48.10    2.91
  -1   0   4   49.66    2.90
  -1   0   4   47.95    2.90
  -1   0   4   46.21    2.90
  -1   0   4   49.62    2.93
   1   0  -3    0.01    0.01
   1   0  -3    0.03    0.02
   1   0  -3    0.16    0.03
   1   0  -3    0.06    0.03
   1   0  -3    0.11    0.04
   1   0  -3    0.17    0.03
   1   0  -3    0.04    0.03
   1   0  -3    0.00    0.03
   1   0  -3    0.01    0.03
  -1   0   3    0.10    0.02
  -1   0   3    0.01    0.04
  -1   0   3    0.03    0.04
  -1   0   3    0.04    0.03
  -1   0   3    0.06    0.03
   1   0  -2   38.15    3.12
   1   0  -2   47.12    3.14
   1   0  -2   53.72    3.15
   1   0  -2   54.60    3.11
   1   0  -2   50.82    3.12
   1   0  -2   52.38    3.11
   1   0  -2   52.08    3.11
   1   0  -2   50.89    3.11
  -1   0   2   56.43    3.12
  -1   0   2   54.99    3.13
  -1   0   2   52.65    3.13
  -1   0   2   52.24    3.20
  -1   0   2   52.54    3.12
   1   0  -1    0.00    0.01
   1   0  -1    0.02    0.01
   1   0  -1    0.00    0.00
   1   0  -1    0.07    0.02
   1   0  -1    0.00    0.01
  -1   0   1    0.01    0.00
  -1   0   1    0.02    0.01
  -1   0   1   -0.03    0.03
  -1   0   1    0.03    0.01
  -1   0   1    0.00    0.01
  -1   0   1    0.01    0.02
   1   0   0    0.00    0.01
   1   0   0    0.00    0.01
   1   0   0   -0.01    0.01
   1   0   0    0.00    0.00
   1   0   0    0.00    0.01
  -1   0   0    0.00    0.00
  -1   0   0    0.00    0.00
  -1   0   0    0.00    0.00
  -1   0   0   -0.01    0.01
   1   0   1    0.05    0.02
   1   0   1   -0.01    0.01
   1   0   1    0.01    0.01
   1   0   1    0.00    0.02
   1   0   1    0.00    0.01
  -1   0  -1    0.02    0.01
  -1   0  -1    0.01    0.02
  -1   0  -1    0.01    0.01
  -1   0  -1   -0.03    0.02
  -1   0  -1    0.05    0.02
  -1   0  -1    0.00    0.01
  -1   0  -1    0.03    0.01
   1   0   2   74.00    4.40
   1   0   2   73.40    4.40
   1   0   2   76.24    4.44
   1   0   2   67.68    4.41
   1   0   2   67.40    4.45
   1   0   2   73.26    4.41
   1   0   2   73.09    4.42
   1   0   2   72.95    4.43
  -1   0  -2   74.43    4.43
  -1   0  -2   74.16    4.41
  -1   0  -2   73.29    4.46
  -1   0  -2   69.57    4.41
  -1   0  -2   74.93    4.44
  -1   0  -2   73.74    4.41
  -1   0  -2   73.62    4.43
  -1   0  -2   74.92    4.43
   1   0   3    0.07    0.02
   1   0   3    0.03    0.04
   1   0   3    0.13    0.03
   1   0   3    0.18    0.04
   1   0   3    0.19    0.04
   1   0   3    0.00    0.03
   1   0   3    0.07    0.03
  -1   0  -3    0.12    0.03
  -1   0  -3    0.01    0.03
  -1   0  -3    0.05    0.03
  -1   0  -3    0.05    0.03
  -1   0  -3    0.11    0.03
  -1   0  -3    0.08    0.03
   1   0   4  680.70   39.59
   1   0   4  639.45   39.59
   1   0   4  675.77   39.70
   1   0   4  640.43   39.66
   1   0   4  614.04   39.65
   1   0   4  658.75   39.77
   1   0   4  627.32   40.34
   1   0   4  675.75   39.64
  -1   0  -4  654.80   39.68
  -1   0  -4  683.49   39.62
  -1   0  -4  676.64   39.77
  -1   0  -4  611.99   39.59
  -1   0  -4  681.90   39.70
  -1   0  -4  674.14   39.60
  -1   0  -4  641.82   39.67
  -1   0  -4  684.69   39.58
   1   0   5    0.07    0.03
   1   0   5    0.23    0.05
   1   0   5    0.33    0.07
   1   0   5    0.03    0.06
   1   0   5    0.02    0.05
   1   0   5    0.07    0.05
  -1   0  -5   -0.02    0.06
  -1   0  -5    0.32    0.08
  -1   0  -5    0.06    0.05
  -1   0  -5   -0.01    0.06
  -1   0  -5    0.17    0.05
  -1   0  -5    0.08    0.08
   1   0   6  127.59    7.55
   1   0   6  118.73    7.59
   1   0   6  129.28    7.56
   1   0   6  117.28    7.56
   1   0   6  113.58    7.53
   1   0   6  128.23    7.60
  -1   0  -6  128.54    7.55
  -1   0  -6  133.47    7.58
  -1   0  -6  127.06    7.58
  -1   0  -6  119.69    7.60
  -1   0  -6  131.23    7.56
  -1   0  -6  125.57    7.54
  -1   0  -6  120.47    7.68
   1   0   7    0.29    0.06
   1   0   7    0.29    0.07
   1   0   7    0.58    0.09
   1   0   7    0.13    0.10
   1   0   7    0.05    0.13
   1   0   7    0.07    0.08
  -1   0  -7    0.47    0.08
  -1   0  -7   -0.06    0.09
  -1   0  -7   -0.03    0.10
  -1   0  -7    0.01    0.06
  -1   0  -7    0.07    0.08
  -1   0  -7    0.13    0.08
  -1   0  -7    0.16    0.10
   1   0   8  116.58    7.15
   1   0   8  117.58    7.15
   1   0   8  106.87    7.16
   1   0   8  115.20    7.27
  -1   0  -8  116.19    7.15
  -1   0  -8  130.00    7.24
  -1   0  -8  116.61    7.20
  -1   0  -8  116.91    7.14
  -1   0  -8  121.81    7.15
   1   0   9    0.07    0.20
   1   0   9    0.16    0.14
  -1   0  -9    0.25    0.24
  -1   0  -9    0.04    0.12
  -1   0  -9    0.05    0.14
   1   0  10   13.33    1.00
   1   0  10   16.01    1.06
  -1   0 -10   13.42    0.99
  -1   0 -10   15.93    0.97
  -1   0 -10   14.13    0.99
   1   0  11    0.39    0.26
   1   0  11    0.06    0.12
  -1   0 -11    0.02    0.23
  -1   0 -11    0.18    0.14
  -1   0 -11    0.08    0.28
   1   0  12    8.73    0.67
   1   0  12    9.76    0.65
  -1   0 -12    7.48    0.71
  -1   0 -12   11.30    0.64
  -1   0 -12    8.79    0.66
   1   0  13    0.02    0.16
   1   0  13    0.15    0.08
  -1   0 -13    0.05    0.19
  -1   0 -13   -0.01    0.08
  -1   0 -13   -0.10    0.12
   1   0  14   17.02    1.13
  -1   0 -14   15.59    1.09
   1   1 -14    4.13    0.43
   1   1 -14    7.24    0.40
   1   1 -14    5.36    0.40
   1   1 -14    5.41    0.42
  -1   1  14    5.17    0.41
  -1   1  14    6.50    0.40
  -1  -1  14    6.05    0.43
  -1  -1  14    5.98    0.40
   1  -1 -14    6.74    0.39
   1  -1 -14    5.36    0.42
   1   1 -13    1.46    0.26
   1   1 -13    2.38    0.19
   1   1 -13    1.92    0.22
  -1   1  13    1.81    0.23
  -1   1  13    1.58    0.18
  -1  -1  13    2.50    0.25
  -1  -1  13    1.96    0.18
   1  -1 -13    1.22    0.25
   1  -1 -13    2.20    0.18
   1  -1 -13    2.33    0.23
   1   1 -12   53.45    3.49
   1   1 -12   60.33    3.46
   1   1 -12   57.07    3.57
  -1   1  12   51.11    3.45
  -1   1  12   56.54    3.46
  -1  -1  12   49.99    3.46
  -1  -1  12   59.28    3.56
   1  -1 -12   53.56    3.57
   1  -1 -12   58.63    3.44
   1  -1 -12   55.27    3.46
   1   1 -11    4.27    0.47
   1   1 -11    4.70    0.35
   1   1 -11    4.92    0.41
  -1   1  11    4.32    0.39
  -1   1  11    4.69    0.38
  -1  -1  11    4.66    0.39
  -1  -1  11    4.35    0.35
   1  -1 -11    5.31    0.43
   1  -1 -11    5.65    0.36
   1  -1 -11    4.14    0.39
   1   1 -10   77.34    4.87
   1   1 -10   78.58    4.73
   1   1 -10   76.64    4.73
  -1   1  10   76.88    4.72
  -1   1  10   78.81    4.71
  -1  -1  10   72.10    4.71
  -1  -1  10   73.16    4.88
   1  -1 -10   76.42    4.76
   1  -1 -10   78.79    4.67
   1  -1 -10   76.87    4.70
   1   1  -9    6.71    0.51
   1   1  -9    6.26    0.45
   1   1  -9    6.91    0.48
  -1   1   9    6.61    0.47
  -1   1   9    6.22    0.47
  -1  -1   9    6.11    0.48
  -1  -1   9    6.29    0.55
   1  -1  -9    6.30    0.48
   1  -1  -9    6.44    0.45
   1  -1  -9    6.27    0.46
   1   1  -8    4.58    0.38
   1   1  -8    4.54    0.34
   1   1  -8    4.62    0.37
  -1   1   8    3.86    0.36
  -1   1   8    6.36    0.45
  -1  -1   8    5.68    0.39
  -1  -1   8    4.89    0.42
   1  -1  -8    4.94    0.39
   1  -1  -8    4.79    0.35
   1  -1  -8    5.80    0.41
   1   1  -7   45.03    2.72
   1   1  -7   41.95    2.70
   1   1  -7   47.39    2.69
   1   1  -7   44.65    2.69
   1   1  -7   44.85    2.69
   1   1  -7   40.85    2.69
  -1   1   7   43.90    2.66
  -1   1   7   41.63    2.70
  -1   1   7   47.25    2.71
  -1   1   7   40.76    2.69
  -1   1   7   46.94    2.68
  -1   1   7   43.27    2.87
  -1   1   7   45.53    2.69
  -1  -1   7   46.59    2.70
  -1  -1   7   40.57    2.69
  -1  -1   7   43.75    3.13
  -1  -1   7   46.26    2.69
   1  -1  -7   43.80    2.76
   1  -1  -7   44.44    2.69
   1  -1  -7   42.86    2.69
   1  -1  -7   41.24    2.67
   1  -1  -7   49.59    2.70
   1  -1  -7   43.36    2.70
   1  -1  -7   35.17    2.73
   1   1  -6   24.61    1.47
   1   1  -6   23.84    1.49
   1   1  -6   22.67    1.46
   1   1  -6   22.31    1.45
   1   1  -6   25.10    1.47
   1   1  -6   23.21    1.48
   1   1  -6   25.25    1.50
   1   1  -6   21.84    1.50
  -1   1   6   24.12    1.46
  -1   1   6   22.60    1.47
  -1   1   6   25.24    1.48
  -1   1   6   22.19    1.46
  -1   1   6   23.36    1.46
  -1   1   6   24.67    1.56
  -1   1   6   23.91    1.46
  -1  -1   6   26.09    1.45
  -1  -1   6   23.63    1.48
  -1  -1   6   25.97    1.53
  -1  -1   6   22.56    1.48
  -1  -1   6   23.71    1.48
  -1  -1   6   22.04    1.63
  -1  -1   6   26.01    1.51
   1  -1  -6   23.00    1.47
   1  -1  -6   23.84    1.46
   1  -1  -6   23.74    1.47
   1  -1  -6   21.24    1.47
   1  -1  -6   24.73    1.47
   1  -1  -6   21.53    1.45
   1  -1  -6   24.64    1.47
   1   1  -5   46.79    2.93
   1   1  -5   48.17    2.94
   1   1  -5   47.69    2.93
   1   1  -5   45.13    2.93
   1   1  -5   47.26    2.92
   1   1  -5   50.89    2.93
   1   1  -5   46.82    2.93
   1   1  -5   47.37    2.93
   1   1  -5   48.94    2.94
  -1   1   5   49.72    2.94
  -1   1   5   50.02    2.92
  -1   1   5   46.46    2.92
  -1   1   5   46.68    2.98
  -1   1   5   47.03    2.92
  -1  -1   5   52.60    2.92
  -1  -1   5   47.40    2.94
  -1  -1   5   49.83    2.94
  -1  -1   5   45.42    2.94
  -1  -1   5   50.91    2.93
  -1  -1   5   46.05    2.92
  -1  -1   5   48.05    2.91
   1  -1  -5   49.58    2.91
   1  -1  -5   49.87    2.94
   1  -1  -5   49.23    2.95
   1  -1  -5   44.59    2.91
   1  -1  -5   51.48    2.95
   1  -1  -5   44.96    2.91
   1  -1  -5   47.65    2.93
   1  -1  -5   47.12    2.94
   1   1  -4   45.49    2.66
   1   1  -4   42.91    2.68
   1   1  -4   41.64    2.66
   1   1  -4   46.17    2.66
   1   1  -4   44.50    2.66
   1   1  -4   42.70    2.66
   1   1  -4   44.63    2.67
  -1   1   4   46.03    2.67
  -1   1   4   44.25    2.67
  -1   1   4   43.03    2.67
  -1   1   4   44.02    2.90
  -1   1   4   43.84    2.66
  -1  -1   4   47.64    2.66
  -1  -1   4   44.06    2.68
  -1  -1   4   41.89    2.66
  -1  -1   4   42.21    2.66
  -1  -1   4   44.60    2.66
  -1  -1   4   41.15    2.67
  -1  -1   4   42.99    2.67
   1  -1  -4   42.75    2.65
   1  -1  -4   46.10    2.66
   1  -1  -4   43.28    2.67
   1  -1  -4   41.79    2.65
   1  -1  -4   46.72    2.66
   1  -1  -4   42.42    2.66
   1  -1  -4   42.42    2.66
   1  -1  -4   45.00    2.82
   1  -1  -4   43.34    2.68
   1   1  -3  123.76    7.12
   1   1  -3  116.58    7.09
   1   1  -3  111.78    7.09
   1   1  -3  118.74    7.07
   1   1  -3  117.65    7.07
   1   1  -3  116.54    7.07
   1   1  -3  116.80    7.29
   1   1  -3  117.00    7.09
  -1   1   3  120.27    7.08
  -1   1   3  121.96    7.09
  -1   1   3  115.53    7.09
  -1   1   3  118.66    7.14
  -1   1   3  117.41    7.08
  -1  -1   3  130.65    7.12
  -1  -1   3  113.65    7.11
  -1  -1   3  120.56    7.08
  -1  -1   3  116.80    7.08
  -1  -1   3  121.13    7.10
  -1  -1   3  108.83    7.08
  -1  -1   3  113.53    7.10
   1  -1  -3  119.92    7.07
   1  -1  -3  115.51    7.12
   1  -1  -3  114.22    7.07
   1  -1  -3  120.91    7.10
   1  -1  -3  113.42    7.10
   1  -1  -3  114.77    7.06
   1  -1  -3  111.33    7.20
   1  -1  -3  114.78    7.11
   1   1  -2  124.11    7.32
   1   1  -2  115.32    7.37
   1   1  -2  120.08    7.30
   1   1  -2  124.22    7.29
   1   1  -2  122.44    7.28
   1   1  -2  118.55    7.32
   1   1  -2  117.92    7.30
  -1   1   2  132.18    7.29
  -1   1   2  124.55    7.31
  -1   1   2  123.36    7.30
  -1   1   2  116.61    7.31
  -1   1   2  116.92    7.35
  -1   1   2  121.93    7.30
  -1  -1   2  132.34    7.32
  -1  -1   2  128.41    7.31
  -1  -1   2  120.33    7.29
  -1  -1   2  118.14    7.31
  -1  -1   2  120.04    7.28
  -1  -1   2  124.12    7.32
  -1  -1   2  111.05    7.29
  -1  -1   2  122.17    7.29
   1  -1  -2  116.81    7.28
   1  -1  -2  118.49    7.32
   1  -1  -2  119.35    7.32
   1  -1  -2  123.42    7.35
   1  -1  -2  114.50    7.30
   1  -1  -2  114.64    7.29
   1  -1  -2  117.26    7.30
   1   1  -1   -0.01    0.01
   1   1  -1    0.01    0.01
  -1   1   1    0.00    0.01
  -1   1   1    0.01    0.01
  -1  -1   1    0.00    0.00
  -1  -1   1   -0.01    0.01
  -1  -1   1    0.00    0.01
  -1  -1   1    0.01    0.01
  -1  -1   1    0.00    0.01
   1  -1  -1    0.00    0.01
   1  -1  -1    0.00    0.01
   1  -1  -1    0.01    0.01
   1  -1  -1    0.00    0.01
   1   1   0    0.00    0.01
   1   1   0    0.01    0.01
   1   1   0    0.00    0.01
   1   1   0    0.00    0.01
  -1   1   0    0.00    0.01
  -1   1   0    0.00    0.01
  -1   1   0    0.00    0.00
  -1   1   0    0.01    0.01
  -1   1   0    0.00    0.01
  -1  -1   0    0.00    0.00
  -1  -1   0    0.00    0.01
  -1  -1   0    0.00    0.01
  -1  -1   0    0.00    0.00
  -1  -1   0    0.01    0.01
  -1  -1   0    0.00    0.01
   1  -1   0    0.01    0.01
   1  -1   0    0.00    0.01
   1  -1   0    0.01    0.01
   1  -1   0    0.00    0.01
   1   1   1   -0.02    0.01
   1   1   1   -0.01    0.01
   1   1   1    0.01    0.02
  -1   1  -1    0.00    0.01
  -1   1  -1    0.02    0.01
  -1   1  -1    0.01    0.01
  -1   1  -1    0.00    0.02
  -1  -1  -1    0.01    0.01
  -1  -1  -1   -0.01    0.01
  -1  -1  -1    0.00    0.01
  -1  -1  -1    0.01    0.01
  -1  -1  -1   -0.01    0.01
   1  -1   1    0.00    0.02
   1   1   2   57.39    3.65
   1   1   2   59.17    3.62
   1   1   2   60.69    3.67
   1   1   2   55.11    3.65
   1   1   2   60.50    3.64
   1   1   2   60.46    3.66
  -1   1  -2   63.37    3.67
  -1   1  -2   62.67    3.64
  -1   1  -2   63.24    3.65
  -1   1  -2   56.60    3.63
  -1   1  -2   64.42    3.65
  -1   1  -2   59.08    3.64
  -1   1  -2   58.23    3.64
  -1  -1  -2   60.11    3.65
  -1  -1  -2   62.97    3.66
  -1  -1  -2   64.36    3.66
  -1  -1  -2   60.40    3.63
  -1  -1  -2   62.72    3.65
  -1  -1  -2   58.37    3.62
  -1  -1  -2   61.24    3.65
  -1  -1  -2   60.77    3.62
   1  -1   2   61.09    3.62
   1  -1   2   60.48    3.64
   1  -1   2   60.59    3.64
   1  -1   2   54.89    3.64
   1  -1   2   56.81    3.64
   1  -1   2   63.00    3.63
   1  -1   2   59.84    3.64
   1  -1   2   56.48    3.66
   1  -1   2   55.32    3.68
   1   1   3  178.84   10.64
   1   1   3  172.10   10.63
   1   1   3  178.05   10.67
   1   1   3  160.93   10.68
   1   1   3  175.05   10.65
   1   1   3  164.79   10.89
   1   1   3  180.66   10.65
  -1   1  -3  183.60   10.61
  -1   1  -3  184.04   10.63
  -1   1  -3  176.44   10.67
  -1   1  -3  166.45   10.62
  -1   1  -3  186.45   10.70
  -1   1  -3  180.01   10.61
  -1   1  -3  173.45   10.64
  -1   1  -3  180.43   10.61
  -1  -1  -3  172.46   10.64
  -1  -1  -3  176.87   10.65
  -1  -1  -3  183.75   10.70
  -1  -1  -3  169.97   10.64
  -1  -1  -3  186.20   10.62
  -1  -1  -3  175.14   10.61
  -1  -1  -3  172.65   10.63
  -1  -1  -3  183.35   10.62
   1  -1   3  181.34   10.63
   1  -1   3  178.94   10.61
   1  -1   3  175.13   10.66
   1  -1   3  163.75   10.68
   1  -1   3  174.76   10.64
   1  -1   3  172.98   10.65
   1  -1   3  173.70   10.85
   1  -1   3  175.65   10.64
   1   1   4    9.92    0.58
   1   1   4    8.61    0.58
   1   1   4    8.90    0.58
   1   1   4    8.97    0.59
   1   1   4    8.95    0.59
   1   1   4    8.53    0.59
   1   1   4    9.99    0.59
  -1   1  -4    8.93    0.58
  -1   1  -4    9.46    0.59
  -1   1  -4   10.40    0.60
  -1   1  -4    8.38    0.58
  -1   1  -4   10.52    0.60
  -1   1  -4    8.99    0.58
  -1   1  -4    9.41    0.58
  -1   1  -4   10.59    0.60
  -1  -1  -4    9.48    0.58
  -1  -1  -4    8.68    0.58
  -1  -1  -4   10.16    0.60
  -1  -1  -4    8.74    0.59
  -1  -1  -4    9.87    0.59
  -1  -1  -4    8.82    0.58
  -1  -1  -4    9.80    0.59
  -1  -1  -4    9.52    0.58
   1  -1   4    9.40    0.58
   1  -1   4    8.61    0.58
   1  -1   4    9.35    0.59
   1  -1   4    9.04    0.59
   1  -1   4    9.57    0.60
   1  -1   4    9.61    0.62
   1  -1   4    8.93    0.58
   1   1   5   20.26    1.23
   1   1   5   19.69    1.23
   1   1   5   21.47    1.24
   1   1   5   18.84    1.24
   1   1   5   19.02    1.25
   1   1   5   20.59    1.22
   1   1   5   19.07    1.24
   1   1   5   20.69    1.24
  -1   1  -5   21.15    1.25
  -1   1  -5   21.19    1.25
  -1   1  -5   19.85    1.25
  -1   1  -5   19.04    1.23
  -1   1  -5   21.52    1.26
  -1   1  -5   20.20    1.23
  -1   1  -5   20.65    1.25
  -1   1  -5   19.07    1.27
  -1  -1  -5   19.60    1.24
  -1  -1  -5   21.89    1.25
  -1  -1  -5   21.42    1.26
  -1  -1  -5   19.34    1.25
  -1  -1  -5   21.41    1.26
  -1  -1  -5   19.41    1.24
  -1  -1  -5   21.65    1.25
  -1  -1  -5   18.73    1.30
   1  -1   5   20.26    1.23
   1  -1   5   19.83    1.24
   1  -1   5   19.63    1.24
   1  -1   5   19.28    1.25
   1  -1   5   19.08    1.24
   1  -1   5   20.53    1.24
   1   1   6   18.77    1.15
   1   1   6   17.94    1.16
   1   1   6   19.02    1.16
   1   1   6   17.76    1.18
   1   1   6   18.23    1.17
   1   1   6   20.07    1.18
  -1   1  -6   19.14    1.15
  -1   1  -6   19.68    1.19
  -1   1  -6   18.50    1.19
  -1   1  -6   17.16    1.16
  -1   1  -6   19.55    1.17
  -1   1  -6   18.57    1.15
  -1   1  -6   18.03    1.16
  -1   1  -6   18.48    1.16
  -1  -1  -6   18.98    1.16
  -1  -1  -6   19.31    1.17
  -1  -1  -6   18.87    1.17
  -1  -1  -6   18.49    1.18
  -1  -1  -6   19.61    1.17
  -1  -1  -6   20.02    1.18
  -1  -1  -6   18.47    1.21
   1  -1   6   19.56    1.16
   1  -1   6   17.85    1.15
   1  -1   6   19.73    1.16
   1  -1   6   16.52    1.17
   1  -1   6   16.93    1.16
   1  -1   6   19.74    1.16
   1   1   7   66.77    4.06
   1   1   7   62.20    4.09
   1   1   7   68.91    4.12
   1   1   7   60.26    4.07
   1   1   7   61.52    4.55
   1   1   7   71.91    4.10
  -1   1  -7   68.93    4.09
  -1   1  -7   68.06    4.12
  -1   1  -7   67.05    4.07
  -1   1  -7   62.67    4.12
  -1   1  -7   73.11    4.09
  -1   1  -7   63.93    4.06
  -1   1  -7   67.00    4.08
  -1  -1  -7   66.68    4.07
  -1  -1  -7   71.87    4.11
  -1  -1  -7   66.64    4.07
  -1  -1  -7   63.56    4.08
  -1  -1  -7   74.89    4.08
  -1  -1  -7   64.78    4.09
   1  -1   7   66.91    4.09
   1  -1   7   63.09    4.10
   1  -1   7   71.61    4.10
   1  -1   7   60.26    4.07
   1  -1   7   63.08    4.06
   1  -1   7   69.49    4.09
   1   1   8   42.78    2.56
   1   1   8   40.15    2.57
   1   1   8   37.79    2.56
   1   1   8   46.26    2.88
  -1   1  -8   42.43    2.57
  -1   1  -8   43.60    2.61
  -1   1  -8   42.33    2.61
  -1   1  -8   41.01    2.55
  -1   1  -8   43.82    2.60
  -1  -1  -8   38.59    2.57
  -1  -1  -8   44.77    2.61
  -1  -1  -8   42.29    2.62
  -1  -1  -8   41.24    2.55
  -1  -1  -8   43.98    2.58
   1  -1   8   41.37    2.56
   1  -1   8   39.13    2.56
   1  -1   8   36.62    2.58
   1  -1   8   41.80    2.97
   1   1   9    9.03    0.71
   1   1   9   10.62    0.92
  -1   1  -9    9.37    0.73
  -1   1  -9   10.61    0.69
  -1   1  -9   11.22    0.74
  -1  -1  -9   11.38    0.75
  -1  -1  -9   11.08    0.69
  -1  -1  -9   10.94    0.75
   1  -1   9    9.08    0.71
   1  -1   9   12.53    0.93
   1   1  10   77.21    5.22
   1   1  10  101.63    5.29
  -1   1 -10   80.82    5.23
  -1   1 -10   84.90    5.23
  -1   1 -10   88.71    5.28
  -1  -1 -10   81.05    5.26
  -1  -1 -10   83.89    5.18
  -1  -1 -10   87.20    5.22
   1  -1  10   75.20    5.20
   1  -1  10   87.09    5.54
   1   1  11    1.21    0.23
   1   1  11    2.07    0.21
  -1   1 -11    1.48    0.29
  -1   1 -11    1.60    0.17
  -1   1 -11    1.78    0.26
  -1  -1 -11    1.26    0.35
  -1  -1 -11    1.92    0.18
  -1  -1 -11    1.46    0.26
   1  -1  11    1.19    0.25
   1  -1  11    2.09    0.20
   1   1  12   13.90    0.94
   1   1  12   13.55    0.91
  -1   1 -12   12.50    0.93
  -1   1 -12   15.83    0.89
  -1   1 -12   14.34    0.98
  -1  -1 -12    9.80    0.91
  -1  -1 -12   15.55    0.89
  -1  -1 -12   11.83    0.92
   1  -1  12   12.99    0.94
   1  -1  12   15.50    0.97
   1   1  13    7.11    0.52
   1   1  13    5.05    0.44
  -1   1 -13    6.95    0.43
  -1   1 -13    4.92    0.45
  -1  -1 -13    7.73    0.43
  -1  -1 -13    5.66    0.47
   1  -1  13    6.45    0.48
   1  -1  13    5.30    0.42
  -1   1 -14    3.46    0.24
   1  -1  14    3.28    0.27
   1   2 -14    1.90    0.22
   1   2 -14    2.69    0.20
   1   2 -14    2.00    0.19
   1   2 -14    2.26    0.25
  -1   2  14    2.34    0.21
  -1   2  14    2.20    0.18
  -1  -2  14    2.42    0.27
  -1  -2  14    2.68    0.22
   1  -2 -14    2.31    0.18
   1  -2 -14    2.37    0.20
   1   2 -13   11.78    0.95
   1   2 -13   16.60    0.89
   1   2 -13   13.25    0.92
  -1   2  13   12.87    0.92
  -1   2  13   13.79    0.90
  -1  -2  13   13.90    0.91
  -1  -2  13   14.74    0.91
   1  -2 -13   11.51    0.92
   1  -2 -13   14.94    0.88
   1  -2 -13   13.20    0.92
   1   2 -12    7.23    0.63
   1   2 -12    8.01    0.53
   1   2 -12    7.24    0.55
   1   2 -12    6.96    0.54
  -1   2  12    7.66    0.55
  -1   2  12    6.97    0.50
  -1  -2  12    6.08    0.55
  -1  -2  12    7.61    0.53
   1  -2 -12    6.54    0.57
   1  -2 -12    7.38    0.50
   1  -2 -12    7.55    0.53
   1   2 -11   23.34    1.59
   1   2 -11   25.27    1.53
   1   2 -11   23.72    1.55
  -1   2  11   22.57    1.59
  -1   2  11   26.28    1.60
  -1  -2  11   23.89    1.57
  -1  -2  11   24.23    1.54
   1  -2 -11   24.07    1.59
   1  -2 -11   26.27    1.56
   1  -2 -11   23.49    1.59
   1   2 -10    5.01    0.41
   1   2 -10    4.87    0.36
   1   2 -10    4.17    0.38
  -1   2  10    4.72    0.41
  -1   2  10    5.67    0.39
  -1  -2  10    4.04    0.39
  -1  -2  10    4.34    0.38
   1  -2 -10    5.40    0.47
   1  -2 -10    4.52    0.35
   1  -2 -10    4.50    0.40
   1   2  -9   90.33    5.52
   1   2  -9   91.69    5.55
   1   2  -9   88.84    5.51
  -1   2   9   89.48    5.51
  -1   2   9   89.59    5.49
  -1  -2   9   82.24    5.51
  -1  -2   9   90.95    5.93
   1  -2  -9   93.56    5.56
   1  -2  -9   94.89    5.51
   1  -2  -9   89.28    5.50
   1   2  -8   35.04    2.21
   1   2  -8   36.24    2.23
   1   2  -8   36.18    2.21
  -1   2   8   36.36    2.24
  -1   2   8   34.53    2.32
  -1  -2   8   33.85    2.26
  -1  -2   8   35.17    2.29
   1  -2  -8   36.53    2.24
   1  -2  -8   35.84    2.23
   1  -2  -8   36.51    2.23
   1   2  -7   53.33    3.38
   1   2  -7   51.96    3.34
   1   2  -7   57.67    3.35
   1   2  -7   54.44    3.35
   1   2  -7   50.45    3.46
  -1   2   7   56.11    3.35
  -1   2   7   52.68    3.36
  -1   2   7   60.93    3.40
  -1   2   7   52.43    3.34
  -1   2   7   57.17    3.32
  -1   2   7   53.67    3.58
  -1   2   7   56.83    3.37
  -1  -2   7   58.18    3.39
  -1  -2   7   50.95    3.36
  -1  -2   7   50.77    3.67
  -1  -2   7   55.49    3.34
   1  -2  -7   54.24    3.38
   1  -2  -7   55.73    3.33
   1  -2  -7   53.10    3.35
   1  -2  -7   51.05    3.36
   1  -2  -7   64.06    3.37
   1  -2  -7   54.61    3.38
   1  -2  -7   51.63    3.52
   1   2  -6   57.48    3.75
   1   2  -6   60.19    3.68
   1   2  -6   60.27    3.60
   1   2  -6   55.16    3.58
   1   2  -6   56.76    3.58
   1   2  -6   63.12    3.59
   1   2  -6   57.23    3.57
   1   2  -6   58.46    3.59
   1   2  -6   59.44    3.61
   1   2  -6   56.03    3.61
  -1   2   6   61.86    3.60
  -1   2   6   59.08    3.59
  -1   2   6   62.56    3.59
  -1   2   6   57.42    3.59
  -1   2   6   58.60    3.80
  -1   2   6   60.02    3.60
  -1  -2   6   61.34    3.62
  -1  -2   6   59.19    3.60
  -1  -2   6   59.99    3.62
  -1  -2   6   56.30    3.60
  -1  -2   6   53.92    3.59
  -1  -2   6   58.79    3.60
   1  -2  -6   62.05    3.61
   1  -2  -6   61.85    3.62
   1  -2  -6   58.24    3.59
   1  -2  -6   55.90    3.57
   1  -2  -6   65.68    3.62
   1  -2  -6   55.41    3.58
   1  -2  -6   58.63    3.62
   1   2  -5   38.07    2.28
   1   2  -5   35.97    2.28
   1   2  -5   32.93    2.26
   1   2  -5   34.99    2.26
   1   2  -5   38.24    2.27
   1   2  -5   36.64    2.26
   1   2  -5   37.75    2.36
   1   2  -5   37.82    2.28
   1   2  -5   33.06    2.33
  -1   2   5   39.77    2.28
  -1   2   5   37.53    2.27
  -1   2   5   38.33    2.27
  -1   2   5   36.17    2.28
  -1   2   5   39.54    2.39
  -1   2   5   37.99    2.27
  -1  -2   5   41.24    2.27
  -1  -2   5   35.91    2.28
  -1  -2   5   39.04    2.28
  -1  -2   5   36.84    2.28
  -1  -2   5   38.91    2.27
  -1  -2   5   34.67    2.27
  -1  -2   5   35.89    2.27
   1  -2  -5   36.48    2.27
   1  -2  -5   37.88    2.27
   1  -2  -5   39.75    2.29
   1  -2  -5   35.73    2.27
   1  -2  -5   40.73    2.33
   1  -2  -5   35.96    2.26
   1  -2  -5   36.61    2.27
   1  -2  -5   37.66    2.31
   1   2  -4   89.86    5.35
   1   2  -4   87.34    5.34
   1   2  -4   83.30    5.32
   1   2  -4   89.57    5.34
   1   2  -4   85.64    5.31
   1   2  -4   86.29    5.33
   1   2  -4   88.73    5.34
  -1   2   4   91.41    5.33
  -1   2   4   91.08    5.32
  -1   2   4   84.90    5.34
  -1   2   4   90.05    5.45
  -1   2   4   87.47    5.32
  -1  -2   4   91.37    5.36
  -1  -2   4   91.02    5.39
  -1  -2   4   89.65    5.33
  -1  -2   4   87.22    5.33
  -1  -2   4   92.77    5.34
  -1  -2   4   81.50    5.32
  -1  -2   4   85.25    5.33
   1  -2  -4   89.32    5.31
   1  -2  -4   89.48    5.34
   1  -2  -4   88.95    5.34
   1  -2  -4   85.36    5.31
   1  -2  -4   94.66    5.35
   1  -2  -4   83.82    5.33
   1  -2  -4   86.21    5.31
   1  -2  -4   88.01    5.43
   1  -2  -4   83.77    5.36
   1   2  -3   10.21    0.61
   1   2  -3   10.23    0.62
   1   2  -3   10.23    0.63
   1   2  -3    9.87    0.63
   1   2  -3   10.23    0.62
   1   2  -3    9.93    0.63
  -1   2   3   10.28    0.63
  -1   2   3   10.39    0.63
  -1   2   3   10.34    0.63
  -1   2   3    9.67    0.63
  -1   2   3   10.45    0.68
  -1   2   3   10.01    0.63
  -1  -2   3   11.50    0.62
  -1  -2   3   10.78    0.63
  -1  -2   3   10.18    0.63
  -1  -2   3   10.08    0.63
  -1  -2   3    9.73    0.62
  -1  -2   3   10.17    0.63
  -1  -2   3    9.12    0.62
  -1  -2   3   10.58    0.63
   1  -2  -3   10.13    0.62
   1  -2  -3    9.96    0.62
   1  -2  -3   10.13    0.63
   1  -2  -3   10.26    0.62
   1  -2  -3   10.89    0.64
   1  -2  -3    9.71    0.62
   1  -2  -3    9.90    0.63
   1  -2  -3    9.30    0.63
   1   2  -2    4.66    0.26
   1   2  -2    3.96    0.27
   1   2  -2    3.98    0.25
   1   2  -2    4.01    0.25
   1   2  -2    3.92    0.25
  -1   2   2    4.13    0.25
  -1   2   2    4.02    0.26
  -1   2   2    4.06    0.25
  -1   2   2    3.90    0.26
  -1   2   2    4.02    0.25
  -1   2   2    4.26    0.26
  -1  -2   2    4.59    0.25
  -1  -2   2    3.71    0.25
  -1  -2   2    3.84    0.26
  -1  -2   2    3.69    0.25
  -1  -2   2    4.48    0.26
  -1  -2   2    4.54    0.25
  -1  -2   2    3.88    0.25
   1  -2  -2    4.21    0.26
   1  -2  -2    3.55    0.25
   1  -2  -2    4.15    0.26
   1  -2  -2    3.92    0.25
   1  -2  -2    4.20    0.27
   1  -2  -2    3.91    0.25
   1  -2  -2    4.10    0.28
   1  -2  -2    3.56    0.25
   1   2  -1    0.00    0.02
   1   2  -1    0.01    0.01
  -1   2   1   -0.01    0.01
  -1   2   1    0.00    0.01
  -1  -2   1    0.00    0.01
  -1  -2   1    0.00    0.01
  -1  -2   1   -0.01    0.01
  -1  -2   1    0.00    0.01
   1  -2  -1   -0.01    0.01
   1  -2  -1   -0.02    0.02
   1   2   0    0.00    0.01
   1   2   0    0.00    0.02
  -1   2   0    0.00    0.01
  -1   2   0    0.03    0.01
  -1   2   0    0.00    0.01
  -1   2   0    0.01    0.01
  -1  -2   0    0.00    0.01
  -1  -2   0    0.00    0.01
  -1  -2   0    0.00    0.01
  -1  -2   0    0.00    0.00
   1  -2   0    0.00    0.02
   1  -2   0   -0.01    0.01
   1  -2   0   -0.02    0.02
   1  -2   0    0.00    0.01
   1   2   1   18.06    1.13
   1   2   1   14.49    1.13
   1   2   1   16.26    1.12
   1   2   1   18.57    1.13
   1   2   1   18.93    1.12
  -1   2  -1   18.95    1.11
  -1   2  -1   18.28    1.13
  -1   2  -1   19.24    1.13
  -1   2  -1   19.20    1.13
  -1   2  -1   19.10    1.11
  -1   2  -1   17.82    1.12
  -1  -2  -1   18.34    1.11
  -1  -2  -1   18.24    1.13
   1  -2   1   18.11    1.12
   1  -2   1   17.46    1.13
   1  -2   1   17.96    1.13
   1  -2   1   19.89    1.13
   1  -2   1   18.61    1.12
   1  -2   1   18.89    1.13
   1  -2   1   20.80    1.14
   1   2   2  333.44   21.11
   1   2   2  347.79   21.03
   1   2   2  350.54   21.11
   1   2   2  287.87   21.08
   1   2   2  359.16   21.03
   1   2   2  352.34   21.10
   1   2   2  345.29   21.09
   1   2   2  359.42   21.16
  -1   2  -2  361.76   21.11
  -1   2  -2  360.52   21.03
  -1   2  -2  353.89   20.98
  -1   2  -2  326.26   21.08
  -1   2  -2  363.01   21.05
  -1   2  -2  345.02   21.08
  -1   2  -2  355.68   21.10
  -1   2  -2  341.70   21.00
  -1  -2  -2  346.80   21.09
  -1  -2  -2  367.79   20.99
  -1  -2  -2  353.75   21.12
  -1  -2  -2  358.19   20.99
  -1  -2  -2  360.28   21.09
  -1  -2  -2  345.80   21.05
  -1  -2  -2  353.68   21.04
  -1  -2  -2  387.47   21.03
   1  -2   2  366.99   21.09
   1  -2   2  346.84   21.04
   1  -2   2  359.21   21.07
   1  -2   2  331.33   20.98
   1  -2   2  349.68   21.08
   1  -2   2  363.50   21.05
   1  -2   2  329.37   21.10
   1  -2   2  307.21   21.13
   1  -2   2  325.84   21.07
   1   2   3  360.47   21.25
   1   2   3  346.15   21.22
   1   2   3  362.21   21.37
   1   2   3  321.43   21.31
   1   2   3  347.18   21.24
   1   2   3  333.99   21.31
   1   2   3  356.47   21.38
  -1   2  -3  372.07   21.30
  -1   2  -3  354.21   21.32
  -1   2  -3  368.19   21.25
  -1   2  -3  325.03   21.34
  -1   2  -3  376.47   21.38
  -1   2  -3  339.06   21.28
  -1   2  -3  349.80   21.29
  -1  -2  -3  344.94   21.27
  -1  -2  -3  381.34   21.33
  -1  -2  -3  370.44   21.41
  -1  -2  -3  333.92   21.26
  -1  -2  -3  373.63   21.30
  -1  -2  -3  338.92   21.26
  -1  -2  -3  352.76   21.25
  -1  -2  -3  365.24   21.29
   1  -2   3  362.18   21.33
   1  -2   3  355.25   21.22
   1  -2   3  350.43   21.28
   1  -2   3  340.03   21.34
   1  -2   3  346.77   21.29
   1  -2   3  346.43   21.28
   1  -2   3  353.03   21.25
   1   2   4   87.76    5.41
   1   2   4   87.60    5.39
   1   2   4   91.28    5.42
   1   2   4   81.43    5.44
   1   2   4   87.84    5.40
   1   2   4   84.21    5.41
   1   2   4   92.96    5.43
  -1   2  -4   91.04    5.43
  -1   2  -4   93.70    5.40
  -1   2  -4   87.91    5.41
  -1   2  -4   85.16    5.42
  -1   2  -4   95.42    5.40
  -1   2  -4   87.61    5.39
  -1   2  -4   87.03    5.39
  -1   2  -4   90.26    5.43
  -1  -2  -4   89.40    5.39
  -1  -2  -4   93.73    5.43
  -1  -2  -4   93.93    5.46
  -1  -2  -4   86.30    5.42
  -1  -2  -4   97.73    5.44
  -1  -2  -4   86.13    5.40
  -1  -2  -4   88.21    5.39
  -1  -2  -4   90.80    5.39
   1  -2   4   89.91    5.40
   1  -2   4   87.13    5.40
   1  -2   4   87.12    5.40
   1  -2   4   89.01    5.40
   1  -2   4   86.02    5.40
   1  -2   4   89.85    5.70
   1  -2   4   88.40    5.44
   1   2   5   16.48    0.99
   1   2   5   15.27    0.99
   1   2   5   16.85    0.99
   1   2   5   15.71    1.02
   1   2   5   16.49    1.01
   1   2   5   15.17    0.99
   1   2   5   16.58    1.00
  -1   2  -5   16.68    0.99
  -1   2  -5   16.61    1.00
  -1   2  -5   16.80    1.01
  -1   2  -5   15.41    1.01
  -1   2  -5   15.66    1.00
  -1   2  -5   16.03    1.00
  -1   2  -5   15.36    1.00
  -1   2  -5   15.40    1.00
  -1  -2  -5   16.31    0.99
  -1  -2  -5   16.49    1.01
  -1  -2  -5   15.93    1.00
  -1  -2  -5   16.45    1.01
  -1  -2  -5   18.79    1.02
  -1  -2  -5   16.10    1.00
  -1  -2  -5   16.89    1.00
  -1  -2  -5   14.96    1.04
   1  -2   5   16.78    0.99
   1  -2   5   15.40    0.99
   1  -2   5   15.77    0.99
   1  -2   5   16.01    1.01
   1  -2   5   13.94    1.13
   1  -2   5   16.36    1.01
   1   2   6   35.82    2.07
   1   2   6   31.74    2.07
   1   2   6   36.53    2.09
   1   2   6   31.26    2.10
   1   2   6   33.58    2.40
   1   2   6   35.71    2.09
  -1   2  -6   34.18    2.09
  -1   2  -6   35.77    2.12
  -1   2  -6   32.51    2.10
  -1   2  -6   32.15    2.07
  -1   2  -6   35.81    2.10
  -1   2  -6   33.54    2.09
  -1  -2  -6   33.67    2.07
  -1  -2  -6   35.22    2.09
  -1  -2  -6   32.61    2.09
  -1  -2  -6   32.85    2.08
  -1  -2  -6   38.11    2.10
  -1  -2  -6   32.16    2.08
  -1  -2  -6   34.04    2.08
  -1  -2  -6   34.34    2.10
  -1  -2  -6   32.59    2.14
   1  -2   6   34.74    2.07
   1  -2   6   33.95    2.10
   1  -2   6   34.53    2.08
   1  -2   6   32.63    2.09
   1  -2   6   31.98    2.09
   1  -2   6   34.79    2.08
   1   2   7    3.23    0.23
   1   2   7    2.67    0.22
   1   2   7    3.27    0.25
   1   2   7    3.04    0.25
   1   2   7    3.10    0.26
   1   2   7    3.61    0.25
  -1   2  -7    3.04    0.22
  -1   2  -7    3.21    0.27
  -1   2  -7    2.96    0.25
  -1   2  -7    3.02    0.23
  -1   2  -7    3.30    0.24
  -1   2  -7    3.09    0.27
  -1  -2  -7    3.45    0.23
  -1  -2  -7    3.28    0.25
  -1  -2  -7    2.70    0.26
  -1  -2  -7    2.96    0.22
  -1  -2  -7    3.37    0.25
  -1  -2  -7    2.95    0.24
   1  -2   7    2.94    0.22
   1  -2   7    2.58    0.22
   1  -2   7    3.04    0.24
   1  -2   7    2.34    0.25
   1  -2   7    3.16    0.25
   1  -2   7    3.23    0.24
   1   2   8   73.34    4.40
   1   2   8   68.97    4.41
   1   2   8   75.58    4.82
  -1   2  -8   78.92    4.45
  -1   2  -8   75.20    4.43
  -1   2  -8   71.52    4.40
  -1   2  -8   73.75    4.44
  -1  -2  -8   71.72    4.42
  -1  -2  -8   84.15    4.48
  -1  -2  -8   72.12    4.44
  -1  -2  -8   73.13    4.40
  -1  -2  -8   76.73    4.44
   1  -2   8   57.76    4.35
   1  -2   8   60.56    4.42
   1  -2   8   66.76    4.41
   1  -2   8   72.38    5.02
   1   2   9   62.29    4.08
   1   2   9   71.72    4.40
  -1   2  -9   64.59    4.13
  -1   2  -9   66.02    4.02
  -1   2  -9   69.69    4.07
  -1  -2  -9   64.43    4.09
  -1  -2  -9   66.58    4.08
  -1  -2  -9   69.10    4.11
   1  -2   9   60.29    4.06
   1  -2   9   66.84    4.23
   1   2  10    3.12    0.35
   1   2  10    4.34    0.33
  -1   2 -10    3.78    0.38
  -1   2 -10    4.33    0.31
  -1   2 -10    4.14    0.38
  -1  -2 -10    3.67    0.44
  -1  -2 -10    4.00    0.29
  -1  -2 -10    3.99    0.36
   1  -2  10    3.74    0.37
   1  -2  10    3.95    0.42
   1   2  11   17.24    1.21
   1   2  11   18.61    1.32
  -1   2 -11   18.16    1.29
  -1   2 -11   18.41    1.19
  -1   2 -11   17.81    1.23
  -1  -2 -11   15.68    1.23
  -1  -2 -11   19.38    1.17
  -1  -2 -11   18.52    1.25
   1  -2  11   18.45    1.23
   1  -2  11   23.93    1.37
   1   2  12    2.73    0.34
   1   2  12    2.48    0.21
  -1   2 -12    1.91    0.32
  -1   2 -12    2.93    0.22
  -1   2 -12    1.91    0.28
  -1  -2 -12    1.39    0.32
  -1  -2 -12    2.44    0.21
  -1  -2 -12    2.22    0.26
   1  -2  12    2.27    0.29
   1  -2  12    2.21    0.24
   1   2  13   14.28    0.90
  -1   2 -13   15.28    0.88
  -1   2 -13   10.60    0.89
  -1  -2 -13   14.85    0.87
   1  -2  13   14.01    0.92
   1  -2  13   12.11    0.87
  -1   2 -14    0.24    0.07
   1  -2  14    0.16    0.15
   1   3 -14    3.06    0.33
   1   3 -14    3.95    0.25
   1   3 -14    3.09    0.27
   1   3 -14    3.30    0.29
  -1   3  14    2.92    0.26
  -1  -3  14    3.02    0.28
  -1  -3  14    3.55    0.26
   1  -3 -14    3.70    0.24
   1   3 -13    0.68    0.21
   1   3 -13    1.45    0.18
   1   3 -13    0.55    0.19
   1   3 -13    1.00    0.19
  -1   3  13    0.71    0.17
  -1   3  13    1.00    0.16
  -1  -3  13    0.80    0.29
  -1  -3  13    0.99    0.14
   1  -3 -13    0.48    0.18
   1  -3 -13    0.85    0.11
   1  -3 -13    0.94    0.23
   1   3 -12    0.20    0.23
   1   3 -12    0.52    0.12
   1   3 -12    0.18    0.16
   1   3 -12    0.27    0.20
  -1   3  12    0.22    0.17
  -1   3  12    0.43    0.12
  -1  -3  12   -0.01    0.18
  -1  -3  12    0.36    0.14
   1  -3 -12    0.36    0.31
   1  -3 -12    0.27    0.11
   1  -3 -12    0.22    0.17
   1   3 -11   11.85    0.90
   1   3 -11   12.25    0.79
   1   3 -11   12.19    0.86
  -1   3  11   11.85    0.85
  -1   3  11   13.31    0.82
  -1  -3  11   10.83    0.84
  -1  -3  11   12.29    0.82
   1  -3 -11   12.25    0.92
   1  -3 -11   13.12    0.81
   1  -3 -11   12.19    0.83
   1   3 -10   24.36    1.57
   1   3 -10   24.75    1.56
   1   3 -10   24.17    1.59
  -1   3  10   23.43    1.54
  -1   3  10   24.43    1.60
  -1  -3  10   20.53    1.54
  -1  -3  10   24.47    1.77
   1  -3 -10   24.09    1.56
   1  -3 -10   24.78    1.51
   1  -3 -10   24.94    1.53
   1   3  -9   58.77    3.70
   1   3  -9   61.05    3.65
   1   3  -9   57.98    3.70
  -1   3   9   58.28    3.67
  -1   3   9   60.66    3.66
  -1  -3   9   55.04    3.67
  -1  -3   9   63.03    3.98
   1  -3  -9   61.77    3.73
   1  -3  -9   60.79    3.65
   1  -3  -9   60.91    3.67
   1   3  -8    0.10    0.12
   1   3  -8    0.19    0.08
   1   3  -8    0.15    0.15
  -1   3   8    0.08    0.13
  -1   3   8    0.59    0.13
  -1   3   8    0.15    0.10
  -1  -3   8    0.06    0.11
  -1  -3   8    0.10    0.17
   1  -3  -8    0.12    0.17
   1  -3  -8    0.19    0.07
   1  -3  -8    0.06    0.08
   1  -3  -8    0.20    0.14
   1   3  -7  114.25    6.95
   1   3  -7  109.63    6.92
   1   3  -7  108.61    6.89
   1   3  -7  124.89    6.94
   1   3  -7  116.35    6.93
   1   3  -7  107.85    7.14
  -1   3   7  115.83    6.92
  -1   3   7  115.71    6.93
  -1   3   7  125.44    6.98
  -1   3   7  107.19    6.92
  -1   3   7  118.08    6.99
  -1   3   7  107.87    7.02
  -1   3   7  115.57    6.92
  -1  -3   7  121.50    6.98
  -1  -3   7  108.31    6.91
  -1  -3   7  103.39    7.00
  -1  -3   7  116.14    6.93
   1  -3  -7  110.33    6.95
   1  -3  -7  117.68    6.89
   1  -3  -7  112.67    6.95
   1  -3  -7  108.51    6.95
   1  -3  -7  129.46    6.95
   1  -3  -7  112.88    6.92
   1  -3  -7  108.85    6.93
   1  -3  -7  106.61    7.20
   1   3  -6   27.86    1.61
   1   3  -6   25.47    1.63
   1   3  -6   24.58    1.60
   1   3  -6   23.65    1.60
   1   3  -6   27.78    1.61
   1   3  -6   24.73    1.61
   1   3  -6   26.49    1.61
   1   3  -6   26.91    1.62
   1   3  -6   24.52    1.67
  -1   3   6   26.84    1.60
  -1   3   6   25.86    1.60
  -1   3   6   27.48    1.62
  -1   3   6   24.20    1.64
  -1   3   6   32.82    1.73
  -1   3   6   26.72    1.61
  -1  -3   6   26.65    1.58
  -1  -3   6   25.95    1.61
  -1  -3   6   26.07    1.61
  -1  -3   6   27.01    1.61
  -1  -3   6   23.08    1.60
  -1  -3   6   25.92    1.61
   1  -3  -6   25.58    1.62
   1  -3  -6   26.26    1.61
   1  -3  -6   26.83    1.62
   1  -3  -6   25.74    1.61
   1  -3  -6   28.78    1.62
   1  -3  -6   24.42    1.60
   1  -3  -6   24.57    1.60
   1  -3  -6   25.53    1.62
   1   3  -5  113.13    6.46
   1   3  -5  103.51    6.40
   1   3  -5   95.63    6.37
   1   3  -5   99.89    6.40
   1   3  -5  107.83    6.37
   1   3  -5  104.74    6.36
   1   3  -5  109.05    6.39
   1   3  -5  105.97    6.42
   1   3  -5   98.78    6.41
  -1   3   5  110.80    6.41
  -1   3   5  104.62    6.36
  -1   3   5  115.30    6.41
  -1   3   5  101.65    6.38
  -1   3   5  109.03    6.66
  -1   3   5  107.50    6.39
  -1  -3   5  108.66    6.47
  -1  -3   5  100.22    6.43
  -1  -3   5  105.11    6.44
  -1  -3   5  102.56    6.39
  -1  -3   5   95.75    6.37
  -1  -3   5  103.58    6.38
   1  -3  -5  107.14    6.41
   1  -3  -5  108.13    6.44
   1  -3  -5  103.83    6.40
   1  -3  -5  101.93    6.38
   1  -3  -5  112.11    6.40
   1  -3  -5  106.02    6.37
   1  -3  -5  104.06    6.39
   1  -3  -5  113.20    6.69
   1  -3  -5  104.42    6.44
   1   3  -4  133.21    7.49
   1   3  -4  125.80    7.50
   1   3  -4  116.82    7.49
   1   3  -4  117.32    7.50
   1   3  -4  125.56    7.50
   1   3  -4  124.74    7.51
   1   3  -4  126.01    7.52
   1   3  -4  116.41    7.57
  -1   3   4  128.16    7.50
  -1   3   4  132.43    7.52
  -1   3   4  122.23    7.50
  -1   3   4  121.90    7.50
  -1   3   4  127.75    7.70
  -1   3   4  126.43    7.49
  -1  -3   4  132.66    7.55
  -1  -3   4  127.96    7.58
  -1  -3   4  122.64    7.50
  -1  -3   4  124.43    7.50
  -1  -3   4  120.44    7.51
  -1  -3   4  115.90    7.49
  -1  -3   4  121.16    7.51
   1  -3  -4  125.51    7.51
   1  -3  -4  127.70    7.52
   1  -3  -4  118.50    7.52
   1  -3  -4  119.80    7.52
   1  -3  -4  134.24    7.54
   1  -3  -4  119.56    7.50
   1  -3  -4  119.67    7.50
   1  -3  -4  122.67    7.75
   1  -3  -4  122.52    7.53
   1   3  -3  120.80    6.95
   1   3  -3  125.62    7.01
   1   3  -3  114.74    6.96
   1   3  -3  117.42    6.96
   1   3  -3  112.03    6.96
   1   3  -3  113.08    6.95
   1   3  -3  106.26    7.01
  -1   3   3  117.90    6.97
  -1   3   3  124.22    6.96
  -1   3   3  110.92    6.95
  -1   3   3  113.11    6.98
  -1   3   3  114.63    6.94
  -1   3   3  113.61    6.98
  -1   3   3  119.64    6.95
  -1  -3   3  125.28    6.97
  -1  -3   3  111.63    6.99
  -1  -3   3  115.41    6.96
  -1  -3   3  111.90    6.96
  -1  -3   3  110.27    6.95
  -1  -3   3  106.18    7.05
  -1  -3   3  113.07    6.95
   1  -3  -3  117.68    6.98
   1  -3  -3  112.20    6.95
   1  -3  -3  113.74    7.00
   1  -3  -3  109.65    6.96
   1  -3  -3  127.02    6.96
   1  -3  -3  112.07    6.97
   1  -3  -3  110.91    6.95
   1  -3  -3  112.11    6.96
   1   3  -2    1.07    0.07
   1   3  -2    0.85    0.07
   1   3  -2    1.13    0.07
   1   3  -2    0.88    0.07
   1   3  -2    1.05    0.07
   1   3  -2    0.91    0.07
  -1   3   2    0.97    0.07
  -1   3   2    0.96    0.07
  -1   3   2    1.04    0.07
  -1   3   2    1.08    0.07
  -1   3   2    0.90    0.07
  -1   3   2    0.92    0.08
  -1  -3   2    1.08    0.07
  -1  -3   2    0.93    0.07
  -1  -3   2    0.88    0.08
  -1  -3   2    0.78    0.07
  -1  -3   2    1.05    0.07
  -1  -3   2    1.04    0.08
   1  -3  -2    1.04    0.08
   1  -3  -2    0.86    0.07
   1  -3  -2    0.82    0.07
   1  -3  -2    0.91    0.07
   1  -3  -2    0.88    0.07
   1  -3  -2    1.04    0.07
   1   3  -1   47.01    2.66
   1   3  -1   42.21    2.67
   1   3  -1   46.22    2.68
   1   3  -1   39.77    2.67
  -1   3   1   53.53    2.68
  -1   3   1   41.28    2.66
  -1   3   1   47.53    2.67
  -1   3   1   38.61    2.68
  -1   3   1   45.70    2.70
  -1   3   1   44.86    2.66
  -1  -3   1   45.38    2.67
  -1  -3   1   45.59    2.68
   1  -3  -1   38.19    2.67
   1  -3  -1   45.67    2.69
   1  -3  -1   41.11    2.68
   1  -3  -1   42.73    2.67
   1  -3  -1   41.08    2.66
   1   3   0    5.02    0.32
   1   3   0    5.19    0.32
   1   3   0    4.92    0.33
   1   3   0    5.01    0.32
   1   3   0    4.81    0.32
  -1   3   0    5.65    0.34
  -1   3   0    5.57    0.33
  -1   3   0    5.65    0.32
  -1   3   0    5.30    0.33
  -1   3   0    6.48    0.33
  -1  -3   0    5.02    0.32
  -1  -3   0    5.81    0.32
  -1  -3   0    5.08    0.33
   1  -3   0    4.39    0.32
   1  -3   0    5.13    0.33
   1  -3   0    5.42    0.32
   1  -3   0    4.44    0.32
   1  -3   0    4.78    0.32
   1   3   1   82.41    5.02
   1   3   1   82.07    5.00
   1   3   1   77.36    5.03
   1   3   1   76.50    5.00
   1   3   1   82.29    5.01
   1   3   1   79.07    5.05
  -1   3  -1   87.08    4.98
  -1   3  -1   85.80    5.02
  -1   3  -1   83.16    4.99
  -1   3  -1   89.30    5.01
  -1   3  -1   88.57    5.01
  -1   3  -1   87.42    5.00
  -1   3  -1   84.81    5.04
  -1   3  -1   80.33    5.01
  -1  -3  -1   81.31    5.04
  -1  -3  -1   82.69    5.00
  -1  -3  -1   83.26    5.02
  -1  -3  -1   70.17    5.05
  -1  -3  -1   81.29    5.03
  -1  -3  -1   85.59    5.03
  -1  -3  -1   82.38    5.00
  -1  -3  -1   79.85    5.03
   1  -3   1   85.26    4.99
   1  -3   1   87.67    5.01
   1  -3   1   77.44    5.03
   1  -3   1   77.47    5.01
   1  -3   1   87.45    5.04
   1  -3   1   82.88    4.99
   1  -3   1   87.98    5.01
   1  -3   1   79.26    5.02
   1   3   2  458.55   29.23
   1   3   2  488.73   29.12
   1   3   2  441.92   29.26
   1   3   2  436.46   29.18
   1   3   2  489.32   29.18
   1   3   2  488.17   29.24
   1   3   2  446.32   29.25
   1   3   2  458.94   29.32
  -1   3  -2  525.65   29.20
  -1   3  -2  510.81   29.27
  -1   3  -2  498.74   29.15
  -1   3  -2  504.74   29.25
  -1   3  -2  486.75   29.24
  -1   3  -2  405.59   29.25
  -1   3  -2  496.93   29.17
  -1   3  -2  479.68   29.11
  -1  -3  -2  471.87   29.26
  -1  -3  -2  515.87   29.12
  -1  -3  -2  513.30   29.31
  -1  -3  -2  492.49   29.12
  -1  -3  -2  523.12   29.12
  -1  -3  -2  471.62   29.21
  -1  -3  -2  520.59   29.14
   1  -3   2  503.13   29.11
   1  -3   2  497.32   29.19
   1  -3   2  502.18   29.18
   1  -3   2  465.84   29.11
   1  -3   2  483.92   29.31
   1  -3   2  453.69   29.24
   1  -3   2  514.73   29.11
   1  -3   2  437.92   29.21
   1   3   3   69.27    4.22
   1   3   3   67.67    4.21
   1   3   3   73.11    4.22
   1   3   3   62.24    4.19
   1   3   3   68.83    4.21
   1   3   3   69.57    4.21
   1   3   3   69.33    4.23
  -1   3  -3   70.71    4.20
  -1   3  -3   72.83    4.20
  -1   3  -3   68.86    4.20
  -1   3  -3   66.30    4.23
  -1   3  -3   74.59    4.23
  -1   3  -3   67.39    4.20
  -1   3  -3   70.02    4.20
  -1   3  -3   64.55    4.18
  -1  -3  -3   68.87    4.20
  -1  -3  -3   70.66    4.19
  -1  -3  -3   73.23    4.27
  -1  -3  -3   68.28    4.19
  -1  -3  -3   75.42    4.20
  -1  -3  -3   67.72    4.19
  -1  -3  -3   68.27    4.19
  -1  -3  -3   70.55    4.20
   1  -3   3   69.60    4.22
   1  -3   3   70.00    4.19
   1  -3   3   68.16    4.20
   1  -3   3   63.99    4.20
   1  -3   3   68.72    4.21
   1  -3   3   69.43    4.21
   1  -3   3   69.17    4.18
   1   3   4   12.15    0.72
   1   3   4   11.63    0.72
   1   3   4   12.11    0.74
   1   3   4   10.85    0.75
   1   3   4   10.84    0.73
   1   3   4   11.31    0.73
   1   3   4   11.35    0.72
  -1   3  -4   12.06    0.73
  -1   3  -4   11.62    0.73
  -1   3  -4   11.96    0.73
  -1   3  -4   10.76    0.72
  -1   3  -4   11.57    0.73
  -1   3  -4   10.61    0.72
  -1   3  -4   12.20    0.73
  -1  -3  -4   11.53    0.72
  -1  -3  -4   12.61    0.74
  -1  -3  -4   12.41    0.73
  -1  -3  -4   11.52    0.72
  -1  -3  -4   12.55    0.74
  -1  -3  -4   11.26    0.72
  -1  -3  -4   11.33    0.73
  -1  -3  -4   11.83    0.74
   1  -3   4   11.32    0.72
   1  -3   4   12.01    0.73
   1  -3   4   11.82    0.73
   1  -3   4   11.71    0.73
   1  -3   4   12.26    0.73
   1  -3   4   11.49    0.82
   1  -3   4   11.86    0.73
   1   3   5  120.27    7.07
   1   3   5  112.94    7.03
   1   3   5  119.78    7.03
   1   3   5  106.77    7.03
   1   3   5  111.10    7.04
   1   3   5  119.24    7.55
   1   3   5  121.92    7.04
  -1   3  -5  120.19    7.05
  -1   3  -5  122.62    7.08
  -1   3  -5  118.20    7.09
  -1   3  -5  108.12    7.09
  -1   3  -5  119.14    7.06
  -1   3  -5  117.01    7.03
  -1   3  -5  118.21    7.04
  -1   3  -5  116.40    7.06
  -1  -3  -5  116.37    7.03
  -1  -3  -5  121.07    7.08
  -1  -3  -5  117.05    7.04
  -1  -3  -5  109.84    7.05
  -1  -3  -5  127.76    7.06
  -1  -3  -5  115.08    7.05
  -1  -3  -5  119.02    7.05
  -1  -3  -5  110.43    7.08
   1  -3   5  119.89    7.03
   1  -3   5  112.88    7.04
   1  -3   5  118.00    7.03
   1  -3   5  111.60    7.04
   1  -3   5  112.80    7.04
   1  -3   5  107.32    7.26
   1  -3   5  115.55    7.05
   1   3   6    0.72    0.08
   1   3   6    0.62    0.08
   1   3   6    0.57    0.09
   1   3   6    0.54    0.09
   1   3   6    0.58    0.10
   1   3   6    0.68    0.10
   1   3   6    0.64    0.09
  -1   3  -6    0.76    0.09
  -1   3  -6    0.54    0.11
  -1   3  -6    0.85    0.11
  -1   3  -6    0.86    0.09
  -1   3  -6    0.88    0.12
  -1   3  -6    0.74    0.11
  -1  -3  -6    0.68    0.08
  -1  -3  -6    0.95    0.11
  -1  -3  -6    0.65    0.10
  -1  -3  -6    0.79    0.09
  -1  -3  -6    0.80    0.11
  -1  -3  -6    0.66    0.09
  -1  -3  -6    0.77    0.10
  -1  -3  -6    0.85    0.09
   1  -3   6    0.77    0.07
   1  -3   6    0.81    0.10
   1  -3   6    0.93    0.12
   1  -3   6    0.64    0.10
   1  -3   6    0.60    0.08
   1   3   7   56.84    3.44
   1   3   7   53.58    3.42
   1   3   7   57.39    3.45
   1   3   7   52.13    3.47
   1   3   7   56.59    3.61
   1   3   7   60.62    3.47
  -1   3  -7   57.79    3.43
  -1   3  -7   62.86    3.49
  -1   3  -7   53.16    3.45
  -1   3  -7   50.42    3.43
  -1   3  -7   63.55    3.44
  -1   3  -7   55.61    3.41
  -1   3  -7   55.12    3.42
  -1  -3  -7   56.64    3.43
  -1  -3  -7   60.28    3.45
  -1  -3  -7   54.92    3.44
  -1  -3  -7   53.11    3.43
  -1  -3  -7   61.79    3.44
  -1  -3  -7   57.16    3.44
  -1  -3  -7   55.55    3.52
   1  -3   7   55.01    3.42
   1  -3   7   52.76    3.42
   1  -3   7   57.10    3.47
   1  -3   7   50.20    3.43
   1  -3   7   49.85    3.41
   1  -3   7   56.02    3.42
   1   3   8    1.71    0.17
   1   3   8    2.07    0.21
   1   3   8    2.34    0.23
  -1   3  -8    2.16    0.23
  -1   3  -8    1.96    0.19
  -1   3  -8    1.86    0.22
  -1  -3  -8    2.13    0.18
  -1  -3  -8    2.09    0.22
  -1  -3  -8    1.96    0.17
  -1  -3  -8    1.75    0.24
   1  -3   8    1.71    0.24
   1  -3   8    1.97    0.19
   1   3   9    4.56    0.38
   1   3   9    4.67    0.43
   1   3   9    6.82    0.41
  -1   3  -9    5.41    0.47
  -1   3  -9    5.67    0.41
  -1   3  -9    6.46    0.48
  -1  -3  -9    5.32    0.42
  -1  -3  -9    5.54    0.45
  -1  -3  -9    5.76    0.39
  -1  -3  -9    5.79    0.46
   1  -3   9    6.13    0.48
   1  -3   9    5.41    0.63
   1   3  10   29.93    2.01
   1   3  10   32.08    2.10
  -1   3 -10   32.02    2.05
  -1   3 -10   34.27    2.08
  -1   3 -10   31.89    2.05
  -1  -3 -10   29.34    2.07
  -1  -3 -10   33.08    1.98
  -1  -3 -10   33.96    2.04
   1  -3  10   30.30    2.04
   1  -3  10   32.65    2.31
   1   3  11    1.33    0.23
   1   3  11    1.52    0.18
  -1   3 -11    1.74    0.34
  -1   3 -11    1.70    0.20
  -1   3 -11    2.04    0.26
  -1  -3 -11    1.45    0.32
  -1  -3 -11    1.91    0.20
  -1  -3 -11    1.16    0.23
   1  -3  11    1.27    0.26
   1  -3  11    1.65    0.21
   1   3  12    7.63    0.56
   1   3  12    6.86    0.54
  -1   3 -12    6.61    0.63
  -1   3 -12    9.29    0.53
  -1   3 -12    7.91    0.58
  -1  -3 -12    8.39    0.52
  -1  -3 -12    5.34    0.56
   1  -3  12    7.94    0.59
   1  -3  12    8.51    0.57
   1   3  13   10.36    0.73
  -1   3 -13    8.65    0.76
  -1   3 -13   12.60    0.71
  -1   3 -13   11.06    0.79
  -1   3 -13    8.60    0.72
  -1  -3 -13   11.76    0.70
   1  -3  13   11.42    0.76
   1  -3  13   10.86    0.70
  -1   3 -14    0.18    0.05
   1  -3  14    0.20    0.11
   1   4 -14    0.21    0.15
   1   4 -14    0.21    0.07
   1   4 -14    0.12    0.12
   1   4 -14    0.11    0.12
  -1   4  14   -0.08    0.05
  -1  -4  14    0.42    0.13
  -1  -4  14    0.32    0.09
   1  -4 -14   -0.03    0.03
   1  -4 -14    0.03    0.08
   1   4 -13   11.28    0.85
   1   4 -13   13.96    0.74
   1   4 -13   10.37    0.73
   1   4 -13   10.43    0.77
  -1   4  13    9.63    0.73
  -1   4  13   10.43    0.71
  -1  -4  13   10.87    0.77
  -1  -4  13   12.74    0.75
   1  -4 -13   10.37    0.71
   1  -4 -13    9.59    0.72
   1   4 -12    3.39    0.38
   1   4 -12    3.56    0.29
   1   4 -12    3.57    0.32
   1   4 -12    3.49    0.40
  -1   4  12    3.82    0.34
  -1   4  12    3.64    0.29
  -1  -4  12    3.37    0.34
  -1  -4  12    4.63    0.38
   1  -4 -12    3.45    0.36
   1  -4 -12    3.78    0.29
   1  -4 -12    4.59    0.33
   1  -4 -12    3.76    0.35
   1   4 -11   10.08    0.83
   1   4 -11   10.69    0.77
   1   4 -11   12.40    0.80
   1   4 -11   10.44    0.77
  -1   4  11   12.04    0.82
  -1   4  11   12.02    0.78
  -1  -4  11    9.88    0.82
  -1  -4  11   10.87    0.81
   1  -4 -11   10.88    0.86
   1  -4 -11   13.45    0.80
   1  -4 -11   11.74    0.76
   1  -4 -11   11.53    0.80
   1   4 -10    0.75    0.21
   1   4 -10    0.45    0.12
   1   4 -10    0.62    0.18
   1   4 -10    0.49    0.19
  -1   4  10    0.68    0.23
  -1   4  10    0.53    0.15
  -1  -4  10    0.50    0.19
  -1  -4  10    0.47    0.19
   1  -4 -10    0.60    0.28
   1  -4 -10    0.91    0.16
   1  -4 -10    0.62    0.15
   1  -4 -10    0.78    0.23
   1   4  -9   18.93    1.35
   1   4  -9   20.38    1.31
   1   4  -9   21.26    1.34
  -1   4   9   20.19    1.35
  -1   4   9   21.00    1.35
  -1  -4   9   20.23    1.33
  -1  -4   9   23.55    1.53
   1  -4  -9   21.34    1.34
   1  -4  -9   21.79    1.32
   1  -4  -9   21.46    1.36
   1   4  -8   27.22    1.72
   1   4  -8   26.78    1.71
   1   4  -8   27.49    1.69
  -1   4   8   26.27    1.68
  -1   4   8   27.70    1.66
  -1  -4   8   25.21    1.69
  -1  -4   8   25.96    1.99
   1  -4  -8   27.56    1.71
   1  -4  -8   27.99    1.66
   1  -4  -8   26.86    1.67
   1  -4  -8   26.47    1.67
   1   4  -7    4.50    0.32
   1   4  -7    3.25    0.26
   1   4  -7    3.71    0.28
   1   4  -7    4.07    0.28
   1   4  -7    3.72    0.28
   1   4  -7    3.68    0.28
   1   4  -7    3.89    0.28
  -1   4   7    3.59    0.26
  -1   4   7    4.75    0.30
  -1   4   7    4.14    0.28
  -1   4   7    3.61    0.27
  -1   4   7    4.11    0.28
  -1  -4   7    3.61    0.28
  -1  -4   7    3.25    0.31
  -1  -4   7    3.68    0.27
  -1  -4   7    3.94    0.27
   1  -4  -7    3.94    0.30
   1  -4  -7    4.09    0.28
   1  -4  -7    3.96    0.32
   1  -4  -7    3.74    0.26
   1  -4  -7    4.70    0.29
   1  -4  -7    3.46    0.27
   1  -4  -7    3.89    0.28
   1  -4  -7    3.54    0.28
   1   4  -6  119.55    6.74
   1   4  -6  107.90    6.72
   1   4  -6  106.51    6.68
   1   4  -6  103.54    6.67
   1   4  -6  117.70    6.67
   1   4  -6  108.67    6.70
   1   4  -6  114.07    6.69
   1   4  -6  109.45    6.69
   1   4  -6  106.49    6.87
  -1   4   6  114.84    6.70
  -1   4   6  110.29    6.68
  -1   4   6  115.90    6.68
  -1   4   6  104.97    6.69
  -1   4   6  107.85    6.77
  -1   4   6  114.04    6.70
  -1  -4   6  112.93    6.69
  -1  -4   6  109.39    6.73
  -1  -4   6  109.24    6.70
  -1  -4   6  104.74    6.70
  -1  -4   6   99.58    6.68
  -1  -4   6  106.19    6.70
   1  -4  -6  111.64    6.76
   1  -4  -6  123.79    6.70
   1  -4  -6  109.21    6.72
   1  -4  -6  107.04    6.72
   1  -4  -6  124.70    6.73
   1  -4  -6  104.51    6.67
   1  -4  -6  108.66    6.70
   1  -4  -6  107.15    6.68
   1   4  -5    8.77    0.54
   1   4  -5    9.00    0.55
   1   4  -5    8.07    0.55
   1   4  -5    7.61    0.54
   1   4  -5    8.74    0.54
   1   4  -5    8.63    0.53
   1   4  -5    8.54    0.54
   1   4  -5    8.17    0.54
   1   4  -5    7.42    0.56
  -1   4   5    9.50    0.53
  -1   4   5    8.34    0.53
  -1   4   5    8.82    0.54
  -1   4   5    8.19    0.54
  -1   4   5    8.46    0.54
  -1   4   5    8.80    0.54
  -1  -4   5    8.48    0.52
  -1  -4   5    8.52    0.54
  -1  -4   5    9.11    0.54
  -1  -4   5    8.15    0.54
  -1  -4   5    8.30    0.53
  -1  -4   5    7.91    0.54
  -1  -4   5    8.58    0.54
   1  -4  -5    8.90    0.53
   1  -4  -5    8.43    0.53
   1  -4  -5    7.73    0.54
   1  -4  -5    8.30    0.54
   1  -4  -5    9.85    0.56
   1  -4  -5    8.16    0.53
   1  -4  -5    7.92    0.53
   1  -4  -5    8.52    0.57
   1  -4  -5    8.53    0.54
   1   4  -4   49.26    2.73
   1   4  -4   44.78    2.73
   1   4  -4   41.98    2.71
   1   4  -4   41.66    2.74
   1   4  -4   46.99    2.72
   1   4  -4   46.27    2.72
   1   4  -4   46.27    2.72
   1   4  -4   40.74    2.72
  -1   4   4   45.06    2.72
  -1   4   4   44.63    2.72
  -1   4   4   46.62    2.72
  -1   4   4   42.97    2.72
  -1   4   4   44.04    2.71
  -1   4   4   43.94    2.72
  -1   4   4   46.88    2.72
  -1  -4   4   46.47    2.72
  -1  -4   4   43.08    2.76
  -1  -4   4   45.75    2.74
  -1  -4   4   43.85    2.72
  -1  -4   4   43.95    2.73
  -1  -4   4   41.36    2.89
  -1  -4   4   43.51    2.73
   1  -4  -4   44.62    2.73
   1  -4  -4   44.60    2.72
   1  -4  -4   42.37    2.74
   1  -4  -4   42.65    2.73
   1  -4  -4   50.73    2.73
   1  -4  -4   43.29    2.73
   1  -4  -4   50.70    2.76
   1  -4  -4   43.04    2.72
   1   4  -3  209.67   10.50
   1   4  -3  173.57   10.52
   1   4  -3  162.12   10.49
   1   4  -3  178.45   10.53
   1   4  -3  177.65   10.52
   1   4  -3  174.70   10.52
   1   4  -3  159.66   10.52
  -1   4   3  174.84   10.53
  -1   4   3  189.36   10.54
  -1   4   3  168.64   10.47
  -1   4   3  176.08   10.52
  -1   4   3  170.29   10.53
  -1   4   3  191.26   10.52
  -1   4   3  176.38   10.51
  -1  -4   3  157.31   10.60
  -1  -4   3  171.37   10.55
  -1  -4   3  173.99   10.55
  -1  -4   3  166.15   10.52
  -1  -4   3  167.42   10.58
  -1  -4   3  170.84   10.51
   1  -4  -3  177.20   10.55
   1  -4  -3  158.45   10.53
   1  -4  -3  177.18   10.53
   1  -4  -3  167.36   10.56
   1  -4  -3  191.33   10.50
   1  -4  -3  170.21   10.50
   1  -4  -3  169.76   10.49
   1  -4  -3  167.49   10.53
   1   4  -2   10.19    0.62
   1   4  -2   11.64    0.62
   1   4  -2   10.13    0.62
   1   4  -2    9.54    0.62
   1   4  -2    9.77    0.62
   1   4  -2   10.34    0.62
   1   4  -2    9.87    0.62
   1   4  -2    9.26    0.61
  -1   4   2   10.88    0.62
  -1   4   2   10.50    0.62
  -1   4   2    9.99    0.62
  -1   4   2    9.66    0.62
  -1   4   2    9.60    0.61
  -1   4   2    9.83    0.62
  -1  -4   2   11.46    0.62
  -1  -4   2    9.90    0.62
  -1  -4   2    9.87    0.62
  -1  -4   2   10.40    0.62
  -1  -4   2    9.82    0.62
   1  -4  -2    9.45    0.63
   1  -4  -2    9.01    0.61
   1  -4  -2    9.91    0.62
   1  -4  -2   11.26    0.62
   1  -4  -2    9.29    0.61
   1  -4  -2    9.59    0.65
   1  -4  -2    9.52    0.62
   1   4  -1   49.57    2.88
   1   4  -1   46.31    2.85
   1   4  -1   50.32    2.86
   1   4  -1   42.53    2.86
  -1   4   1   45.25    2.85
  -1   4   1   52.84    2.87
  -1   4   1   45.73    2.87
  -1   4   1   51.92    2.87
  -1   4   1   47.07    2.88
  -1   4   1   51.87    2.86
  -1   4   1   45.55    2.86
  -1   4   1   49.29    2.85
  -1  -4   1   46.85    2.87
  -1  -4   1   47.51    2.87
  -1  -4   1   43.63    2.84
  -1  -4   1   49.73    2.86
  -1  -4   1   45.05    2.85
  -1  -4   1   49.58    2.85
   1  -4  -1   44.39    2.86
   1  -4  -1   44.01    2.87
   1  -4  -1   47.91    2.84
   1  -4  -1   47.54    2.89
   1  -4  -1   44.65    2.85
   1  -4  -1   43.12    2.85
   1  -4  -1   45.39    2.86
   1   4   0   15.10    0.95
   1   4   0   15.34    0.94
   1   4   0   14.35    0.93
   1   4   0   14.50    0.95
   1   4   0   12.54    0.94
   1   4   0   15.67    0.94
   1   4   0   16.23    0.94
   1   4   0   14.22    0.95
  -1   4   0   15.66    0.94
  -1   4   0   17.24    0.96
  -1   4   0   15.49    0.94
  -1   4   0   18.59    0.96
  -1   4   0   16.32    0.94
  -1   4   0   16.44    0.95
  -1   4   0   15.59    0.94
  -1   4   0   15.32    0.94
  -1  -4   0   14.51    0.96
  -1  -4   0   14.35    0.94
  -1  -4   0   15.97    0.95
  -1  -4   0   16.64    0.95
  -1  -4   0   15.94    0.94
   1  -4   0   13.81    0.94
   1  -4   0   17.10    0.97
   1  -4   0   16.74    0.95
   1  -4   0   16.29    0.97
   1  -4   0   13.84    0.94
   1  -4   0   15.15    0.94
   1  -4   0   13.58    0.94
   1   4   1   49.09    3.00
   1   4   1   50.08    2.99
   1   4   1   46.04    3.00
   1   4   1   46.88    2.97
   1   4   1   48.80    3.00
   1   4   1   48.22    3.00
   1   4   1   50.48    2.99
  -1   4  -1   48.89    2.98
  -1   4  -1   53.39    3.01
  -1   4  -1   47.88    2.99
  -1   4  -1   53.02    2.99
  -1   4  -1   51.04    2.99
  -1   4  -1   48.73    2.99
  -1   4  -1   49.02    3.00
  -1   4  -1   47.80    2.99
  -1  -4  -1   47.74    3.01
  -1  -4  -1   49.75    2.99
  -1  -4  -1   55.97    2.98
  -1  -4  -1   42.95    3.01
  -1  -4  -1   46.90    2.98
  -1  -4  -1   50.57    2.98
  -1  -4  -1   49.20    2.99
  -1  -4  -1   50.97    3.03
  -1  -4  -1   51.66    3.00
   1  -4   1   46.45    3.00
   1  -4   1   49.69    3.00
   1  -4   1   51.31    3.00
   1  -4   1   46.58    2.99
   1  -4   1   50.51    2.98
   1  -4   1   47.93    2.98
   1  -4   1   50.65    2.98
   1  -4   1   47.74    3.00
   1   4   2   86.76    5.49
   1   4   2   89.04    5.45
   1   4   2   95.93    5.49
   1   4   2   83.21    5.45
   1   4   2   87.62    5.47
   1   4   2   89.77    5.49
   1   4   2   91.05    5.50
  -1   4  -2   95.35    5.47
  -1   4  -2   93.35    5.49
  -1   4  -2   88.25    5.45
  -1   4  -2   92.14    5.46
  -1   4  -2   93.08    5.49
  -1   4  -2   92.73    5.45
  -1   4  -2   91.62    5.49
  -1   4  -2   87.35    5.47
  -1  -4  -2   90.93    5.48
  -1  -4  -2   92.46    5.45
  -1  -4  -2   97.64    5.47
  -1  -4  -2   87.06    5.45
  -1  -4  -2   95.93    5.46
  -1  -4  -2   85.60    5.47
  -1  -4  -2   89.34    5.50
   1  -4   2   90.74    5.44
   1  -4   2   90.65    5.45
   1  -4   2   89.93    5.49
   1  -4   2   82.91    5.44
   1  -4   2   94.28    5.51
   1  -4   2   87.25    5.45
   1  -4   2   90.55    5.46
   1  -4   2   83.13    5.49
   1   4   3    0.31    0.05
   1   4   3    0.47    0.04
   1   4   3    0.39    0.04
   1   4   3    0.42    0.05
   1   4   3    0.24    0.05
   1   4   3    0.19    0.05
   1   4   3    0.28    0.04
   1   4   3    0.43    0.05
  -1   4  -3    0.37    0.05
  -1   4  -3    0.70    0.09
  -1   4  -3    0.19    0.05
  -1   4  -3    0.17    0.04
  -1   4  -3    0.46    0.06
  -1   4  -3    0.23    0.06
  -1   4  -3    0.29    0.05
  -1  -4  -3    0.30    0.04
  -1  -4  -3    0.48    0.06
  -1  -4  -3    0.40    0.04
  -1  -4  -3    0.28    0.04
  -1  -4  -3    0.27    0.06
  -1  -4  -3    0.27    0.04
   1  -4   3    0.24    0.03
   1  -4   3    0.43    0.07
   1  -4   3    0.28    0.04
   1  -4   3    0.30    0.04
   1  -4   3    0.39    0.07
   1  -4   3    0.26    0.04
   1  -4   3    0.24    0.05
   1   4   4   88.19    5.41
   1   4   4   86.20    5.43
   1   4   4   95.54    5.48
   1   4   4   82.02    5.44
   1   4   4   86.43    5.43
   1   4   4   91.56    5.61
   1   4   4   88.70    5.43
  -1   4  -4   94.30    5.42
  -1   4  -4   91.51    5.47
  -1   4  -4   90.15    5.42
  -1   4  -4   95.07    5.42
  -1   4  -4   88.85    5.42
  -1   4  -4   90.06    5.46
  -1   4  -4   82.94    5.41
  -1  -4  -4   88.12    5.42
  -1  -4  -4   92.60    5.45
  -1  -4  -4   91.17    5.43
  -1  -4  -4   86.10    5.42
  -1  -4  -4   96.80    5.45
  -1  -4  -4   85.92    5.43
  -1  -4  -4   88.43    5.42
  -1  -4  -4   91.07    5.45
   1  -4   4   88.50    5.45
   1  -4   4   90.91    5.43
   1  -4   4   89.99    5.46
   1  -4   4   87.29    5.43
   1  -4   4   89.47    5.43
   1  -4   4   87.85    5.42
   1   4   5    1.76    0.13
   1   4   5    1.68    0.14
   1   4   5    1.94    0.15
   1   4   5    1.80    0.16
   1   4   5    2.15    0.16
   1   4   5    1.69    0.14
  -1   4  -5    1.76    0.13
  -1   4  -5    1.77    0.18
  -1   4  -5    1.78    0.14
  -1   4  -5    1.90    0.15
  -1   4  -5    1.88    0.15
  -1   4  -5    1.73    0.14
  -1   4  -5    1.42    0.14
  -1   4  -5    1.99    0.16
  -1  -4  -5    1.67    0.14
  -1  -4  -5    1.89    0.15
  -1  -4  -5    1.63    0.15
  -1  -4  -5    1.90    0.14
  -1  -4  -5    1.97    0.16
  -1  -4  -5    1.77    0.14
  -1  -4  -5    1.40    0.15
  -1  -4  -5    1.83    0.14
  -1  -4  -5    1.67    0.14
   1  -4   5    1.84    0.13
   1  -4   5    1.91    0.14
   1  -4   5    1.78    0.15
   1  -4   5    1.70    0.17
   1  -4   5    1.76    0.14
   1  -4   5    1.76    0.15
   1  -4   5    1.69    0.14
   1   4   6   19.38    1.17
   1   4   6   17.74    1.16
   1   4   6   19.08    1.17
   1   4   6   17.10    1.18
   1   4   6   17.27    1.17
   1   4   6   19.60    1.25
   1   4   6   20.08    1.17
  -1   4  -6   19.42    1.16
  -1   4  -6   20.12    1.21
  -1   4  -6   19.69    1.19
  -1   4  -6   18.00    1.18
  -1   4  -6   19.50    1.17
  -1   4  -6   17.98    1.17
  -1   4  -6   18.54    1.17
  -1  -4  -6   18.74    1.16
  -1  -4  -6   21.04    1.20
  -1  -4  -6   18.77    1.21
  -1  -4  -6   18.49    1.16
  -1  -4  -6   21.21    1.18
  -1  -4  -6   17.47    1.16
  -1  -4  -6   18.13    1.17
  -1  -4  -6   18.09    1.24
   1  -4   6   19.51    1.16
   1  -4   6   18.46    1.17
   1  -4   6   18.52    1.17
   1  -4   6   17.58    1.17
   1  -4   6   16.87    1.33
   1  -4   6   18.35    1.17
   1   4   7   12.34    0.82
   1   4   7   12.85    0.82
   1   4   7   13.83    0.83
   1   4   7   11.87    0.83
   1   4   7   13.78    0.94
   1   4   7   13.72    0.84
  -1   4  -7   12.21    0.81
  -1   4  -7   14.39    0.86
  -1   4  -7   12.58    0.86
  -1   4  -7   11.43    0.81
  -1   4  -7   14.16    0.82
  -1   4  -7   12.66    0.83
  -1   4  -7   13.57    0.83
  -1   4  -7   12.78    0.84
  -1  -4  -7   11.89    0.82
  -1  -4  -7   13.21    0.84
  -1  -4  -7   12.09    0.84
  -1  -4  -7   12.78    0.82
  -1  -4  -7   15.03    0.84
  -1  -4  -7   16.16    0.89
  -1  -4  -7   12.74    0.87
   1  -4   7   12.72    0.80
   1  -4   7   11.68    0.81
   1  -4   7   12.66    0.85
   1  -4   7   11.27    0.84
   1  -4   7   11.90    0.82
   1  -4   7   12.40    0.83
   1   4   8    0.66    0.11
   1   4   8    0.65    0.15
   1   4   8    0.79    0.11
  -1   4  -8    0.48    0.16
  -1   4  -8    0.74    0.11
  -1   4  -8    1.09    0.18
  -1  -4  -8    0.49    0.11
  -1  -4  -8    0.81    0.22
  -1  -4  -8    0.45    0.12
  -1  -4  -8    0.55    0.12
  -1  -4  -8    0.55    0.15
   1  -4   8    0.88    0.16
   1  -4   8    0.75    0.13
   1   4   9   34.46    2.08
   1   4   9   31.19    2.09
   1   4   9   36.73    2.11
  -1   4  -9   32.24    2.14
  -1   4  -9   33.48    2.08
  -1   4  -9   35.10    2.13
  -1  -4  -9   30.98    2.10
  -1  -4  -9   35.51    2.20
  -1  -4  -9   34.46    2.08
  -1  -4  -9   35.78    2.10
   1  -4   9   28.80    2.09
   1  -4   9   32.60    2.57
   1   4  10    6.12    0.48
   1   4  10    5.84    0.50
  -1   4 -10    6.26    0.56
  -1   4 -10    6.15    0.45
  -1   4 -10    5.79    0.53
  -1  -4 -10    5.70    0.49
  -1  -4 -10    6.48    0.43
  -1  -4 -10    7.08    0.51
   1  -4  10    6.00    0.51
   1  -4  10    7.67    0.64
   1   4  11   33.90    2.17
   1   4  11   33.12    2.11
  -1   4 -11   33.93    2.19
  -1   4 -11   36.97    2.14
  -1   4 -11   34.56    2.14
  -1   4 -11   33.85    2.16
  -1  -4 -11   36.26    2.10
  -1  -4 -11   28.63    2.11
   1  -4  11   30.72    2.16
   1  -4  11   36.29    2.36
   1   4  12    4.38    0.37
  -1   4 -12    3.18    0.40
  -1   4 -12    5.00    0.32
  -1   4 -12    3.82    0.43
  -1  -4 -12    4.27    0.31
   1  -4  12    3.44    0.38
   1  -4  12    5.44    0.35
   1   4  13   20.67    1.30
  -1   4 -13   15.56    1.33
  -1   4 -13   24.67    1.31
  -1   4 -13   19.17    1.30
  -1   4 -13   17.78    1.30
  -1  -4 -13   21.90    1.28
   1  -4  13   22.29    1.36
   1  -4  13   20.81    1.30
   1   5 -14    3.46    0.35
   1   5 -14    5.53    0.34
   1   5 -14    4.42    0.32
   1   5 -14    4.92    0.38
  -1  -5  14    4.66    0.37
  -1  -5  14    5.31    0.35
   1  -5 -14    4.33    0.33
   1   5 -13    0.63    0.23
   1   5 -13    1.09    0.14
   1   5 -13    0.68    0.15
   1   5 -13    0.95    0.20
  -1   5  13    0.88    0.17
  -1   5  13    0.94    0.12
  -1  -5  13    1.00    0.23
  -1  -5  13    1.35    0.16
   1  -5 -13    0.91    0.11
   1  -5 -13    1.00    0.16
   1  -5 -13    0.74    0.15
   1   5 -12   27.72    1.87
   1   5 -12   32.46    1.92
   1   5 -12   28.27    1.90
   1   5 -12   27.14    1.86
  -1   5  12   28.17    1.84
  -1   5  12   28.94    1.85
  -1  -5  12   27.12    1.95
  -1  -5  12   30.81    1.83
   1  -5 -12   27.01    1.93
   1  -5 -12   29.93    1.80
   1  -5 -12   28.82    1.82
   1  -5 -12   28.47    1.85
   1   5 -11    1.50    0.37
   1   5 -11    2.32    0.20
   1   5 -11    1.85    0.23
   1   5 -11    1.28    0.24
  -1   5  11    1.60    0.24
  -1   5  11    1.87    0.18
  -1  -5  11    2.34    0.31
  -1  -5  11    1.81    0.23
   1  -5 -11    1.31    0.27
   1  -5 -11    1.96    0.19
   1  -5 -11    1.70    0.20
   1  -5 -11    1.80    0.24
   1   5 -10  129.88    8.16
   1   5 -10  134.27    8.13
   1   5 -10  129.80    8.06
   1   5 -10  130.82    8.03
  -1   5  10  129.40    8.07
  -1   5  10  137.24    8.06
  -1  -5  10  118.32    7.99
  -1  -5  10  132.46    8.68
   1  -5 -10  130.83    8.27
   1  -5 -10  138.92    8.04
   1  -5 -10  128.46    8.02
   1  -5 -10  134.40    8.00
   1   5  -9    9.17    0.64
   1   5  -9    8.24    0.57
   1   5  -9    9.27    0.59
   1   5  -9    8.05    0.58
  -1   5   9    8.22    0.58
  -1   5   9    8.09    0.58
  -1  -5   9    7.95    0.59
  -1  -5   9    7.61    0.62
   1  -5  -9    7.84    0.60
   1  -5  -9    8.47    0.56
   1  -5  -9    8.64    0.57
   1  -5  -9    8.80    0.59
   1   5  -8    8.21    0.66
   1   5  -8    8.96    0.61
   1   5  -8    9.74    0.61
   1   5  -8    9.56    0.63
  -1   5   8    8.30    0.60
  -1   5   8    9.16    0.64
  -1   5   8    9.79    0.63
  -1  -5   8    8.63    0.65
  -1  -5   8    7.91    0.77
   1  -5  -8   10.25    0.64
   1  -5  -8   10.08    0.63
   1  -5  -8    9.56    0.63
   1  -5  -8    9.56    0.60
   1  -5  -8    9.05    0.60
   1  -5  -8    9.89    0.62
   1   5  -7    8.34    0.57
   1   5  -7    9.80    0.57
   1   5  -7    8.40    0.55
   1   5  -7    8.79    0.56
   1   5  -7    8.09    0.55
   1   5  -7    9.28    0.56
   1   5  -7    8.51    0.57
   1   5  -7    7.66    0.58
  -1   5   7    8.86    0.55
  -1   5   7    9.38    0.59
  -1   5   7    8.33    0.57
  -1   5   7    7.91    0.55
  -1   5   7    9.33    0.57
  -1  -5   7    9.13    0.60
  -1  -5   7    8.15    0.57
  -1  -5   7    7.05    0.56
  -1  -5   7    8.46    0.58
   1  -5  -7    8.92    0.57
   1  -5  -7    8.80    0.56
   1  -5  -7    8.72    0.58
   1  -5  -7    8.05    0.55
   1  -5  -7   10.27    0.59
   1  -5  -7    9.17    0.56
   1  -5  -7    8.40    0.56
   1  -5  -7    8.79    0.57
   1   5  -6   28.08    1.54
   1   5  -6   23.47    1.55
   1   5  -6   23.18    1.54
   1   5  -6   23.73    1.54
   1   5  -6   26.81    1.55
   1   5  -6   24.90    1.55
   1   5  -6   24.86    1.56
   1   5  -6   23.99    1.55
   1   5  -6   23.84    1.59
  -1   5   6   25.62    1.55
  -1   5   6   25.82    1.54
  -1   5   6   27.32    1.58
  -1   5   6   25.17    1.56
  -1   5   6   24.62    1.54
  -1   5   6   27.49    1.56
  -1  -5   6   23.01    1.52
  -1  -5   6   25.57    1.56
  -1  -5   6   24.47    1.55
  -1  -5   6   22.77    1.54
  -1  -5   6   25.08    1.55
   1  -5  -6   23.90    1.56
   1  -5  -6   25.68    1.56
   1  -5  -6   24.90    1.56
   1  -5  -6   25.35    1.53
   1  -5  -6   29.99    1.56
   1  -5  -6   23.82    1.55
   1  -5  -6   24.87    1.55
   1  -5  -6   24.40    1.55
   1   5  -5    4.86    0.28
   1   5  -5    4.08    0.30
   1   5  -5    3.99    0.28
   1   5  -5    5.32    0.29
   1   5  -5    4.71    0.29
   1   5  -5    4.05    0.29
   1   5  -5    4.82    0.30
   1   5  -5    3.76    0.30
  -1   5   5    4.58    0.28
  -1   5   5    4.61    0.29
  -1   5   5    4.05    0.29
  -1   5   5    4.51    0.29
  -1   5   5    4.44    0.28
  -1   5   5    4.15    0.29
  -1  -5   5    4.27    0.27
  -1  -5   5    4.67    0.28
  -1  -5   5    4.68    0.29
  -1  -5   5    3.94    0.30
  -1  -5   5    4.17    0.29
  -1  -5   5    3.99    0.29
  -1  -5   5    4.22    0.29
   1  -5  -5    4.20    0.29
   1  -5  -5    4.17    0.28
   1  -5  -5    4.14    0.29
   1  -5  -5    4.02    0.28
   1  -5  -5    4.42    0.29
   1  -5  -5    3.91    0.29
   1  -5  -5    4.40    0.31
   1  -5  -5    4.25    0.29
   1   5  -4   29.92    1.66
   1   5  -4   27.63    1.66
   1   5  -4   24.70    1.65
   1   5  -4   27.22    1.65
   1   5  -4   27.47    1.67
   1   5  -4   27.65    1.66
   1   5  -4   26.06    1.68
  -1   5   4   27.76    1.65
  -1   5   4   29.97    1.66
  -1   5   4   25.47    1.67
  -1   5   4   26.61    1.66
  -1   5   4   27.30    1.65
  -1   5   4   27.32    1.67
  -1   5   4   27.61    1.66
  -1  -5   4   27.32    1.69
  -1  -5   4   27.71    1.66
  -1  -5   4   28.03    1.67
  -1  -5   4   27.11    1.66
  -1  -5   4   25.04    1.82
  -1  -5   4   26.36    1.65
   1  -5  -4   25.00    1.65
   1  -5  -4   26.81    1.65
   1  -5  -4   27.79    1.67
   1  -5  -4   25.69    1.65
   1  -5  -4   30.56    1.66
   1  -5  -4   26.29    1.66
   1  -5  -4   25.71    1.66
   1  -5  -4   26.04    1.66
   1   5  -3   38.74    1.93
   1   5  -3   31.21    1.90
   1   5  -3   28.69    1.90
   1   5  -3   30.65    1.91
   1   5  -3   30.34    1.90
   1   5  -3   33.09    1.91
   1   5  -3   31.51    1.91
   1   5  -3   29.17    1.93
  -1   5   3   32.69    1.90
  -1   5   3   32.96    1.91
  -1   5   3   28.21    1.92
  -1   5   3   32.92    1.91
  -1   5   3   31.20    1.91
  -1   5   3   30.10    1.90
  -1   5   3   31.43    1.92
  -1  -5   3   31.06    1.91
  -1  -5   3   30.89    1.92
  -1  -5   3   30.90    1.92
  -1  -5   3   30.92    1.91
  -1  -5   3   31.45    1.90
   1  -5  -3   30.34    1.91
   1  -5  -3   28.75    1.90
   1  -5  -3   30.08    1.92
   1  -5  -3   33.64    1.91
   1  -5  -3   35.25    1.91
   1  -5  -3   29.37    1.90
   1  -5  -3   29.93    2.03
   1  -5  -3   30.16    1.91
   1   5  -2  106.90    5.58
   1   5  -2   98.64    5.61
   1   5  -2   86.30    5.58
   1   5  -2   89.70    5.58
   1   5  -2   93.36    5.59
   1   5  -2   95.54    5.63
   1   5  -2   91.99    5.60
   1   5  -2   83.29    5.59
  -1   5   2   97.99    5.58
  -1   5   2  101.95    5.59
  -1   5   2   87.91    5.62
  -1   5   2   88.57    5.60
  -1   5   2   90.06    5.56
  -1   5   2   94.52    5.58
  -1  -5   2   99.66    5.62
  -1  -5   2   95.31    5.60
  -1  -5   2   87.42    5.57
  -1  -5   2   87.70    5.58
  -1  -5   2   93.51    5.57
   1  -5  -2   94.51    5.63
   1  -5  -2   82.23    5.58
   1  -5  -2   92.36    5.57
   1  -5  -2   97.79    5.63
   1  -5  -2   89.20    5.57
   1  -5  -2   82.62    5.58
   1  -5  -2   86.76    5.60
   1   5  -1  190.02   13.65
   1   5  -1  228.99   13.78
   1   5  -1  217.48   13.74
   1   5  -1  225.92   13.68
   1   5  -1  256.99   13.68
   1   5  -1  214.51   13.79
   1   5  -1  200.35   13.73
  -1   5   1  222.77   13.66
  -1   5   1  276.24   13.74
  -1   5   1  223.11   13.72
  -1   5   1  258.08   13.70
  -1   5   1  190.57   13.73
  -1   5   1  223.08   13.73
  -1   5   1  258.69   13.69
  -1   5   1  219.44   13.71
  -1   5   1  247.77   13.67
  -1  -5   1  239.96   13.76
  -1  -5   1  260.25   13.69
  -1  -5   1  215.57   13.69
  -1  -5   1  251.84   13.69
  -1  -5   1  202.73   13.69
  -1  -5   1  248.97   13.69
   1  -5  -1  216.42   13.69
   1  -5  -1  215.06   13.74
   1  -5  -1  182.93   13.72
   1  -5  -1  230.60   13.79
   1  -5  -1  228.35   13.67
   1  -5  -1  220.50   13.69
   1  -5  -1  214.10   13.72
   1   5   0  496.99   28.05
   1   5   0  460.50   28.01
   1   5   0  479.49   28.03
   1   5   0  452.32   28.11
   1   5   0  446.35   28.15
   1   5   0  492.42   28.21
   1   5   0  482.57   28.07
   1   5   0  366.93   28.12
  -1   5   0  459.03   28.05
  -1   5   0  528.21   28.10
  -1   5   0  491.08   28.11
  -1   5   0  521.25   28.15
  -1   5   0  479.94   28.05
  -1   5   0  448.43   28.30
  -1   5   0  470.22   28.08
  -1   5   0  508.56   28.14
  -1  -5   0  492.22   28.09
  -1  -5   0  421.09   28.19
  -1  -5   0  413.13   28.14
  -1  -5   0  496.37   28.17
  -1  -5   0  444.75   28.25
  -1  -5   0  405.34   28.12
  -1  -5   0  484.06   28.05
   1  -5   0  419.79   28.04
   1  -5   0  495.23   28.17
   1  -5   0  501.12   28.08
   1  -5   0  478.46   28.10
   1  -5   0  413.52   28.06
   1  -5   0  496.34   28.12
   1  -5   0  418.62   28.10
   1   5   1   19.98    1.19
   1   5   1   18.96    1.18
   1   5   1   20.64    1.20
   1   5   1   17.96    1.19
   1   5   1   18.92    1.20
   1   5   1   18.74    1.21
   1   5   1   20.29    1.19
  -1   5  -1   19.76    1.19
  -1   5  -1   22.44    1.22
  -1   5  -1   19.35    1.20
  -1   5  -1   20.42    1.19
  -1   5  -1   20.49    1.20
  -1   5  -1   19.84    1.20
  -1   5  -1   19.09    1.20
  -1   5  -1   19.15    1.19
  -1  -5  -1   19.69    1.19
  -1  -5  -1   18.75    1.19
  -1  -5  -1   19.01    1.18
  -1  -5  -1   18.95    1.19
  -1  -5  -1   20.88    1.20
  -1  -5  -1   19.40    1.18
   1  -5   1   19.30    1.19
   1  -5   1   19.99    1.20
   1  -5   1   19.64    1.19
   1  -5   1   18.72    1.19
   1  -5   1   20.02    1.19
   1  -5   1   18.19    1.19
   1  -5   1   19.24    1.19
   1  -5   1   18.35    1.20
   1   5   2   63.70    3.98
   1   5   2   64.41    3.98
   1   5   2   69.78    4.00
   1   5   2   61.11    3.98
   1   5   2   63.12    3.98
   1   5   2   64.58    4.00
   1   5   2   66.89    4.03
  -1   5  -2   68.50    4.01
  -1   5  -2   68.96    4.00
  -1   5  -2   62.43    3.97
  -1   5  -2   68.62    3.98
  -1   5  -2   69.51    3.98
  -1   5  -2   66.19    3.97
  -1   5  -2   63.80    4.01
  -1   5  -2   62.10    3.98
  -1  -5  -2   65.03    4.00
  -1  -5  -2   66.19    3.98
  -1  -5  -2   70.95    3.97
  -1  -5  -2   64.73    3.98
  -1  -5  -2   70.00    3.98
  -1  -5  -2   63.31    3.97
  -1  -5  -2   66.51    4.00
   1  -5   2   64.36    4.00
   1  -5   2   65.64    3.99
   1  -5   2   68.31    3.99
   1  -5   2   60.45    3.97
   1  -5   2   68.15    3.97
   1  -5   2   63.28    3.98
   1  -5   2   67.89    3.98
   1  -5   2   60.72    3.99
   1   5   3   46.14    2.88
   1   5   3   45.85    2.87
   1   5   3   49.68    2.87
   1   5   3   42.23    2.86
   1   5   3   46.05    2.87
   1   5   3   46.54    2.88
   1   5   3   48.91    2.90
   1   5   3   48.38    2.90
  -1   5  -3   48.42    2.88
  -1   5  -3   50.30    2.88
  -1   5  -3   48.00    2.89
  -1   5  -3   46.76    2.87
  -1   5  -3   47.93    2.87
  -1   5  -3   47.36    2.86
  -1   5  -3   52.64    2.91
  -1   5  -3   46.92    2.88
  -1   5  -3   43.70    2.88
  -1  -5  -3   46.88    2.87
  -1  -5  -3   47.57    2.87
  -1  -5  -3   49.60    2.87
  -1  -5  -3   46.19    2.87
  -1  -5  -3   51.72    2.90
  -1  -5  -3   46.04    2.87
  -1  -5  -3   48.91    2.88
   1  -5   3   47.28    2.86
   1  -5   3   47.16    2.89
   1  -5   3   47.32    2.90
   1  -5   3   43.86    2.87
   1  -5   3   48.84    2.91
   1  -5   3   45.34    2.87
   1  -5   3   45.27    2.86
   1  -5   3   42.86    2.94
   1   5   4   16.80    1.06
   1   5   4   17.05    1.06
   1   5   4   17.99    1.07
   1   5   4   15.08    1.06
   1   5   4   16.72    1.07
   1   5   4   16.58    1.06
   1   5   4   18.87    1.12
   1   5   4   18.23    1.06
  -1   5  -4   17.73    1.06
  -1   5  -4   18.65    1.09
  -1   5  -4   16.34    1.09
  -1   5  -4   16.39    1.06
  -1   5  -4   17.56    1.06
  -1   5  -4   17.15    1.07
  -1   5  -4   17.29    1.07
  -1   5  -4   16.38    1.05
  -1  -5  -4   17.18    1.06
  -1  -5  -4   18.75    1.07
  -1  -5  -4   17.74    1.06
  -1  -5  -4   17.46    1.06
  -1  -5  -4   17.88    1.07
  -1  -5  -4   16.62    1.06
  -1  -5  -4   16.78    1.06
  -1  -5  -4   16.89    1.08
   1  -5   4   17.81    1.06
   1  -5   4   17.72    1.07
   1  -5   4   17.18    1.07
   1  -5   4   16.54    1.07
   1  -5   4   16.64    1.07
   1  -5   4   17.07    1.07
   1   5   5    4.76    0.30
   1   5   5    4.66    0.30
   1   5   5    5.01    0.30
   1   5   5    4.32    0.31
   1   5   5    4.16    0.31
   1   5   5    5.06    0.36
   1   5   5    4.87    0.30
  -1   5  -5    4.78    0.30
  -1   5  -5    4.40    0.33
  -1   5  -5    4.22    0.31
  -1   5  -5    4.83    0.31
  -1   5  -5    4.82    0.31
  -1   5  -5    4.63    0.33
  -1   5  -5    4.32    0.30
  -1  -5  -5    4.64    0.30
  -1  -5  -5    4.82    0.32
  -1  -5  -5    4.47    0.32
  -1  -5  -5    4.28    0.29
  -1  -5  -5    5.02    0.32
  -1  -5  -5    4.61    0.30
  -1  -5  -5    4.50    0.31
  -1  -5  -5    4.51    0.31
   1  -5   5    4.65    0.30
   1  -5   5    4.60    0.31
   1  -5   5    4.54    0.32
   1  -5   5    3.95    0.30
   1  -5   5    3.88    0.39
   1  -5   5    4.14    0.31
   1   5   6    1.88    0.16
   1   5   6    2.31    0.17
   1   5   6    2.15    0.18
   1   5   6    2.37    0.20
   1   5   6    2.39    0.20
   1   5   6    2.20    0.19
   1   5   6    1.83    0.18
  -1   5  -6    2.23    0.16
  -1   5  -6    1.92    0.20
  -1   5  -6    2.64    0.21
  -1   5  -6    2.25    0.19
  -1   5  -6    1.78    0.18
  -1   5  -6    2.16    0.18
  -1   5  -6    2.55    0.20
  -1  -5  -6    2.27    0.17
  -1  -5  -6    2.35    0.19
  -1  -5  -6    1.95    0.20
  -1  -5  -6    1.98    0.16
  -1  -5  -6    2.64    0.22
  -1  -5  -6    2.26    0.18
  -1  -5  -6    2.25    0.17
  -1  -5  -6    2.06    0.18
  -1  -5  -6    2.00    0.19
   1  -5   6    2.37    0.16
   1  -5   6    1.91    0.17
   1  -5   6    2.16    0.18
   1  -5   6    2.63    0.21
   1  -5   6    2.27    0.25
   1  -5   6    1.93    0.17
   1   5   7    0.54    0.08
   1   5   7    0.76    0.09
   1   5   7    0.24    0.12
   1   5   7    0.10    0.10
   1   5   7    0.42    0.08
   1   5   7    0.20    0.13
  -1   5  -7    0.35    0.08
  -1   5  -7    0.29    0.16
  -1   5  -7    0.35    0.18
  -1   5  -7    0.24    0.08
  -1   5  -7    0.35    0.10
  -1   5  -7    0.27    0.12
  -1  -5  -7    0.33    0.10
  -1  -5  -7    0.83    0.12
  -1  -5  -7    0.27    0.11
  -1  -5  -7    0.32    0.07
  -1  -5  -7    0.47    0.11
  -1  -5  -7    0.61    0.09
  -1  -5  -7    0.28    0.10
  -1  -5  -7    0.23    0.10
   1  -5   7    0.38    0.07
   1  -5   7    0.27    0.09
   1  -5   7    0.31    0.12
   1  -5   7    0.44    0.10
   1  -5   7    0.44    0.09
   1   5   8   86.89    5.13
   1   5   8   79.84    5.13
   1   5   8   86.74    5.11
  -1   5  -8   84.60    5.13
  -1   5  -8   83.48    5.23
  -1   5  -8   84.43    5.17
  -1   5  -8   86.28    5.14
  -1  -5  -8   85.87    5.13
  -1  -5  -8   79.31    5.20
  -1  -5  -8   84.76    5.10
  -1  -5  -8   85.01    5.13
  -1  -5  -8   88.55    5.14
   1  -5   8   77.47    5.12
   1  -5   8   79.52    5.13
   1   5   9    2.83    0.24
   1   5   9    3.07    0.27
   1   5   9    2.97    0.26
  -1   5  -9    2.87    0.32
  -1   5  -9    3.43    0.26
  -1   5  -9    2.92    0.26
  -1   5  -9    2.63    0.30
  -1  -5  -9    2.95    0.28
  -1  -5  -9    2.73    0.29
  -1  -5  -9    3.13    0.24
  -1  -5  -9    3.36    0.31
   1  -5   9    2.58    0.30
   1  -5   9    2.02    0.38
   1   5  10   94.53    5.83
   1   5  10   95.65    5.92
  -1   5 -10   89.42    5.87
  -1   5 -10   95.82    5.79
  -1   5 -10   96.21    5.83
  -1  -5 -10  100.66    5.78
  -1  -5 -10   95.31    5.80
  -1  -5 -10   87.91    5.81
   1  -5  10   84.56    5.81
   1  -5  10  111.28    6.37
   1   5  11    1.92    0.31
  -1   5 -11    1.77    0.41
  -1   5 -11    2.61    0.23
  -1   5 -11    1.45    0.23
  -1   5 -11    1.82    0.34
  -1  -5 -11    2.40    0.22
  -1  -5 -11    1.77    0.21
   1  -5  11    2.37    0.30
   1  -5  11    2.22    0.35
   1   5  12    3.39    0.30
  -1   5 -12    2.64    0.33
  -1   5 -12    2.70    0.25
  -1   5 -12    2.33    0.26
  -1   5 -12    2.46    0.30
  -1  -5 -12    2.69    0.24
   1  -5  12    2.81    0.40
   1  -5  12    3.26    0.26
   1   5  13    3.25    0.28
  -1   5 -13    2.56    0.30
  -1   5 -13    3.90    0.26
  -1   5 -13    3.15    0.28
  -1   5 -13    2.37    0.27
  -1  -5 -13    3.07    0.23
  -1  -5 -13    2.79    0.26
   1  -5  13    3.28    0.30
   1  -5  13    3.75    0.27
   1   6 -14    0.05    0.13
   1   6 -14    0.02    0.06
   1   6 -14    0.19    0.17
  -1  -6  14   -0.07    0.12
  -1  -6  14   -0.04    0.12
   1  -6 -14    0.11    0.11
   1   6 -13    0.75    0.24
   1   6 -13    0.58    0.12
   1   6 -13    0.63    0.14
   1   6 -13    0.70    0.25
  -1   6  13    0.47    0.18
  -1   6  13    0.61    0.13
  -1  -6  13    0.57    0.20
  -1  -6  13    0.70    0.17
   1  -6 -13    0.61    0.09
   1  -6 -13    0.56    0.13
   1  -6 -13    0.37    0.17
   1   6 -12    1.98    0.31
   1   6 -12    1.60    0.18
   1   6 -12    2.34    0.24
   1   6 -12    2.55    0.28
  -1   6  12    1.52    0.23
  -1   6  12    1.51    0.18
  -1  -6  12    1.47    0.27
  -1  -6  12    2.20    0.22
   1  -6 -12    1.75    0.18
   1  -6 -12    2.06    0.25
   1  -6 -12    1.67    0.22
   1   6 -11   27.94    2.18
   1   6 -11   34.50    2.07
   1   6 -11   32.63    2.02
   1   6 -11   31.71    2.09
  -1   6  11   31.50    2.07
  -1   6  11   33.78    2.02
  -1  -6  11   30.48    2.06
  -1  -6  11   33.29    2.23
   1  -6 -11   27.88    2.03
   1  -6 -11   35.50    2.05
   1  -6 -11   33.96    2.04
   1  -6 -11   34.30    2.06
   1   6 -10    5.30    0.48
   1   6 -10    5.81    0.44
   1   6 -10    6.54    0.47
   1   6 -10    6.04    0.48
  -1   6  10    5.44    0.46
  -1   6  10    6.20    0.42
  -1  -6  10    5.27    0.49
  -1  -6  10    5.87    0.61
   1  -6 -10    5.48    0.46
   1  -6 -10    6.37    0.42
   1  -6 -10    6.06    0.42
   1  -6 -10    5.87    0.46
   1   6  -9   19.31    1.32
   1   6  -9   20.23    1.29
   1   6  -9   20.68    1.28
   1   6  -9   20.17    1.32
  -1   6   9   20.07    1.30
  -1   6   9   20.97    1.30
  -1  -6   9   19.15    1.30
  -1  -6   9   18.45    1.64
   1  -6  -9   18.88    1.35
   1  -6  -9   21.27    1.27
   1  -6  -9   19.92    1.28
   1  -6  -9   22.33    1.31
   1   6  -8   26.21    1.70
   1   6  -8   25.51    1.66
   1   6  -8   27.40    1.68
   1   6  -8   27.53    1.72
  -1   6   8   28.89    1.67
  -1   6   8   25.34    1.67
  -1   6   8   29.04    1.71
  -1  -6   8   25.22    1.68
  -1  -6   8   23.55    1.67
   1  -6  -8   26.70    1.69
   1  -6  -8   30.16    1.69
   1  -6  -8   26.35    1.68
   1  -6  -8   27.01    1.66
   1  -6  -8   25.80    1.65
   1  -6  -8   27.23    1.73
   1   6  -7   10.27    0.66
   1   6  -7    9.26    0.62
   1   6  -7    9.27    0.62
   1   6  -7   10.52    0.63
   1   6  -7   10.00    0.64
   1   6  -7    9.63    0.62
   1   6  -7   10.35    0.66
   1   6  -7    9.34    0.62
  -1   6   7   10.09    0.62
  -1   6   7   10.07    0.65
  -1   6   7    9.03    0.64
  -1   6   7    9.76    0.64
  -1   6   7   10.68    0.64
  -1  -6   7    9.14    0.63
  -1  -6   7    8.83    0.64
  -1  -6   7    8.85    0.63
  -1  -6   7    9.82    0.63
   1  -6  -7    9.64    0.65
   1  -6  -7    9.36    0.63
   1  -6  -7    9.64    0.64
   1  -6  -7    9.72    0.62
   1  -6  -7   11.54    0.65
   1  -6  -7    8.94    0.62
   1  -6  -7    9.70    0.63
   1  -6  -7    9.90    0.65
   1   6  -6   50.13    3.09
   1   6  -6   46.95    3.07
   1   6  -6   46.68    3.11
   1   6  -6   52.21    3.08
   1   6  -6   49.53    3.08
   1   6  -6   50.82    3.07
   1   6  -6   49.79    3.10
   1   6  -6   49.81    3.08
  -1   6   6   52.60    3.08
  -1   6   6   55.92    3.09
  -1   6   6   48.61    3.07
  -1   6   6   49.54    3.10
  -1   6   6   54.59    3.09
  -1  -6   6   52.40    3.13
  -1  -6   6   48.02    3.10
  -1  -6   6   49.79    3.07
  -1  -6   6   44.65    3.07
  -1  -6   6   50.95    3.10
   1  -6  -6   49.77    3.08
   1  -6  -6   52.13    3.09
   1  -6  -6   49.05    3.08
   1  -6  -6   50.75    3.06
   1  -6  -6   59.30    3.10
   1  -6  -6   47.13    3.07
   1  -6  -6   47.16    3.07
   1  -6  -6   51.19    3.28
   1  -6  -6   50.60    3.08
   1   6  -5    2.17    0.15
   1   6  -5    1.70    0.15
   1   6  -5    1.65    0.13
   1   6  -5    1.72    0.14
   1   6  -5    1.53    0.14
   1   6  -5    1.65    0.14
   1   6  -5    1.94    0.17
   1   6  -5    1.60    0.14
  -1   6   5    1.71    0.14
  -1   6   5    2.11    0.15
  -1   6   5    1.99    0.15
  -1   6   5    2.03    0.15
  -1   6   5    2.10    0.14
  -1   6   5    2.14    0.15
  -1  -6   5    1.69    0.12
  -1  -6   5    1.56    0.15
  -1  -6   5    2.46    0.17
  -1  -6   5    1.84    0.15
  -1  -6   5    1.73    0.18
  -1  -6   5    1.68    0.14
   1  -6  -5    1.67    0.14
   1  -6  -5    1.84    0.15
   1  -6  -5    2.00    0.15
   1  -6  -5    1.81    0.13
   1  -6  -5    2.00    0.16
   1  -6  -5    1.50    0.13
   1  -6  -5    1.68    0.18
   1  -6  -5    1.88    0.14
   1   6  -4   22.86    1.20
   1   6  -4   20.37    1.20
   1   6  -4   18.28    1.18
   1   6  -4   19.15    1.19
   1   6  -4   18.84    1.18
   1   6  -4   18.98    1.19
   1   6  -4   17.63    1.21
  -1   6   4   19.98    1.19
  -1   6   4   20.70    1.20
  -1   6   4   16.85    1.18
  -1   6   4   19.05    1.19
  -1   6   4   19.64    1.20
  -1   6   4   19.47    1.19
  -1   6   4   20.64    1.19
  -1  -6   4   19.87    1.20
  -1  -6   4   19.46    1.19
  -1  -6   4   19.26    1.20
  -1  -6   4   18.85    1.20
  -1  -6   4   18.76    1.25
  -1  -6   4   19.07    1.19
   1  -6  -4   20.03    1.19
   1  -6  -4   18.09    1.19
   1  -6  -4   19.43    1.20
   1  -6  -4   19.16    1.18
   1  -6  -4   22.55    1.19
   1  -6  -4   18.35    1.19
   1  -6  -4   18.40    1.19
   1  -6  -4   18.56    1.19
   1   6  -3   15.59    0.87
   1   6  -3   14.39    0.86
   1   6  -3   13.04    0.84
   1   6  -3   12.78    0.85
   1   6  -3   12.99    0.86
   1   6  -3   14.82    0.86
   1   6  -3   13.79    0.86
   1   6  -3   12.72    0.86
  -1   6   3   14.34    0.85
  -1   6   3   16.16    0.85
  -1   6   3   13.46    0.86
  -1   6   3   14.12    0.87
  -1   6   3   13.72    0.85
  -1   6   3   14.56    0.87
  -1  -6   3   12.93    0.86
  -1  -6   3   13.63    0.85
  -1  -6   3   13.61    0.86
  -1  -6   3   13.04    0.85
  -1  -6   3   13.69    0.85
   1  -6  -3   14.42    0.86
   1  -6  -3   13.19    0.85
   1  -6  -3   14.15    0.86
   1  -6  -3   13.38    0.86
   1  -6  -3   15.42    0.85
   1  -6  -3   12.98    0.85
   1  -6  -3   13.68    0.93
   1  -6  -3   13.38    0.85
   1   6  -2    8.38    0.50
   1   6  -2    8.55    0.51
   1   6  -2    7.54    0.50
   1   6  -2    7.98    0.50
   1   6  -2    8.30    0.50
   1   6  -2    8.70    0.51
   1   6  -2    7.14    0.50
  -1   6   2    8.04    0.50
  -1   6   2    9.06    0.51
  -1   6   2    8.55    0.50
  -1   6   2    8.57    0.50
  -1   6   2    8.07    0.50
  -1   6   2    7.93    0.51
  -1   6   2    7.73    0.50
  -1   6   2    8.86    0.51
  -1  -6   2    8.59    0.51
  -1  -6   2    7.98    0.50
  -1  -6   2    7.63    0.50
  -1  -6   2    7.88    0.50
  -1  -6   2    8.06    0.50
   1  -6  -2    7.77    0.51
   1  -6  -2    7.82    0.50
   1  -6  -2    8.17    0.50
   1  -6  -2    8.65    0.50
   1  -6  -2    7.38    0.50
   1  -6  -2    7.01    0.50
   1  -6  -2    8.15    0.50
   1   6  -1  132.95    8.28
   1   6  -1  136.97    8.35
   1   6  -1  127.46    8.27
   1   6  -1  133.05    8.27
   1   6  -1  144.56    8.34
   1   6  -1  141.25    8.27
   1   6  -1  128.84    8.25
  -1   6   1  134.85    8.29
  -1   6   1  151.73    8.31
  -1   6   1  137.59    8.31
  -1   6   1  154.54    8.29
  -1   6   1  134.95    8.28
  -1   6   1  137.96    8.31
  -1   6   1  148.25    8.29
  -1   6   1  131.21    8.28
  -1   6   1  151.43    8.26
  -1  -6   1  142.57    8.33
  -1  -6   1  146.54    8.31
  -1  -6   1  128.20    8.26
  -1  -6   1  144.34    8.30
  -1  -6   1  119.67    8.27
  -1  -6   1  144.84    8.29
  -1  -6   1  130.62    8.30
   1  -6  -1  127.13    8.34
   1  -6  -1  132.33    8.31
   1  -6  -1  139.34    8.25
   1  -6  -1  158.25    8.35
   1  -6  -1  119.65    8.28
   1  -6  -1  127.12    8.25
   1  -6  -1  123.33    8.28
   1   6   0    7.18    0.41
   1   6   0    6.53    0.41
   1   6   0    7.26    0.42
   1   6   0    6.59    0.41
   1   6   0    6.01    0.41
   1   6   0    6.63    0.41
   1   6   0    6.58    0.41
  -1   6   0    6.56    0.41
  -1   6   0    7.51    0.43
  -1   6   0    6.77    0.42
  -1   6   0    7.51    0.42
  -1   6   0    6.55    0.42
  -1   6   0    7.07    0.42
  -1   6   0    6.27    0.41
  -1   6   0    6.84    0.42
  -1  -6   0    6.69    0.41
  -1  -6   0    6.23    0.41
  -1  -6   0    6.80    0.42
  -1  -6   0    5.98    0.42
  -1  -6   0    6.87    0.42
  -1  -6   0    6.67    0.41
   1  -6   0    5.94    0.41
   1  -6   0    6.93    0.45
   1  -6   0    6.83    0.41
   1  -6   0    6.28    0.41
   1  -6   0    7.13    0.42
   1  -6   0    5.68    0.42
   1  -6   0    6.60    0.41
   1  -6   0    5.56    0.41
   1   6   1   53.12    3.11
   1   6   1   50.83    3.10
   1   6   1   49.53    3.12
   1   6   1   49.19    3.12
   1   6   1   51.76    3.13
   1   6   1   52.28    3.13
   1   6   1   52.37    3.13
  -1   6  -1   52.41    3.10
  -1   6  -1   56.44    3.13
  -1   6  -1   51.80    3.12
  -1   6  -1   54.74    3.16
  -1   6  -1   51.52    3.10
  -1   6  -1   52.35    3.14
  -1   6  -1   49.35    3.13
  -1   6  -1   50.42    3.11
  -1  -6  -1   51.34    3.11
  -1  -6  -1   49.44    3.12
  -1  -6  -1   50.28    3.14
  -1  -6  -1   55.97    3.13
  -1  -6  -1   49.94    3.12
  -1  -6  -1   53.05    3.14
  -1  -6  -1   51.11    3.12
   1  -6   1   46.30    3.11
   1  -6   1   51.61    3.12
   1  -6   1   53.48    3.13
   1  -6   1   48.09    3.10
   1  -6   1   53.57    3.11
   1  -6   1   46.46    3.11
   1  -6   1   52.58    3.13
   1  -6   1   48.51    3.13
   1   6   2    7.36    0.46
   1   6   2    7.17    0.46
   1   6   2    7.81    0.46
   1   6   2    7.15    0.46
   1   6   2    6.86    0.46
   1   6   2    7.05    0.47
   1   6   2    7.97    0.45
  -1   6  -2    7.20    0.46
  -1   6  -2    8.17    0.48
  -1   6  -2    7.23    0.46
  -1   6  -2    7.65    0.46
  -1   6  -2    7.60    0.46
  -1   6  -2    6.77    0.46
  -1   6  -2    7.44    0.47
  -1   6  -2    6.78    0.46
  -1  -6  -2    7.10    0.46
  -1  -6  -2    7.37    0.46
  -1  -6  -2    7.87    0.46
  -1  -6  -2    6.99    0.45
  -1  -6  -2    8.25    0.47
  -1  -6  -2    8.05    0.46
  -1  -6  -2    7.46    0.47
  -1  -6  -2    7.49    0.46
   1  -6   2    6.86    0.46
   1  -6   2    7.28    0.47
   1  -6   2    7.62    0.46
   1  -6   2    6.58    0.46
   1  -6   2    7.38    0.46
   1  -6   2    6.72    0.46
   1  -6   2    7.44    0.46
   1  -6   2    7.07    0.47
   1   6   3  181.80   10.96
   1   6   3  179.60   10.93
   1   6   3  192.04   10.94
   1   6   3  171.65   10.94
   1   6   3  176.77   10.93
   1   6   3  181.31   10.95
   1   6   3  187.49   10.97
   1   6   3  192.25   10.96
  -1   6  -3  184.34   10.96
  -1   6  -3  192.42   10.94
  -1   6  -3  179.12   10.94
  -1   6  -3  181.74   10.97
  -1   6  -3  187.13   10.92
  -1   6  -3  183.21   10.93
  -1   6  -3  199.05   11.03
  -1   6  -3  183.78   10.93
  -1   6  -3  169.47   10.93
  -1  -6  -3  185.27   10.94
  -1  -6  -3  183.81   10.94
  -1  -6  -3  189.25   10.96
  -1  -6  -3  182.81   10.93
  -1  -6  -3  201.60   11.00
  -1  -6  -3  173.99   10.93
  -1  -6  -3  180.89   10.96
   1  -6   3  179.90   10.92
   1  -6   3  180.97   10.97
   1  -6   3  180.20   10.94
   1  -6   3  162.39   10.91
   1  -6   3  177.81   10.93
   1  -6   3  170.70   10.94
   1  -6   3  175.87   10.94
   1  -6   3  135.31   10.93
   1   6   4   27.15    1.71
   1   6   4   27.14    1.70
   1   6   4   28.62    1.72
   1   6   4   25.20    1.70
   1   6   4   26.80    1.71
   1   6   4   27.60    1.71
   1   6   4   28.32    1.70
   1   6   4   29.95    1.70
  -1   6  -4   29.14    1.70
  -1   6  -4   29.49    1.73
  -1   6  -4   27.36    1.71
  -1   6  -4   26.90    1.70
  -1   6  -4   27.87    1.70
  -1   6  -4   27.36    1.71
  -1   6  -4   27.19    1.72
  -1   6  -4   25.82    1.69
  -1  -6  -4   29.28    1.71
  -1  -6  -4   27.71    1.70
  -1  -6  -4   28.97    1.71
  -1  -6  -4   27.99    1.70
  -1  -6  -4   31.99    1.72
  -1  -6  -4   26.59    1.70
  -1  -6  -4   27.58    1.70
  -1  -6  -4   27.83    1.70
   1  -6   4   27.93    1.70
   1  -6   4   28.97    1.71
   1  -6   4   27.08    1.73
   1  -6   4   27.64    1.72
   1  -6   4   27.05    1.71
   1  -6   4   26.81    1.72
   1   6   5   96.84    5.88
   1   6   5   94.19    5.87
   1   6   5   98.35    5.93
   1   6   5   88.47    5.92
   1   6   5   90.92    5.89
   1   6   5  104.09    5.93
   1   6   5  101.81    5.90
  -1   6  -5  100.94    5.87
  -1   6  -5  107.40    5.94
  -1   6  -5   94.01    5.89
  -1   6  -5  102.60    5.88
  -1   6  -5   95.76    5.89
  -1   6  -5   96.50    5.90
  -1   6  -5   90.30    5.87
  -1  -6  -5   94.50    5.89
  -1  -6  -5  101.02    5.91
  -1  -6  -5   97.41    5.91
  -1  -6  -5   92.30    5.87
  -1  -6  -5  110.24    5.93
  -1  -6  -5   92.93    5.88
  -1  -6  -5   94.28    5.89
  -1  -6  -5   99.50    5.91
   1  -6   5   97.53    5.89
   1  -6   5   95.75    5.89
   1  -6   5   96.06    5.95
   1  -6   5   97.14    5.90
   1  -6   5   93.77    5.88
   1  -6   5   91.87    6.35
   1  -6   5   97.69    5.88
   1   6   6   90.74    5.36
   1   6   6   84.36    5.36
   1   6   6   89.05    5.38
   1   6   6   78.57    5.35
   1   6   6   84.88    5.37
   1   6   6   87.13    5.38
   1   6   6   93.41    5.40
  -1   6  -6   91.84    5.36
  -1   6  -6   92.10    5.40
  -1   6  -6   86.16    5.37
  -1   6  -6   94.21    5.36
  -1   6  -6   85.93    5.38
  -1   6  -6   89.19    5.38
  -1   6  -6   86.45    5.37
  -1   6  -6   82.46    5.39
  -1  -6  -6   87.40    5.35
  -1  -6  -6   92.52    5.38
  -1  -6  -6   87.84    5.42
  -1  -6  -6   86.44    5.36
  -1  -6  -6  102.67    5.40
  -1  -6  -6   81.63    5.36
  -1  -6  -6   85.94    5.37
  -1  -6  -6   86.54    5.40
  -1  -6  -6   86.12    5.43
   1  -6   6   89.34    5.34
   1  -6   6   87.50    5.39
   1  -6   6   85.50    5.41
   1  -6   6   85.11    5.37
   1  -6   6   84.19    5.36
   1  -6   6  103.04    5.66
   1  -6   6   88.79    5.37
   1   6   7    6.58    0.43
   1   6   7    5.74    0.43
   1   6   7    6.54    0.44
   1   6   7    6.15    0.46
   1   6   7    6.82    0.43
  -1   6  -7    7.36    0.44
  -1   6  -7    8.23    0.49
  -1   6  -7    6.22    0.48
  -1   6  -7    6.51    0.44
  -1   6  -7    5.87    0.46
  -1  -6  -7    6.03    0.44
  -1  -6  -7    7.51    0.46
  -1  -6  -7    6.23    0.46
  -1  -6  -7    6.61    0.42
  -1  -6  -7    6.56    0.47
  -1  -6  -7    7.31    0.46
  -1  -6  -7    6.00    0.50
   1  -6   7    6.20    0.42
   1  -6   7    6.38    0.45
   1  -6   7    5.70    0.46
   1  -6   7    6.33    0.46
   1   6   8    5.76    0.36
   1   6   8    4.94    0.39
   1   6   8    4.97    0.37
  -1   6  -8    4.97    0.44
  -1   6  -8    4.93    0.37
  -1   6  -8    4.47    0.37
  -1   6  -8    5.86    0.41
  -1  -6  -8    5.42    0.38
  -1  -6  -8    4.27    0.38
  -1  -6  -8    5.82    0.36
  -1  -6  -8    5.04    0.37
  -1  -6  -8    4.73    0.38
   1  -6   8    5.09    0.40
   1  -6   8    5.11    0.38
   1   6   9   27.59    1.65
   1   6   9   25.55    1.66
   1   6   9   25.51    1.71
  -1   6  -9   24.81    1.70
  -1   6  -9   26.50    1.67
  -1   6  -9   27.35    1.65
  -1   6  -9   27.33    1.70
  -1  -6  -9   24.63    1.66
  -1  -6  -9   28.88    1.63
  -1  -6  -9   26.78    1.64
  -1  -6  -9   26.18    1.72
   1  -6   9   24.51    1.67
   1  -6   9   24.69    1.68
   1   6  10    0.84    0.19
  -1   6 -10    1.08    0.24
  -1   6 -10    0.63    0.13
  -1   6 -10    0.62    0.16
  -1   6 -10    0.60    0.22
  -1  -6 -10    0.60    0.11
  -1  -6 -10    0.41    0.15
   1  -6  10    0.40    0.21
   1  -6  10    0.74    0.22
   1   6  11    2.30    0.28
  -1   6 -11    2.26    0.43
  -1   6 -11    2.50    0.23
  -1   6 -11    2.23    0.25
  -1   6 -11    2.45    0.31
  -1  -6 -11    2.65    0.22
  -1  -6 -11    2.67    0.23
   1  -6  11    1.78    0.30
   1  -6  11    2.62    0.36
   1   6  12    2.32    0.26
  -1   6 -12    1.59    0.33
  -1   6 -12    2.53    0.20
  -1   6 -12    2.37    0.23
  -1   6 -12    1.55    0.27
  -1  -6 -12    2.06    0.19
  -1  -6 -12    2.16    0.23
   1  -6  12    2.29    0.32
   1  -6  12    2.36    0.22
   1   6  13    0.55    0.18
  -1   6 -13    0.52    0.20
  -1   6 -13    0.95    0.12
  -1   6 -13    0.92    0.15
  -1   6 -13    0.81    0.17
  -1  -6 -13    0.69    0.11
  -1  -6 -13    0.95    0.14
   1  -6  13    0.55    0.17
   1  -6  13    1.08    0.13
   1   7 -14    6.53    0.54
   1   7 -14    9.37    0.54
   1   7 -14    7.04    0.54
  -1  -7  14    7.47    0.56
  -1  -7  14    9.25    0.54
   1  -7 -14    7.59    0.52
   1   7 -13    1.87    0.28
   1   7 -13    2.01    0.17
   1   7 -13    1.84    0.19
   1   7 -13    1.54    0.24
  -1   7  13    1.28    0.17
  -1   7  13    1.19    0.15
  -1  -7  13    1.53    0.24
  -1  -7  13    1.75    0.22
   1  -7 -13    1.67    0.14
   1  -7 -13    1.75    0.18
   1  -7 -13    1.50    0.18
   1   7 -12    7.92    0.70
   1   7 -12   10.57    0.61
   1   7 -12    8.48    0.61
   1   7 -12    8.06    0.63
  -1   7  12    8.81    0.65
  -1   7  12    8.40    0.60
  -1  -7  12    8.11    0.64
  -1  -7  12    8.56    0.61
   1  -7 -12    8.81    0.59
   1  -7 -12    8.89    0.59
   1  -7 -12    8.54    0.63
   1   7 -11    3.15    0.39
   1   7 -11    4.09    0.30
   1   7 -11    3.63    0.36
   1   7 -11    4.08    0.41
  -1   7  11    4.11    0.35
  -1   7  11    3.28    0.30
  -1  -7  11    3.72    0.38
  -1  -7  11    3.80    0.40
   1  -7 -11    3.84    0.30
   1  -7 -11    3.54    0.31
   1  -7 -11    4.10    0.34
   1   7 -10    2.41    0.31
   1   7 -10    1.63    0.22
   1   7 -10    1.50    0.21
   1   7 -10    1.51    0.30
  -1   7  10    1.27    0.23
  -1   7  10    1.81    0.21
  -1  -7  10    2.15    0.32
  -1  -7  10    2.03    0.29
   1  -7 -10    1.35    0.29
   1  -7 -10    1.63    0.17
   1  -7 -10    1.25    0.17
   1  -7 -10    2.29    0.29
   1   7  -9   44.24    2.85
   1   7  -9   44.02    2.79
   1   7  -9   47.25    2.77
   1   7  -9   44.99    2.80
  -1   7   9   46.32    2.86
  -1   7   9   46.95    2.77
  -1  -7   9   38.45    2.78
  -1  -7   9   40.46    3.26
   1  -7  -9   43.74    2.82
   1  -7  -9   49.73    2.84
   1  -7  -9   46.78    2.77
   1  -7  -9   44.78    2.79
   1   7  -8   18.08    1.13
   1   7  -8   16.28    1.07
   1   7  -8   16.74    1.09
   1   7  -8   16.96    1.09
  -1   7   8   19.06    1.10
  -1   7   8   16.56    1.08
  -1   7   8   18.06    1.07
  -1  -7   8   15.37    1.09
  -1  -7   8   16.10    1.09
   1  -7  -8   16.92    1.13
   1  -7  -8   17.50    1.11
   1  -7  -8   17.45    1.13
   1  -7  -8   15.46    1.06
   1  -7  -8   17.18    1.08
   1  -7  -8   17.00    1.08
   1   7  -7   94.65    5.87
   1   7  -7   94.05    5.87
   1   7  -7   87.25    5.86
   1   7  -7   99.92    5.88
   1   7  -7   94.95    5.86
   1   7  -7   98.51    5.88
   1   7  -7   95.27    5.87
   1   7  -7   94.13    5.87
  -1   7   7  102.07    5.89
  -1   7   7  106.32    5.97
  -1   7   7   90.56    5.88
  -1   7   7   94.73    5.89
  -1   7   7  106.08    5.90
  -1  -7   7   97.86    5.87
  -1  -7   7   86.84    5.90
  -1  -7   7   86.52    5.87
  -1  -7   7   96.11    5.87
   1  -7  -7  101.39    5.90
   1  -7  -7   99.50    5.90
   1  -7  -7   97.35    5.93
   1  -7  -7   92.78    5.86
   1  -7  -7  112.39    5.90
   1  -7  -7   90.56    5.84
   1  -7  -7   95.33    5.87
   1  -7  -7   97.77    5.90
   1   7  -6    6.60    0.40
   1   7  -6    5.20    0.37
   1   7  -6    5.84    0.38
   1   7  -6    5.81    0.37
   1   7  -6    5.42    0.37
   1   7  -6    5.48    0.38
   1   7  -6    6.07    0.40
   1   7  -6    5.59    0.37
  -1   7   6    5.46    0.36
  -1   7   6    6.21    0.39
  -1   7   6    5.15    0.37
  -1   7   6    5.84    0.37
  -1   7   6    5.40    0.36
  -1   7   6    5.13    0.38
  -1  -7   6    5.89    0.39
  -1  -7   6    5.56    0.39
  -1  -7   6    6.01    0.38
  -1  -7   6    4.37    0.38
  -1  -7   6    5.63    0.37
   1  -7  -6    5.08    0.39
   1  -7  -6    5.88    0.38
   1  -7  -6    5.50    0.38
   1  -7  -6    5.42    0.36
   1  -7  -6    6.55    0.40
   1  -7  -6    5.17    0.37
   1  -7  -6    5.33    0.38
   1  -7  -6    6.19    0.44
   1  -7  -6    5.44    0.37
   1   7  -5   25.76    1.33
   1   7  -5   20.75    1.32
   1   7  -5   19.96    1.29
   1   7  -5   19.91    1.30
   1   7  -5   20.46    1.30
   1   7  -5   21.12    1.31
   1   7  -5   21.29    1.32
   1   7  -5   20.43    1.30
  -1   7   5   21.40    1.30
  -1   7   5   22.44    1.32
  -1   7   5   19.43    1.31
  -1   7   5   19.91    1.31
  -1   7   5   20.40    1.30
  -1   7   5   21.64    1.30
  -1   7   5   22.63    1.31
  -1  -7   5   22.60    1.31
  -1  -7   5   20.94    1.34
  -1  -7   5   20.51    1.32
  -1  -7   5   20.84    1.30
  -1  -7   5   19.01    1.50
  -1  -7   5   20.91    1.31
   1  -7  -5   20.31    1.30
   1  -7  -5   21.16    1.31
   1  -7  -5   21.28    1.31
   1  -7  -5   21.49    1.30
   1  -7  -5   24.91    1.31
   1  -7  -5   18.90    1.29
   1  -7  -5   19.68    1.44
   1  -7  -5   21.79    1.31
   1   7  -4    0.89    0.09
   1   7  -4    0.70    0.07
   1   7  -4    0.97    0.08
   1   7  -4    1.06    0.10
   1   7  -4    0.87    0.09
   1   7  -4    0.97    0.10
   1   7  -4    0.84    0.07
  -1   7   4    0.87    0.08
  -1   7   4    1.09    0.09
  -1   7   4    0.83    0.07
  -1   7   4    0.73    0.09
  -1   7   4    0.89    0.08
  -1   7   4    0.78    0.07
  -1   7   4    0.76    0.09
  -1  -7   4    1.04    0.08
  -1  -7   4    0.78    0.08
  -1  -7   4    0.93    0.10
  -1  -7   4    0.72    0.08
  -1  -7   4    0.80    0.09
  -1  -7   4    0.80    0.08
   1  -7  -4    0.67    0.10
   1  -7  -4    0.88    0.08
   1  -7  -4    0.78    0.08
   1  -7  -4    0.78    0.07
   1  -7  -4    0.95    0.08
   1  -7  -4    1.03    0.09
   1  -7  -4    1.05    0.08
   1   7  -3    2.87    0.16
   1   7  -3    2.70    0.17
   1   7  -3    2.10    0.15
   1   7  -3    2.17    0.16
   1   7  -3    2.29    0.17
   1   7  -3    2.48    0.17
   1   7  -3    2.51    0.17
   1   7  -3    2.12    0.15
  -1   7   3    2.56    0.17
  -1   7   3    2.77    0.17
  -1   7   3    2.12    0.15
  -1   7   3    2.14    0.16
  -1   7   3    2.21    0.16
  -1   7   3    2.26    0.15
  -1   7   3    2.37    0.16
  -1  -7   3    2.42    0.16
  -1  -7   3    2.15    0.16
  -1  -7   3    2.12    0.17
  -1  -7   3    2.26    0.17
  -1  -7   3    2.21    0.16
   1  -7  -3    2.48    0.17
   1  -7  -3    2.34    0.16
   1  -7  -3    2.23    0.16
   1  -7  -3    2.50    0.15
   1  -7  -3    2.38    0.16
   1  -7  -3    2.32    0.17
   1  -7  -3    1.99    0.16
   1   7  -2   24.33    1.50
   1   7  -2   29.66    1.49
   1   7  -2   26.03    1.50
   1   7  -2   21.60    1.48
   1   7  -2   23.73    1.49
   1   7  -2   24.81    1.49
   1   7  -2   25.03    1.49
   1   7  -2   22.49    1.49
  -1   7   2   23.81    1.49
  -1   7   2   26.48    1.51
  -1   7   2   24.89    1.49
  -1   7   2   27.08    1.50
  -1   7   2   22.14    1.50
  -1   7   2   24.29    1.50
  -1   7   2   26.30    1.50
  -1   7   2   23.44    1.50
  -1   7   2   25.50    1.50
  -1  -7   2   25.18    1.50
  -1  -7   2   25.41    1.50
  -1  -7   2   23.27    1.49
  -1  -7   2   22.69    1.49
  -1  -7   2   24.37    1.49
   1  -7  -2   24.10    1.50
   1  -7  -2   23.25    1.49
   1  -7  -2   23.66    1.50
   1  -7  -2   29.07    1.51
   1  -7  -2   22.42    1.49
   1  -7  -2   21.63    1.49
   1  -7  -2   22.29    1.49
   1   7  -1   26.28    1.69
   1   7  -1   29.61    1.71
   1   7  -1   26.58    1.71
   1   7  -1   26.97    1.71
   1   7  -1   30.30    1.71
   1   7  -1   29.00    1.70
   1   7  -1   26.45    1.69
  -1   7   1   26.11    1.70
  -1   7   1   31.74    1.71
  -1   7   1   27.77    1.74
  -1   7   1   31.38    1.70
  -1   7   1   26.28    1.69
  -1   7   1   29.01    1.71
  -1   7   1   29.97    1.70
  -1   7   1   27.01    1.69
  -1   7   1   30.74    1.70
  -1  -7   1   28.12    1.73
  -1  -7   1   29.51    1.69
  -1  -7   1   26.08    1.71
  -1  -7   1   29.25    1.70
  -1  -7   1   24.02    1.70
  -1  -7   1   28.69    1.71
  -1  -7   1   28.65    1.70
   1  -7  -1   26.52    1.71
   1  -7  -1   26.11    1.71
   1  -7  -1   31.53    1.70
   1  -7  -1   24.90    1.70
   1  -7  -1   25.64    1.69
   1  -7  -1   25.16    1.70
   1   7   0   39.90    2.40
   1   7   0   35.20    2.43
   1   7   0   44.05    2.40
   1   7   0   37.69    2.39
   1   7   0   35.71    2.40
   1   7   0   41.08    2.41
   1   7   0   39.60    2.42
  -1   7   0   36.05    2.40
  -1   7   0   46.13    2.42
  -1   7   0   41.52    2.42
  -1   7   0   44.59    2.41
  -1   7   0   39.47    2.42
  -1   7   0   43.67    2.41
  -1   7   0   39.12    2.41
  -1   7   0   42.38    2.41
  -1  -7   0   37.02    2.40
  -1  -7   0   37.96    2.40
  -1  -7   0   42.33    2.40
  -1  -7   0   36.20    2.40
  -1  -7   0   39.69    2.44
  -1  -7   0   40.28    2.40
   1  -7   0   34.72    2.39
   1  -7   0   37.59    2.43
   1  -7   0   42.45    2.40
   1  -7   0   39.04    2.39
   1  -7   0   41.46    2.42
   1  -7   0   32.58    2.40
   1  -7   0   41.63    2.42
   1  -7   0   35.82    2.39
   1   7   1   17.08    1.04
   1   7   1   16.83    1.03
   1   7   1   16.62    1.03
   1   7   1   15.80    1.03
   1   7   1   17.61    1.05
   1   7   1   18.06    1.04
  -1   7  -1   16.87    1.03
  -1   7  -1   19.08    1.05
  -1   7  -1   17.11    1.04
  -1   7  -1   18.11    1.04
  -1   7  -1   17.33    1.03
  -1   7  -1   17.21    1.05
  -1   7  -1   16.73    1.04
  -1   7  -1   16.04    1.04
  -1  -7  -1   16.21    1.04
  -1  -7  -1   17.06    1.05
  -1  -7  -1   16.83    1.04
  -1  -7  -1   18.82    1.05
  -1  -7  -1   16.66    1.04
  -1  -7  -1   16.02    1.04
  -1  -7  -1   17.73    1.05
   1  -7   1   15.63    1.03
   1  -7   1   16.17    1.06
   1  -7   1   17.66    1.04
   1  -7   1   15.76    1.03
   1  -7   1   15.94    1.03
   1  -7   1   14.70    1.04
   1  -7   1   18.19    1.04
   1  -7   1   16.34    1.04
   1   7   2   40.81    2.47
   1   7   2   39.72    2.46
   1   7   2   42.65    2.47
   1   7   2   37.78    2.48
   1   7   2   39.48    2.47
   1   7   2   40.29    2.48
   1   7   2   43.30    2.47
  -1   7  -2   42.01    2.49
  -1   7  -2   43.91    2.49
  -1   7  -2   40.59    2.47
  -1   7  -2   41.11    2.47
  -1   7  -2   40.66    2.46
  -1   7  -2   40.45    2.47
  -1   7  -2   39.47    2.50
  -1   7  -2   38.89    2.46
  -1  -7  -2   40.07    2.47
  -1  -7  -2   41.31    2.47
  -1  -7  -2   40.16    2.49
  -1  -7  -2   40.67    2.46
  -1  -7  -2   46.85    2.51
  -1  -7  -2   39.32    2.47
  -1  -7  -2   42.15    2.49
  -1  -7  -2   42.05    2.47
   1  -7   2   38.07    2.46
   1  -7   2   39.61    2.49
   1  -7   2   41.84    2.49
   1  -7   2   37.31    2.46
   1  -7   2   40.27    2.47
   1  -7   2   37.13    2.46
   1  -7   2   41.20    2.46
   1  -7   2   38.45    2.48
   1   7   3  267.29   15.91
   1   7   3  256.17   15.91
   1   7   3  277.84   15.90
   1   7   3  237.46   15.93
   1   7   3  250.66   15.96
   1   7   3  262.82   15.93
   1   7   3  274.40   15.93
   1   7   3  292.77   15.93
  -1   7  -3  259.75   15.98
  -1   7  -3  289.77   15.97
  -1   7  -3  260.33   15.99
  -1   7  -3  263.46   15.95
  -1   7  -3  270.01   15.92
  -1   7  -3  266.28   15.95
  -1   7  -3  289.56   16.04
  -1   7  -3  256.53   15.98
  -1   7  -3  244.43   15.93
  -1  -7  -3  270.16   15.94
  -1  -7  -3  259.47   15.93
  -1  -7  -3  271.35   15.98
  -1  -7  -3  261.92   15.92
  -1  -7  -3  292.11   16.05
  -1  -7  -3  255.01   15.91
  -1  -7  -3  286.36   15.91
   1  -7   3  257.74   15.92
   1  -7   3  251.81   15.97
   1  -7   3  267.13   15.95
   1  -7   3  243.75   15.92
   1  -7   3  259.82   15.91
   1  -7   3  247.81   15.93
   1  -7   3  249.66   15.96
   1  -7   3  234.86   15.95
   1   7   4    0.32    0.06
   1   7   4    0.37    0.07
   1   7   4    0.32    0.05
   1   7   4    0.31    0.07
   1   7   4    0.19    0.07
   1   7   4    0.46    0.06
   1   7   4    0.49    0.05
   1   7   4    0.54    0.05
  -1   7  -4    0.37    0.09
  -1   7  -4    0.18    0.07
  -1   7  -4    0.51    0.08
  -1   7  -4    0.29    0.06
  -1   7  -4    0.39    0.08
  -1   7  -4    0.53    0.06
  -1  -7  -4    0.32    0.08
  -1  -7  -4    0.40    0.07
  -1  -7  -4    0.60    0.06
  -1  -7  -4    0.27    0.05
  -1  -7  -4    0.41    0.10
  -1  -7  -4    0.40    0.06
  -1  -7  -4    0.47    0.06
   1  -7   4    0.31    0.04
   1  -7   4    0.43    0.07
   1  -7   4    0.68    0.07
   1  -7   4    0.39    0.08
   1  -7   4    0.37    0.06
   1  -7   4    0.57    0.07
   1   7   5   50.44    3.02
   1   7   5   47.85    3.02
   1   7   5   51.14    3.02
   1   7   5   44.93    3.01
   1   7   5   45.87    3.02
   1   7   5   47.98    3.06
   1   7   5   50.78    3.02
  -1   7  -5   50.70    3.01
  -1   7  -5   52.73    3.04
  -1   7  -5   48.15    3.03
  -1   7  -5   49.85    3.02
  -1   7  -5   51.22    3.02
  -1   7  -5   51.44    3.02
  -1   7  -5   48.37    3.03
  -1   7  -5   48.93    3.03
  -1  -7  -5   49.00    3.01
  -1  -7  -5   51.45    3.03
  -1  -7  -5   50.19    3.08
  -1  -7  -5   48.82    3.01
  -1  -7  -5   61.40    3.04
  -1  -7  -5   47.49    3.02
  -1  -7  -5   49.17    3.02
  -1  -7  -5   49.66    3.02
   1  -7   5   49.47    3.01
   1  -7   5   49.53    3.03
   1  -7   5   47.63    3.03
   1  -7   5   50.49    3.04
   1  -7   5   47.47    3.03
   1  -7   5   44.10    3.41
   1  -7   5   48.19    3.03
   1   7   6   60.77    3.60
   1   7   6   58.00    3.60
   1   7   6   57.31    3.60
   1   7   6   56.19    3.60
   1   7   6   54.46    3.60
   1   7   6   59.43    3.66
   1   7   6   62.22    3.63
  -1   7  -6   60.45    3.61
  -1   7  -6   68.97    3.64
  -1   7  -6   53.79    3.61
  -1   7  -6   59.98    3.61
  -1   7  -6   61.89    3.61
  -1   7  -6   59.96    3.61
  -1   7  -6   59.91    3.61
  -1   7  -6   56.86    3.62
  -1  -7  -6   56.79    3.61
  -1  -7  -6   62.07    3.64
  -1  -7  -6   56.68    3.67
  -1  -7  -6   57.71    3.58
  -1  -7  -6   69.55    3.63
  -1  -7  -6   56.73    3.59
  -1  -7  -6   58.18    3.61
  -1  -7  -6   58.73    3.61
   1  -7   6   59.25    3.60
   1  -7   6   58.02    3.62
   1  -7   6   60.49    3.63
   1  -7   6   57.07    3.61
   1  -7   6   57.52    3.61
   1  -7   6   55.10    3.80
   1  -7   6   58.63    3.60
   1   7   7   74.88    4.21
   1   7   7   68.27    4.21
   1   7   7   69.48    4.21
   1   7   7   65.67    4.22
   1   7   7   70.24    4.25
   1   7   7   75.85    4.25
  -1   7  -7   72.44    4.24
  -1   7  -7   78.26    4.29
  -1   7  -7   66.13    4.23
  -1   7  -7   69.34    4.21
  -1   7  -7   69.80    4.24
  -1  -7  -7   70.00    4.22
  -1  -7  -7   83.77    4.27
  -1  -7  -7   57.45    4.25
  -1  -7  -7   70.53    4.19
  -1  -7  -7   68.85    4.20
  -1  -7  -7   73.33    4.22
   1  -7   7   57.32    4.19
   1  -7   7   57.85    4.24
   1  -7   7   63.79    4.21
   1  -7   7   63.50    4.23
   1   7   8   10.54    0.67
   1   7   8    9.13    0.68
   1   7   8   10.12    0.68
  -1   7  -8   11.12    0.74
  -1   7  -8   10.23    0.67
  -1   7  -8    9.43    0.67
  -1   7  -8    9.65    0.69
  -1  -7  -8   10.43    0.69
  -1  -7  -8   10.33    0.65
  -1  -7  -8   10.18    0.69
  -1  -7  -8    9.83    0.70
   1  -7   8   11.18    0.75
   1  -7   8    9.88    0.69
   1   7   9   16.17    1.05
  -1   7  -9   15.19    1.07
  -1   7  -9   17.31    1.06
  -1   7  -9   16.06    1.04
  -1   7  -9   16.44    1.07
  -1  -7  -9   15.44    1.05
  -1  -7  -9   17.41    1.02
  -1  -7  -9   16.01    1.03
   1  -7   9   14.62    1.08
   1  -7   9   15.25    1.05
   1   7  10    8.16    0.61
  -1   7 -10    6.69    0.61
  -1   7 -10    8.85    0.56
  -1   7 -10    7.70    0.56
  -1   7 -10    8.30    0.63
  -1  -7 -10    8.69    0.56
  -1  -7 -10    8.06    0.56
   1  -7  10    7.64    0.61
   1  -7  10    8.73    0.66
   1   7  11    1.19    0.28
  -1   7 -11    1.39    0.31
  -1   7 -11    1.81    0.18
  -1   7 -11    1.10    0.21
  -1   7 -11    1.49    0.27
  -1  -7 -11    1.91    0.20
  -1  -7 -11    1.36    0.20
   1  -7  11    1.49    0.26
   1  -7  11    2.14    0.30
   1   7  12    4.42    0.39
  -1   7 -12    3.62    0.43
  -1   7 -12    5.15    0.36
  -1   7 -12    4.70    0.39
  -1   7 -12    5.08    0.48
  -1  -7 -12    5.50    0.36
  -1  -7 -12    5.07    0.37
   1  -7  12    4.91    0.43
   1  -7  12    5.30    0.39
   1   7  13    8.23    0.62
  -1   7 -13    8.49    0.71
  -1   7 -13   10.46    0.62
  -1   7 -13    9.00    0.62
  -1   7 -13    8.60    0.74
  -1  -7 -13    9.70    0.62
  -1  -7 -13    9.68    0.61
   1  -7  13    9.53    0.65
   1   8 -14    1.48    0.19
   1   8 -14    1.97    0.17
   1   8 -14    1.65    0.19
  -1  -8  14    1.73    0.23
  -1  -8  14    2.13    0.18
   1  -8 -14    2.11    0.18
   1   8 -13   14.63    1.11
   1   8 -13   19.58    1.06
   1   8 -13   15.07    1.04
   1   8 -13   15.26    1.07
  -1  -8  13   15.20    1.11
  -1  -8  13   19.66    1.15
   1  -8 -13   13.26    1.00
   1  -8 -13   16.80    1.05
   1   8 -12    0.43    0.33
   1   8 -12    0.69    0.13
   1   8 -12    0.82    0.16
   1   8 -12    0.62    0.21
  -1   8  12    0.67    0.15
  -1   8  12    0.64    0.12
  -1  -8  12    0.59    0.21
  -1  -8  12    0.98    0.17
   1  -8 -12    0.94    0.11
   1  -8 -12    1.08    0.21
   1  -8 -12    0.85    0.17
   1   8 -11   15.57    1.11
   1   8 -11   15.70    1.07
   1   8 -11   16.40    1.06
   1   8 -11   15.56    1.11
  -1   8  11   15.28    1.05
  -1   8  11   15.83    1.03
  -1  -8  11   15.23    1.10
  -1  -8  11   16.07    1.37
   1  -8 -11   16.94    1.03
   1  -8 -11   16.12    1.03
   1  -8 -11   15.02    1.05
   1   8 -10   18.61    1.31
   1   8 -10   20.19    1.27
   1   8 -10   20.06    1.30
   1   8 -10   19.08    1.30
  -1   8  10   18.74    1.32
  -1   8  10   21.52    1.30
  -1  -8  10   17.15    1.28
  -1  -8  10   21.29    1.58
   1  -8 -10   20.43    1.28
   1  -8 -10   19.51    1.27
   1  -8 -10   22.82    1.30
   1   8  -9   46.87    3.15
   1   8  -9   50.80    3.16
   1   8  -9   54.02    3.11
   1   8  -9   48.17    3.12
  -1   8   9   49.11    3.14
  -1   8   9   53.07    3.10
  -1  -8   9   47.39    3.12
  -1  -8   9   47.75    3.61
   1  -8  -9   47.17    3.14
   1  -8  -9   52.43    3.10
   1  -8  -9   51.37    3.11
   1  -8  -9   54.92    3.13
   1   8  -8   35.36    2.22
   1   8  -8   34.13    2.18
   1   8  -8   35.22    2.22
   1   8  -8   36.41    2.23
  -1   8   8   37.08    2.22
  -1   8   8   34.99    2.21
  -1   8   8   38.46    2.19
  -1  -8   8   34.94    2.21
  -1  -8   8   31.68    2.21
   1  -8  -8   35.40    2.26
   1  -8  -8   35.36    2.24
   1  -8  -8   35.56    2.19
   1  -8  -8   35.58    2.19
   1  -8  -8   37.16    2.21
   1   8  -7    5.93    0.44
   1   8  -7    6.14    0.41
   1   8  -7    5.36    0.40
   1   8  -7    5.70    0.40
   1   8  -7    6.54    0.42
   1   8  -7    6.53    0.42
   1   8  -7    5.53    0.43
   1   8  -7    5.57    0.40
  -1   8   7    6.46    0.41
  -1   8   7    6.64    0.42
  -1   8   7    5.56    0.42
  -1   8   7    6.21    0.40
  -1   8   7    6.23    0.41
  -1  -8   7    5.93    0.40
  -1  -8   7    5.31    0.43
  -1  -8   7    5.86    0.41
  -1  -8   7    6.29    0.42
   1  -8  -7    6.16    0.43
   1  -8  -7    5.55    0.41
   1  -8  -7    5.42    0.44
   1  -8  -7    5.80    0.39
   1  -8  -7    6.30    0.43
   1  -8  -7    5.61    0.40
   1  -8  -7    6.42    0.41
   1  -8  -7    6.43    0.41
   1   8  -6   57.36    3.48
   1   8  -6   53.92    3.46
   1   8  -6   53.45    3.49
   1   8  -6   58.84    3.46
   1   8  -6   55.75    3.47
   1   8  -6   57.31    3.50
   1   8  -6   54.91    3.47
  -1   8   6   59.70    3.47
  -1   8   6   62.05    3.50
  -1   8   6   55.22    3.48
  -1   8   6   56.95    3.46
  -1   8   6   56.46    3.46
  -1   8   6   60.55    3.47
  -1  -8   6   55.55    3.47
  -1  -8   6   53.15    3.47
  -1  -8   6   54.10    3.46
  -1  -8   6   53.77    3.50
  -1  -8   6   56.34    3.46
   1  -8  -6   56.87    3.48
   1  -8  -6   59.29    3.48
   1  -8  -6   56.47    3.50
   1  -8  -6   57.44    3.48
   1  -8  -6   67.72    3.51
   1  -8  -6   54.65    3.45
   1  -8  -6   55.50    3.49
   1  -8  -6   54.92    3.47
   1   8  -5   39.23    2.28
   1   8  -5   37.28    2.27
   1   8  -5   35.40    2.25
   1   8  -5   35.26    2.29
   1   8  -5   37.31    2.25
   1   8  -5   37.04    2.26
   1   8  -5   36.85    2.27
   1   8  -5   35.88    2.26
  -1   8   5   36.35    2.26
  -1   8   5   39.77    2.26
  -1   8   5   33.99    2.27
  -1   8   5   35.09    2.26
  -1   8   5   37.31    2.25
  -1   8   5   37.55    2.25
  -1   8   5   40.33    2.34
  -1  -8   5   38.20    2.26
  -1  -8   5   35.77    2.28
  -1  -8   5   35.49    2.26
  -1  -8   5   34.93    2.25
  -1  -8   5   33.98    2.56
  -1  -8   5   37.11    2.26
   1  -8  -5   36.85    2.27
   1  -8  -5   35.58    2.27
   1  -8  -5   37.13    2.26
   1  -8  -5   36.86    2.25
   1  -8  -5   45.32    2.27
   1  -8  -5   35.11    2.26
   1  -8  -5   35.80    2.42
   1  -8  -5   36.19    2.26
   1   8  -4   59.93    3.45
   1   8  -4   56.96    3.40
   1   8  -4   54.50    3.41
   1   8  -4   55.23    3.39
   1   8  -4   54.31    3.41
   1   8  -4   59.89    3.42
   1   8  -4   56.89    3.41
   1   8  -4   52.34    3.40
  -1   8   4   57.67    3.41
  -1   8   4   58.43    3.45
  -1   8   4   48.41    3.43
  -1   8   4   55.17    3.40
  -1   8   4   56.13    3.40
  -1   8   4   55.76    3.40
  -1   8   4   59.67    3.42
  -1  -8   4   56.88    3.42
  -1  -8   4   54.56    3.43
  -1  -8   4   54.33    3.42
  -1  -8   4   52.62    3.40
  -1  -8   4   58.12    3.69
  -1  -8   4   55.33    3.40
   1  -8  -4   56.03    3.41
   1  -8  -4   52.48    3.42
   1  -8  -4   57.06    3.41
   1  -8  -4   55.50    3.40
   1  -8  -4   66.56    3.41
   1  -8  -4   53.18    3.41
   1  -8  -4   54.78    3.40
   1  -8  -4   54.32    3.40
   1   8  -3  140.45    8.42
   1   8  -3  157.12    8.38
   1   8  -3  139.45    8.38
   1   8  -3  131.81    8.36
   1   8  -3  135.81    8.38
   1   8  -3  137.07    8.39
   1   8  -3  143.17    8.40
   1   8  -3  137.74    8.39
   1   8  -3  123.63    8.37
  -1   8   3  152.14    8.41
  -1   8   3  139.20    8.40
  -1   8   3  154.83    8.42
  -1   8   3  122.30    8.38
  -1   8   3  133.15    8.42
  -1   8   3  140.78    8.41
  -1   8   3  136.09    8.38
  -1   8   3  150.87    8.43
  -1  -8   3  139.76    8.46
  -1  -8   3  136.97    8.41
  -1  -8   3  134.33    8.38
  -1  -8   3  127.91    8.39
  -1  -8   3  139.20    8.39
   1  -8  -3  140.71    8.45
   1  -8  -3  125.09    8.39
   1  -8  -3  137.39    8.39
   1  -8  -3  134.62    8.40
   1  -8  -3  163.12    8.43
   1  -8  -3  133.35    8.38
   1  -8  -3  134.55    8.49
   1  -8  -3  134.18    8.40
   1   8  -2    9.82    0.62
   1   8  -2   10.82    0.62
   1   8  -2   10.53    0.62
   1   8  -2    9.49    0.62
   1   8  -2    9.60    0.62
   1   8  -2    9.88    0.63
   1   8  -2   10.07    0.62
   1   8  -2    9.34    0.62
  -1   8   2   10.08    0.62
  -1   8   2   11.12    0.64
  -1   8   2   10.76    0.63
  -1   8   2   11.67    0.63
  -1   8   2    8.99    0.62
  -1   8   2   10.24    0.63
  -1   8   2   10.43    0.63
  -1   8   2    9.94    0.62
  -1   8   2   10.91    0.63
  -1  -8   2    9.64    0.64
  -1  -8   2   10.44    0.62
  -1  -8   2    9.80    0.62
  -1  -8   2    8.76    0.62
  -1  -8   2   10.24    0.62
   1  -8  -2    9.92    0.65
   1  -8  -2    9.21    0.62
   1  -8  -2   10.12    0.63
   1  -8  -2   11.85    0.63
   1  -8  -2    9.24    0.63
   1  -8  -2    9.00    0.62
   1  -8  -2    9.40    0.62
   1   8  -1  235.74   14.68
   1   8  -1  256.79   14.66
   1   8  -1  243.36   14.63
   1   8  -1  238.06   14.67
   1   8  -1  276.79   14.72
   1   8  -1  245.08   14.63
   1   8  -1  216.21   14.70
  -1   8   1  233.04   14.66
  -1   8   1  291.31   14.69
  -1   8   1  250.56   14.75
  -1   8   1  274.68   14.71
  -1   8   1  220.95   14.64
  -1   8   1  271.18   14.67
  -1   8   1  237.00   14.63
  -1   8   1  262.26   14.64
  -1  -8   1  235.21   14.70
  -1  -8   1  256.10   14.68
  -1  -8   1  224.00   14.70
  -1  -8   1  247.97   14.66
  -1  -8   1  199.28   14.66
  -1  -8   1  233.82   14.71
  -1  -8   1  237.45   14.70
   1  -8  -1  230.78   14.68
   1  -8  -1  232.96   14.64
   1  -8  -1  277.48   14.70
   1  -8  -1  212.19   14.70
   1  -8  -1  234.13   14.62
   1  -8  -1  220.90   14.66
   1   8   0   52.31    3.08
   1   8   0   53.49    3.11
   1   8   0   48.51    3.08
   1   8   0   48.61    3.09
   1   8   0   54.55    3.10
   1   8   0   54.27    3.11
  -1   8   0   46.29    3.09
  -1   8   0   57.84    3.10
  -1   8   0   49.24    3.09
  -1   8   0   55.15    3.11
  -1   8   0   51.69    3.12
  -1   8   0   54.83    3.10
  -1   8   0   49.11    3.10
  -1   8   0   53.07    3.10
  -1  -8   0   50.24    3.09
  -1  -8   0   52.01    3.12
  -1  -8   0   48.32    3.10
  -1  -8   0   56.90    3.11
  -1  -8   0   45.24    3.10
  -1  -8   0   53.15    3.14
  -1  -8   0   54.01    3.10
   1  -8   0   44.59    3.07
   1  -8   0   46.18    3.11
   1  -8   0   53.22    3.10
   1  -8   0   48.85    3.09
   1  -8   0   54.93    3.11
   1  -8   0   41.99    3.09
   1  -8   0   53.24    3.11
   1  -8   0   45.58    3.09
   1   8   1  443.60   25.70
   1   8   1  432.62   25.68
   1   8   1  417.58   25.70
   1   8   1  415.29   25.70
   1   8   1  472.14   25.75
   1   8   1  445.05   25.82
  -1   8  -1  428.86   25.72
  -1   8  -1  499.95   25.76
  -1   8  -1  428.66   25.72
  -1   8  -1  460.36   25.71
  -1   8  -1  426.50   25.76
  -1   8  -1  452.45   25.80
  -1   8  -1  407.81   25.73
  -1   8  -1  419.48   25.74
  -1  -8  -1  424.73   25.73
  -1  -8  -1  415.72   25.86
  -1  -8  -1  434.94   25.76
  -1  -8  -1  454.44   25.76
  -1  -8  -1  414.37   25.83
  -1  -8  -1  350.19   25.79
  -1  -8  -1  422.25   25.79
   1  -8   1  406.52   25.66
   1  -8   1  409.39   25.86
   1  -8   1  436.07   25.79
   1  -8   1  406.49   25.68
   1  -8   1  415.67   25.75
   1  -8   1  373.35   25.68
   1  -8   1  442.68   25.67
   1  -8   1  403.83   25.75
   1   8   2   47.09    2.79
   1   8   2   45.93    2.78
   1   8   2   43.32    2.80
   1   8   2   42.69    2.79
   1   8   2   45.93    2.81
   1   8   2   47.92    2.81
  -1   8  -2   46.20    2.78
  -1   8  -2   51.68    2.81
  -1   8  -2   46.90    2.80
  -1   8  -2   48.21    2.80
  -1   8  -2   46.42    2.78
  -1   8  -2   47.04    2.80
  -1   8  -2   43.12    2.81
  -1   8  -2   43.11    2.78
  -1  -8  -2   46.24    2.79
  -1  -8  -2   44.25    2.78
  -1  -8  -2   52.07    2.80
  -1  -8  -2   45.32    2.79
  -1  -8  -2   53.17    2.82
  -1  -8  -2   44.54    2.78
  -1  -8  -2   45.72    2.80
  -1  -8  -2   45.11    2.80
   1  -8   2   42.65    2.78
   1  -8   2   44.44    2.80
   1  -8   2   48.81    2.82
   1  -8   2   42.89    2.78
   1  -8   2   46.38    2.79
   1  -8   2   42.64    2.79
   1  -8   2   44.95    2.78
   1  -8   2   41.72    2.81
   1   8   3    2.34    0.17
   1   8   3    2.46    0.17
   1   8   3    2.65    0.16
   1   8   3    2.08    0.16
   1   8   3    2.32    0.17
   1   8   3    2.33    0.17
   1   8   3    2.53    0.16
   1   8   3    2.40    0.16
  -1   8  -3    2.22    0.16
  -1   8  -3    2.44    0.20
  -1   8  -3    2.11    0.18
  -1   8  -3    2.51    0.17
  -1   8  -3    2.66    0.17
  -1   8  -3    2.33    0.17
  -1   8  -3    2.35    0.18
  -1   8  -3    2.12    0.16
  -1  -8  -3    2.54    0.17
  -1  -8  -3    2.47    0.18
  -1  -8  -3    2.48    0.16
  -1  -8  -3    2.26    0.16
  -1  -8  -3    2.94    0.20
  -1  -8  -3    2.36    0.17
  -1  -8  -3    2.53    0.16
   1  -8   3    2.60    0.16
   1  -8   3    2.15    0.18
   1  -8   3    2.52    0.17
   1  -8   3    2.21    0.17
   1  -8   3    2.50    0.18
   1  -8   3    2.11    0.18
   1  -8   3    2.33    0.17
   1  -8   3    1.96    0.17
   1   8   4    0.09    0.06
   1   8   4    0.23    0.05
   1   8   4    0.26    0.04
   1   8   4    0.13    0.05
   1   8   4    0.04    0.07
   1   8   4    0.11    0.07
   1   8   4    0.18    0.04
   1   8   4    0.26    0.05
  -1   8  -4    0.23    0.06
  -1   8  -4    0.11    0.12
  -1   8  -4    0.06    0.07
  -1   8  -4    0.22    0.05
  -1   8  -4    0.29    0.07
  -1   8  -4    0.15    0.06
  -1   8  -4    0.24    0.05
  -1   8  -4    0.31    0.08
  -1   8  -4    0.12    0.06
  -1  -8  -4    0.18    0.05
  -1  -8  -4    0.17    0.08
  -1  -8  -4    0.25    0.05
  -1  -8  -4    0.29    0.04
  -1  -8  -4    0.11    0.07
  -1  -8  -4    0.12    0.05
   1  -8   4    0.14    0.05
   1  -8   4    0.25    0.09
   1  -8   4    0.14    0.07
   1  -8   4    0.08    0.08
   1  -8   4    0.12    0.08
   1   8   5    0.25    0.06
   1   8   5    0.30    0.08
   1   8   5    0.41    0.07
   1   8   5    0.37    0.08
   1   8   5    0.29    0.08
   1   8   5    0.24    0.05
   1   8   5    0.33    0.08
  -1   8  -5    0.19    0.05
  -1   8  -5    0.21    0.11
  -1   8  -5    0.47    0.10
  -1   8  -5    0.39    0.07
  -1   8  -5    0.27    0.08
  -1   8  -5    0.30    0.10
  -1   8  -5    0.47    0.14
  -1   8  -5    0.19    0.06
  -1  -8  -5    0.16    0.09
  -1  -8  -5    0.27    0.08
  -1  -8  -5    0.18    0.05
  -1  -8  -5    0.28    0.09
  -1  -8  -5    0.22    0.07
  -1  -8  -5    0.35    0.07
   1  -8   5    0.21    0.05
   1  -8   5    0.50    0.09
   1  -8   5    0.35    0.08
   1  -8   5    0.21    0.08
   1  -8   5    0.21    0.10
   1  -8   5    0.27    0.07
   1   8   6   92.24    5.40
   1   8   6   86.58    5.38
   1   8   6   87.51    5.38
   1   8   6   83.67    5.40
   1   8   6   86.40    5.44
   1   8   6   89.04    5.41
   1   8   6   94.00    5.41
  -1   8  -6   93.59    5.43
  -1   8  -6  100.77    5.46
  -1   8  -6   86.56    5.40
  -1   8  -6   88.88    5.39
  -1   8  -6   89.16    5.42
  -1   8  -6   90.69    5.41
  -1   8  -6   86.79    5.40
  -1   8  -6   88.41    5.41
  -1  -8  -6   86.51    5.39
  -1  -8  -6   91.98    5.42
  -1  -8  -6   86.35    5.42
  -1  -8  -6  102.73    5.44
  -1  -8  -6   84.70    5.38
  -1  -8  -6   87.35    5.40
  -1  -8  -6   86.12    5.43
   1  -8   6   88.67    5.41
   1  -8   6   88.92    5.45
   1  -8   6   86.37    5.38
   1  -8   6   80.90    5.39
   1  -8   6   83.51    5.39
   1  -8   6   86.16    5.66
   1  -8   6   90.04    5.38
   1   8   7   10.01    0.69
   1   8   7    9.75    0.72
   1   8   7   11.64    0.71
   1   8   7   12.12    0.72
  -1   8  -7   10.38    0.73
  -1   8  -7   11.38    0.73
  -1   8  -7   11.39    0.75
  -1  -8  -7   11.17    0.72
  -1  -8  -7   11.83    0.70
  -1  -8  -7   11.07    0.70
   1  -8   7    9.88    0.73
   1  -8   7    9.94    0.88
   1   8   8    0.05    0.08
   1   8   8    0.45    0.15
  -1   8  -8    0.41    0.24
  -1   8  -8    0.28    0.10
  -1   8  -8    0.22    0.11
  -1   8  -8    0.23    0.15
  -1  -8  -8    0.10    0.12
  -1  -8  -8    0.13    0.08
  -1  -8  -8    0.11    0.10
   1  -8   8    0.37    0.16
   1  -8   8    0.26    0.13
   1   8   9   37.19    2.36
  -1   8  -9   36.02    2.30
  -1   8  -9   36.72    2.35
  -1   8  -9   34.97    2.25
  -1   8  -9   36.04    2.30
  -1  -8  -9   35.63    2.27
  -1  -8  -9   38.72    2.26
  -1  -8  -9   38.06    2.26
   1  -8   9   34.10    2.28
   1  -8   9   35.49    2.29
   1   8  10    7.52    0.59
  -1   8 -10    7.78    0.64
  -1   8 -10    9.66    0.64
  -1   8 -10    8.24    0.58
  -1   8 -10    8.26    0.67
  -1  -8 -10    8.72    0.56
  -1  -8 -10    7.53    0.59
   1  -8  10    8.93    0.67
   1  -8  10    7.74    0.83
   1   8  11   42.69    2.73
  -1   8 -11   41.92    2.75
  -1   8 -11   47.53    2.72
  -1   8 -11   41.69    2.69
  -1   8 -11   42.39    2.74
  -1  -8 -11   47.89    2.68
  -1  -8 -11   42.33    2.67
   1  -8  11   39.72    2.73
   1  -8  11   43.64    3.13
   1   8  12    0.37    0.14
  -1   8 -12   -0.03    0.21
  -1   8 -12    0.28    0.10
  -1   8 -12   -0.01    0.14
  -1   8 -12    0.05    0.26
  -1  -8 -12   -0.01    0.08
  -1  -8 -12   -0.01    0.12
   1  -8  12    0.30    0.19
   1  -8  12    0.17    0.18
   1   8  13   13.38    0.95
  -1   8 -13   12.66    1.01
  -1   8 -13   16.54    0.97
  -1   8 -13   15.18    0.98
  -1   8 -13   13.41    1.01
  -1  -8 -13   14.94    0.95
  -1  -8 -13   16.06    0.97
   1  -8  13   15.65    1.00
   1  -8  13   16.82    1.02
   1   9 -14   12.15    0.92
   1   9 -14   16.68    0.95
   1   9 -14   12.14    0.92
  -1  -9  14   14.47    0.94
  -1  -9  14   16.28    0.92
   1   9 -13    1.98    0.31
   1   9 -13    3.56    0.29
   1   9 -13    3.15    0.31
   1   9 -13    2.97    0.29
  -1  -9  13    2.66    0.34
  -1  -9  13    3.85    0.29
   1  -9 -13    2.67    0.26
   1   9 -12    1.42    0.37
   1   9 -12    2.16    0.18
   1   9 -12    2.31    0.26
   1   9 -12    1.33    0.32
  -1   9  12    1.15    0.18
  -1  -9  12    1.72    0.25
  -1  -9  12    1.94    0.26
   1  -9 -12    1.29    0.15
   1  -9 -12    1.50    0.18
   1  -9 -12    0.89    0.17
   1   9 -11    4.87    0.46
   1   9 -11    5.12    0.40
   1   9 -11    4.60    0.39
   1   9 -11    4.35    0.42
  -1   9  11    4.25    0.41
  -1   9  11    4.78    0.35
  -1  -9  11    3.66    0.46
  -1  -9  11    5.16    0.57
   1  -9 -11    5.12    0.37
   1  -9 -11    4.49    0.36
   1  -9 -11    4.89    0.40
   1   9 -10   63.85    4.24
   1   9 -10   70.15    4.20
   1   9 -10   68.56    4.21
   1   9 -10   65.18    4.22
  -1   9  10   69.62    4.26
  -1   9  10   69.66    4.24
  -1  -9  10   63.83    4.22
  -1  -9  10   69.15    4.54
   1  -9 -10   70.52    4.21
   1  -9 -10   70.06    4.20
   1  -9 -10   71.67    4.31
   1   9  -9   47.63    3.22
   1   9  -9   51.88    3.22
   1   9  -9   53.12    3.17
   1   9  -9   49.67    3.20
  -1   9   9   49.04    3.20
  -1   9   9   54.82    3.18
  -1  -9   9   48.42    3.17
  -1  -9   9   48.07    3.63
   1  -9  -9   53.27    3.17
   1  -9  -9   49.92    3.16
   1  -9  -9   55.56    3.20
   1   9  -8    5.02    0.42
   1   9  -8    5.36    0.39
   1   9  -8    5.45    0.38
   1   9  -8    5.64    0.41
  -1   9   8    5.62    0.38
  -1   9   8    5.65    0.42
  -1   9   8    5.46    0.37
  -1  -9   8    5.44    0.45
  -1  -9   8    5.05    0.40
   1  -9  -8    4.78    0.42
   1  -9  -8    4.94    0.41
   1  -9  -8    5.73    0.38
   1  -9  -8    5.63    0.41
   1  -9  -8    5.73    0.40
   1   9  -7   56.69    3.76
   1   9  -7   56.54    3.74
   1   9  -7   61.23    3.76
   1   9  -7   68.24    3.77
   1   9  -7   58.12    3.75
  -1   9   7   62.81    3.77
  -1   9   7   65.92    3.75
  -1   9   7   65.74    3.80
  -1   9   7   59.96    3.76
  -1   9   7   61.36    3.75
  -1   9   7   69.39    3.78
  -1  -9   7   54.40    3.76
  -1  -9   7   59.05    3.76
  -1  -9   7   56.62    3.75
   1  -9  -7   61.10    3.84
   1  -9  -7   63.03    3.80
   1  -9  -7   57.92    3.76
   1  -9  -7   60.92    3.73
   1  -9  -7   72.46    3.78
   1  -9  -7   59.32    3.75
   1  -9  -7   59.51    3.77
   1   9  -6   56.32    3.43
   1   9  -6   55.27    3.41
   1   9  -6   51.33    3.43
   1   9  -6   56.39    3.40
   1   9  -6   56.12    3.41
   1   9  -6   56.10    3.44
   1   9  -6   53.80    3.43
  -1   9   6   58.35    3.40
  -1   9   6   61.40    3.45
  -1   9   6   54.20    3.42
  -1   9   6   57.11    3.41
  -1   9   6   55.54    3.41
  -1   9   6   60.26    3.43
  -1  -9   6   54.69    3.41
  -1  -9   6   53.16    3.42
  -1  -9   6   54.21    3.40
  -1  -9   6   55.43    3.44
  -1  -9   6   57.47    3.44
   1  -9  -6   50.67    3.42
   1  -9  -6   54.92    3.41
   1  -9  -6   56.02    3.42
   1  -9  -6   56.90    3.40
   1  -9  -6   66.49    3.43
   1  -9  -6   53.95    3.41
   1  -9  -6   54.14    3.41
   1  -9  -6   54.20    3.51
   1  -9  -6   54.64    3.41
   1   9  -5  138.64    7.82
   1   9  -5  124.90    7.72
   1   9  -5  120.50    7.68
   1   9  -5  118.07    7.80
   1   9  -5  127.27    7.72
   1   9  -5  125.83    7.70
   1   9  -5  125.38    7.72
   1   9  -5  118.46    7.70
  -1   9   5  132.00    7.70
  -1   9   5  138.41    7.72
  -1   9   5  114.83    7.76
  -1   9   5  130.15    7.72
  -1   9   5  127.69    7.69
  -1   9   5  128.90    7.71
  -1   9   5  135.06    7.72
  -1  -9   5  128.06    7.74
  -1  -9   5  128.77    7.72
  -1  -9   5  121.29    7.70
  -1  -9   5  121.41    7.68
  -1  -9   5  124.48    8.07
  -1  -9   5  129.97    7.71
   1  -9  -5  124.38    7.71
   1  -9  -5  123.16    7.70
   1  -9  -5  123.45    7.68
   1  -9  -5  129.19    7.72
   1  -9  -5  157.51    7.76
   1  -9  -5  118.47    7.69
   1  -9  -5  126.13    7.71
   1  -9  -5  122.14    7.72
   1   9  -4   17.47    1.21
   1   9  -4   21.18    1.23
   1   9  -4   20.49    1.22
   1   9  -4   19.15    1.20
   1   9  -4   18.97    1.21
   1   9  -4   19.68    1.23
   1   9  -4   20.47    1.22
   1   9  -4   19.56    1.22
   1   9  -4   17.96    1.21
  -1   9   4   21.00    1.22
  -1   9   4   22.06    1.23
  -1   9   4   19.83    1.21
  -1   9   4   19.32    1.22
  -1   9   4   19.42    1.21
  -1   9   4   21.87    1.23
  -1  -9   4   19.50    1.22
  -1  -9   4   19.99    1.21
  -1  -9   4   17.68    1.22
  -1  -9   4   18.16    1.21
  -1  -9   4   20.71    1.39
  -1  -9   4   19.19    1.21
   1  -9  -4   20.30    1.24
   1  -9  -4   17.77    1.21
   1  -9  -4   18.95    1.22
   1  -9  -4   19.02    1.21
   1  -9  -4   23.95    1.22
   1  -9  -4   18.47    1.21
   1  -9  -4   19.08    1.21
   1  -9  -4   19.36    1.21
   1   9  -3   24.29    1.43
   1   9  -3   25.87    1.45
   1   9  -3   23.49    1.44
   1   9  -3   22.92    1.43
   1   9  -3   23.12    1.44
   1   9  -3   23.30    1.44
   1   9  -3   25.17    1.46
   1   9  -3   23.59    1.46
   1   9  -3   21.27    1.43
  -1   9   3   25.98    1.45
  -1   9   3   23.17    1.45
  -1   9   3   26.64    1.46
  -1   9   3   20.65    1.43
  -1   9   3   22.54    1.44
  -1   9   3   24.30    1.45
  -1   9   3   22.59    1.44
  -1   9   3   25.96    1.45
  -1  -9   3   23.11    1.46
  -1  -9   3   23.43    1.44
  -1  -9   3   22.26    1.44
  -1  -9   3   22.15    1.45
  -1  -9   3   22.74    1.45
   1  -9  -3   23.24    1.47
   1  -9  -3   22.51    1.44
   1  -9  -3   22.65    1.46
   1  -9  -3   22.55    1.44
   1  -9  -3   27.83    1.44
   1  -9  -3   21.59    1.44
   1  -9  -3   22.19    1.51
   1  -9  -3   23.53    1.44
   1   9  -2   98.17    6.01
   1   9  -2  112.66    6.04
   1   9  -2  101.56    6.04
   1   9  -2   96.93    6.03
   1   9  -2   96.04    6.03
   1   9  -2  104.00    6.05
   1   9  -2   98.60    6.03
   1   9  -2   90.61    6.02
  -1   9   2   98.64    6.04
  -1   9   2  112.29    6.10
  -1   9   2  102.85    6.07
  -1   9   2  116.35    6.05
  -1   9   2   87.96    6.04
  -1   9   2  101.65    6.07
  -1   9   2  108.38    6.05
  -1   9   2   98.32    6.02
  -1   9   2  111.88    6.05
  -1  -9   2   90.24    6.06
  -1  -9   2  103.19    6.02
  -1  -9   2   94.34    6.02
  -1  -9   2  103.74    6.03
  -1  -9   2   86.92    6.03
  -1  -9   2  102.96    6.00
  -1  -9   2   92.72    6.10
   1  -9  -2   92.15    6.04
   1  -9  -2   90.05    6.02
   1  -9  -2   93.19    6.06
   1  -9  -2  119.93    6.08
   1  -9  -2   97.50    6.03
   1  -9  -2   89.52    6.03
   1  -9  -2   93.32    6.03
   1   9  -1    0.14    0.04
   1   9  -1    0.15    0.04
   1   9  -1    0.21    0.03
   1   9  -1    0.08    0.04
   1   9  -1    0.16    0.04
   1   9  -1    0.20    0.03
  -1   9   1    0.14    0.03
  -1   9   1    0.16    0.05
  -1   9   1    0.10    0.03
  -1   9   1    0.13    0.05
  -1   9   1    0.24    0.03
  -1   9   1    0.31    0.06
  -1   9   1    0.19    0.05
  -1   9   1    0.12    0.06
  -1  -9   1    0.39    0.09
  -1  -9   1    0.11    0.03
  -1  -9   1    0.30    0.05
  -1  -9   1    0.18    0.06
  -1  -9   1    0.18    0.03
   1  -9  -1    0.22    0.08
   1  -9  -1    0.16    0.04
   1  -9  -1    0.05    0.03
   1  -9  -1    0.17    0.04
   1  -9  -1    0.12    0.05
   1  -9  -1    0.15    0.05
   1  -9  -1    0.20    0.06
   1   9   0  122.35    7.99
   1   9   0  132.30    7.97
   1   9   0  140.13    7.97
   1   9   0  128.45    7.95
   1   9   0  142.69    7.98
   1   9   0  138.02    8.02
  -1   9   0  123.82    7.96
  -1   9   0  142.95    8.00
  -1   9   0  131.39    8.00
  -1   9   0  142.35    8.00
  -1   9   0  132.79    8.00
  -1   9   0  144.39    7.99
  -1   9   0  130.33    7.99
  -1   9   0  142.43    7.99
  -1  -9   0  126.16    7.98
  -1  -9   0  146.47    7.98
  -1  -9   0  123.22    7.97
  -1  -9   0  141.78    7.99
  -1  -9   0  113.10    7.99
  -1  -9   0  124.47    8.04
  -1  -9   0  127.95    7.99
   1  -9   0  115.90    8.02
   1  -9   0  136.20    7.96
   1  -9   0  130.36    7.96
   1  -9   0  145.09    8.02
   1  -9   0  107.34    7.96
   1  -9   0  134.94    8.01
   1  -9   0  124.50    7.95
   1   9   1   16.46    0.99
   1   9   1   15.13    0.98
   1   9   1   15.75    1.00
   1   9   1   16.93    1.00
   1   9   1   17.30    0.99
  -1   9  -1   15.97    0.99
  -1   9  -1   19.02    1.01
  -1   9  -1   16.78    1.00
  -1   9  -1   16.50    0.99
  -1   9  -1   16.01    0.98
  -1   9  -1   16.79    1.00
  -1   9  -1   15.35    1.00
  -1   9  -1   15.89    0.99
  -1  -9  -1   15.82    0.99
  -1  -9  -1   15.38    0.99
  -1  -9  -1   17.53    1.00
  -1  -9  -1   16.38    1.00
  -1  -9  -1   14.89    0.98
  -1  -9  -1   17.41    0.99
   1  -9   1   15.15    0.98
   1  -9   1   14.62    1.01
   1  -9   1   16.58    0.99
   1  -9   1   14.47    0.98
   1  -9   1   16.85    0.99
   1  -9   1   13.92    0.99
   1  -9   1   16.40    0.99
   1  -9   1   15.43    0.99
   1   9   2  123.95    7.12
   1   9   2  120.37    7.12
   1   9   2  112.08    7.14
   1   9   2  114.86    7.12
   1   9   2  119.86    7.16
   1   9   2  128.00    7.17
  -1   9  -2  120.43    7.10
  -1   9  -2  138.06    7.19
  -1   9  -2  117.77    7.14
  -1   9  -2  118.61    7.14
  -1   9  -2  120.86    7.12
  -1   9  -2  122.57    7.14
  -1   9  -2  109.86    7.16
  -1   9  -2  106.84    7.12
  -1  -9  -2  122.30    7.12
  -1  -9  -2  118.10    7.12
  -1  -9  -2  117.11    7.18
  -1  -9  -2  137.96    7.18
  -1  -9  -2  112.36    7.13
  -1  -9  -2  117.54    7.17
  -1  -9  -2  114.94    7.16
   1  -9   2  110.34    7.13
   1  -9   2  106.93    7.14
   1  -9   2  119.52    7.17
   1  -9   2  111.75    7.11
   1  -9   2  120.31    7.14
   1  -9   2  106.59    7.13
   1  -9   2  119.06    7.11
   1  -9   2  106.28    7.16
   1   9   3  123.86    7.52
   1   9   3  124.28    7.52
   1   9   3  127.10    7.54
   1   9   3  116.71    7.53
   1   9   3  119.48    7.55
   1   9   3  124.79    7.54
   1   9   3  126.01    7.53
   1   9   3  136.64    7.54
  -1   9  -3  127.62    7.53
  -1   9  -3  139.41    7.58
  -1   9  -3  124.06    7.56
  -1   9  -3  123.00    7.53
  -1   9  -3  126.84    7.52
  -1   9  -3  127.11    7.53
  -1   9  -3  121.45    7.56
  -1   9  -3  115.10    7.51
  -1  -9  -3  122.71    7.54
  -1  -9  -3  124.93    7.52
  -1  -9  -3  128.54    7.59
  -1  -9  -3  122.82    7.53
  -1  -9  -3  146.63    7.60
  -1  -9  -3  122.96    7.52
  -1  -9  -3  123.59    7.73
  -1  -9  -3  126.03    7.52
   1  -9   3  119.00    7.52
   1  -9   3  120.01    7.56
   1  -9   3  125.84    7.54
   1  -9   3  114.93    7.51
   1  -9   3  126.80    7.53
   1  -9   3  111.35    7.51
   1  -9   3  121.59    7.53
   1  -9   3  112.13    7.54
   1   9   4    1.06    0.09
   1   9   4    0.86    0.08
   1   9   4    1.11    0.08
   1   9   4    1.10    0.10
   1   9   4    0.90    0.11
   1   9   4    0.72    0.09
   1   9   4    1.00    0.08
   1   9   4    0.97    0.09
  -1   9  -4    0.96    0.09
  -1   9  -4    0.98    0.15
  -1   9  -4    0.80    0.11
  -1   9  -4    0.84    0.09
  -1   9  -4    0.91    0.10
  -1   9  -4    1.07    0.10
  -1   9  -4    1.25    0.11
  -1   9  -4    0.95    0.12
  -1   9  -4    0.84    0.09
  -1  -9  -4    0.94    0.10
  -1  -9  -4    0.90    0.10
  -1  -9  -4    0.89    0.08
  -1  -9  -4    1.29    0.09
  -1  -9  -4    1.22    0.12
  -1  -9  -4    0.90    0.09
  -1  -9  -4    0.85    0.11
  -1  -9  -4    1.01    0.08
   1  -9   4    0.82    0.09
   1  -9   4    0.88    0.11
   1  -9   4    1.07    0.09
   1  -9   4    0.91    0.14
   1  -9   4    0.88    0.10
   1  -9   4    0.89    0.09
   1   9   5   56.17    3.39
   1   9   5   53.34    3.36
   1   9   5   52.78    3.40
   1   9   5   52.83    3.38
   1   9   5   56.41    3.41
   1   9   5   56.97    3.40
   1   9   5   54.25    3.38
   1   9   5   58.53    3.37
  -1   9  -5   57.38    3.37
  -1   9  -5   60.06    3.42
  -1   9  -5   52.60    3.40
  -1   9  -5   55.89    3.38
  -1   9  -5   55.59    3.39
  -1   9  -5   55.98    3.39
  -1   9  -5   52.59    3.40
  -1   9  -5   52.12    3.37
  -1  -9  -5   54.94    3.38
  -1  -9  -5   58.58    3.40
  -1  -9  -5   51.36    3.38
  -1  -9  -5   69.27    3.40
  -1  -9  -5   53.29    3.38
  -1  -9  -5   55.96    3.38
  -1  -9  -5   53.98    3.38
   1  -9   5   53.98    3.37
   1  -9   5   55.98    3.41
   1  -9   5   56.29    3.38
   1  -9   5   52.75    3.39
   1  -9   5   52.23    3.38
   1  -9   5   53.07    3.37
   1   9   6    3.01    0.21
   1   9   6    2.99    0.21
   1   9   6    3.10    0.23
   1   9   6    2.24    0.21
   1   9   6    2.82    0.19
   1   9   6    3.33    0.24
  -1   9  -6    2.50    0.20
  -1   9  -6    2.39    0.28
  -1   9  -6    2.94    0.25
  -1   9  -6    2.92    0.22
  -1   9  -6    2.63    0.21
  -1   9  -6    2.17    0.21
  -1   9  -6    2.91    0.26
  -1   9  -6    2.70    0.20
  -1  -9  -6    2.81    0.22
  -1  -9  -6    2.75    0.22
  -1  -9  -6    2.69    0.20
  -1  -9  -6    3.71    0.27
  -1  -9  -6    2.62    0.22
  -1  -9  -6    2.79    0.21
  -1  -9  -6    2.46    0.20
   1  -9   6    2.44    0.20
   1  -9   6    2.15    0.21
   1  -9   6    2.78    0.22
   1  -9   6    2.50    0.23
   1  -9   6    2.52    0.21
   1  -9   6    2.78    0.26
   1  -9   6    2.78    0.21
   1   9   7   37.09    2.21
   1   9   7   36.23    2.24
   1   9   7   36.41    2.22
  -1   9  -7   32.82    2.23
  -1   9  -7   36.73    2.23
  -1   9  -7   35.32    2.23
  -1  -9  -7   37.20    2.23
  -1  -9  -7   36.90    2.21
  -1  -9  -7   36.35    2.21
   1  -9   7   36.28    2.22
   1  -9   7   35.03    2.21
   1  -9   7   32.54    2.57
   1   9   8   10.08    0.68
  -1   9  -8    9.35    0.69
  -1   9  -8    8.66    0.63
  -1   9  -8    9.04    0.65
  -1   9  -8    9.74    0.70
  -1  -9  -8   10.64    0.68
  -1  -9  -8   11.24    0.65
  -1  -9  -8    9.35    0.64
   1  -9   8    9.60    0.68
   1  -9   8    9.03    0.71
   1   9   9    7.42    0.54
  -1   9  -9    6.71    0.60
  -1   9  -9    7.52    0.52
  -1   9  -9    7.43    0.52
  -1   9  -9    6.94    0.55
  -1  -9  -9    7.13    0.55
  -1  -9  -9    7.45    0.49
  -1  -9  -9    7.27    0.51
   1  -9   9    6.92    0.55
   1  -9   9    7.07    0.53
   1   9  10   61.74    3.84
   1   9  10   63.04    3.84
  -1   9 -10   56.27    3.89
  -1   9 -10   65.86    3.86
  -1   9 -10   62.98    3.84
  -1   9 -10   59.53    3.86
  -1  -9 -10   58.22    3.89
  -1  -9 -10   70.45    3.83
  -1  -9 -10   63.83    3.83
   1  -9  10   56.09    3.86
   1  -9  10   65.26    4.40
   1   9  11    2.85    0.32
  -1   9 -11    2.61    0.35
  -1   9 -11    2.61    0.23
  -1   9 -11    2.51    0.27
  -1   9 -11    2.35    0.32
  -1  -9 -11    2.97    0.24
  -1  -9 -11    3.23    0.31
   1  -9  11    1.97    0.30
   1  -9  11    3.05    0.46
   1   9  12    9.36    0.72
  -1   9 -12    8.28    0.79
  -1   9 -12   11.78    0.71
  -1   9 -12   11.24    0.77
  -1   9 -12   10.11    0.76
  -1  -9 -12   10.77    0.71
  -1  -9 -12   10.91    0.72
   1  -9  12   10.62    0.76
   1  -9  12   13.84    0.79
   1   9  13   11.68    0.87
  -1   9 -13   11.30    0.95
  -1   9 -13   14.94    0.88
  -1   9 -13   14.05    0.88
  -1   9 -13   12.23    0.91
  -1  -9 -13   14.73    0.88
  -1  -9 -13   13.46    0.88
   1  -9  13   14.65    0.93
   1  -9  13   15.52    0.93
   1  10 -14    0.09    0.11
   1  10 -14    0.46    0.08
   1  10 -14    0.20    0.09
  -1 -10  14    0.40    0.15
  -1 -10  14    0.12    0.07
   1  10 -13   24.57    1.92
   1  10 -13   34.98    1.92
   1  10 -13   30.51    1.91
   1  10 -13   25.37    1.91
  -1 -10  13   28.00    2.02
  -1 -10  13   34.31    1.97
   1 -10 -13   32.05    1.87
   1  10 -12    6.15    0.68
   1  10 -12    9.13    0.58
   1  10 -12    9.03    0.66
   1  10 -12    8.70    0.71
  -1 -10  12    7.89    0.64
  -1 -10  12   10.65    0.71
   1 -10 -12    8.81    0.62
   1  10 -11    2.90    0.38
   1  10 -11    3.64    0.29
   1  10 -11    3.73    0.32
   1  10 -11    3.39    0.36
  -1  10  11    2.34    0.27
  -1 -10  11    2.98    0.35
  -1 -10  11    3.35    0.44
   1 -10 -11    3.16    0.25
   1 -10 -11    4.10    0.33
   1 -10 -11    2.79    0.31
   1  10 -10   47.14    3.11
   1  10 -10   48.67    3.07
   1  10 -10   50.67    3.09
   1  10 -10   47.63    3.11
  -1  10  10   49.29    3.13
  -1  10  10   54.43    3.14
  -1 -10  10   44.13    3.09
  -1 -10  10   50.86    3.27
   1 -10 -10   51.79    3.11
   1 -10 -10   49.32    3.07
   1 -10 -10   53.72    3.21
   1  10  -9    1.14    0.23
   1  10  -9    1.42    0.16
   1  10  -9    1.14    0.18
   1  10  -9    1.50    0.23
  -1  10   9    1.41    0.17
  -1  10   9    0.89    0.18
  -1  10   9    1.21    0.14
  -1 -10   9    1.19    0.23
  -1 -10   9    1.19    0.30
   1 -10  -9    0.88    0.31
   1 -10  -9    1.07    0.14
   1 -10  -9    1.28    0.19
   1 -10  -9    1.37    0.18
   1  10  -8   89.32    5.77
   1  10  -8   88.92    5.67
   1  10  -8   95.71    5.69
   1  10  -8   93.94    5.72
  -1  10   8  103.74    5.71
  -1  10   8   93.44    5.73
  -1  10   8   98.36    5.76
  -1 -10   8   84.66    5.70
  -1 -10   8   84.48    5.69
   1 -10  -8   95.11    5.76
   1 -10  -8   91.37    5.66
   1 -10  -8   91.24    5.69
   1 -10  -8  101.55    5.79
   1  10  -7   58.50    3.76
   1  10  -7   58.10    3.74
   1  10  -7   58.76    3.77
   1  10  -7   58.67    3.77
  -1  10   7   60.46    3.77
  -1  10   7   64.08    3.77
  -1  10   7   64.11    3.80
  -1  10   7   60.77    3.76
  -1  10   7   61.02    3.79
  -1  10   7   70.97    3.79
  -1 -10   7   54.26    3.75
  -1 -10   7   59.02    3.74
  -1 -10   7   54.65    3.76
   1 -10  -7   58.77    3.80
   1 -10  -7   70.97    3.80
   1 -10  -7   61.81    3.75
   1 -10  -7   73.25    3.79
   1 -10  -7   59.06    3.75
   1 -10  -7   59.27    3.80
   1  10  -6   99.15    6.08
   1  10  -6   99.47    6.04
   1  10  -6   90.76    6.11
   1  10  -6   99.78    6.05
   1  10  -6  103.30    6.05
   1  10  -6  100.67    6.06
   1  10  -6   96.53    6.05
  -1  10   6  101.11    6.05
  -1  10   6  103.12    6.04
  -1  10   6  102.30    6.13
  -1  10   6   97.06    6.09
  -1  10   6  103.25    6.05
  -1  10   6  102.81    6.10
  -1  10   6  109.00    6.08
  -1 -10   6  100.21    6.03
  -1 -10   6   92.25    6.06
  -1 -10   6   94.24    6.03
  -1 -10   6   90.44    6.49
  -1 -10   6   99.00    6.05
   1 -10  -6   96.72    6.11
   1 -10  -6  100.39    6.05
   1 -10  -6   96.77    6.10
   1 -10  -6   99.15    6.03
   1 -10  -6  117.43    6.11
   1 -10  -6   93.87    6.04
   1 -10  -6   95.84    6.07
   1 -10  -6  102.18    6.11
   1  10  -5    2.85    0.19
   1  10  -5    2.96    0.24
   1  10  -5    2.44    0.19
   1  10  -5    2.49    0.20
   1  10  -5    3.12    0.20
   1  10  -5    2.64    0.22
   1  10  -5    2.77    0.22
   1  10  -5    2.35    0.19
  -1  10   5    3.02    0.20
  -1  10   5    2.80    0.20
  -1  10   5    2.77    0.21
  -1  10   5    2.19    0.20
  -1  10   5    2.81    0.21
  -1  10   5    2.90    0.22
  -1  10   5    2.97    0.19
  -1  10   5    2.58    0.21
  -1 -10   5    2.22    0.20
  -1 -10   5    2.44    0.20
  -1 -10   5    2.51    0.22
  -1 -10   5    2.67    0.22
  -1 -10   5    3.46    0.27
  -1 -10   5    3.11    0.20
   1 -10  -5    2.48    0.22
   1 -10  -5    2.70    0.20
   1 -10  -5    3.00    0.22
   1 -10  -5    2.63    0.19
   1 -10  -5    2.61    0.21
   1 -10  -5    2.90    0.21
   1 -10  -5    2.76    0.20
   1  10  -4   83.47    4.75
   1  10  -4   81.30    4.76
   1  10  -4   81.89    4.76
   1  10  -4   74.32    4.74
   1  10  -4   74.00    4.73
   1  10  -4   75.48    4.75
   1  10  -4   78.91    4.76
   1  10  -4   78.64    4.75
   1  10  -4   73.79    4.73
  -1  10   4   82.33    4.76
  -1  10   4   78.77    4.79
  -1  10   4   86.41    4.76
  -1  10   4   73.25    4.77
  -1  10   4   79.82    4.75
  -1  10   4   79.98    4.73
  -1  10   4   85.20    4.78
  -1 -10   4   75.35    4.76
  -1 -10   4   77.66    4.74
  -1 -10   4   70.17    4.73
  -1 -10   4   72.88    4.74
  -1 -10   4   82.81    5.11
  -1 -10   4   77.61    4.75
   1 -10  -4   75.33    4.78
   1 -10  -4   71.60    4.75
   1 -10  -4   76.27    4.76
   1 -10  -4   76.27    4.75
   1 -10  -4   94.59    4.82
   1 -10  -4   73.19    4.73
   1 -10  -4   76.52    4.77
   1 -10  -4   76.65    4.74
   1  10  -3   21.26    1.33
   1  10  -3   23.73    1.36
   1  10  -3   22.12    1.34
   1  10  -3   19.62    1.34
   1  10  -3   21.20    1.34
   1  10  -3   21.94    1.35
   1  10  -3   23.04    1.38
   1  10  -3   22.88    1.34
   1  10  -3   19.30    1.33
  -1  10   3   23.34    1.36
  -1  10   3   22.61    1.35
  -1  10   3   25.04    1.37
  -1  10   3   18.37    1.33
  -1  10   3   22.26    1.36
  -1  10   3   23.47    1.38
  -1  10   3   21.78    1.35
  -1  10   3   23.89    1.38
  -1 -10   3   20.66    1.35
  -1 -10   3   22.17    1.34
  -1 -10   3   21.00    1.35
  -1 -10   3   20.74    1.35
  -1 -10   3   21.64    1.34
   1 -10  -3   22.51    1.38
   1 -10  -3   19.73    1.35
   1 -10  -3   23.29    1.39
   1 -10  -3   21.15    1.35
   1 -10  -3   25.66    1.35
   1 -10  -3   19.81    1.36
   1 -10  -3   20.30    1.42
   1 -10  -3   22.73    1.37
   1  10  -2   10.49    0.65
   1  10  -2   11.45    0.66
   1  10  -2   10.79    0.66
   1  10  -2   10.21    0.65
   1  10  -2    9.82    0.65
   1  10  -2   10.42    0.66
   1  10  -2   10.17    0.66
   1  10  -2   10.20    0.65
  -1  10   2   10.67    0.66
  -1  10   2   11.69    0.67
  -1  10   2   10.94    0.66
  -1  10   2   12.75    0.67
  -1  10   2    9.02    0.65
  -1  10   2   11.14    0.68
  -1  10   2   11.46    0.67
  -1  10   2   10.97    0.66
  -1  10   2   10.93    0.67
  -1 -10   2   10.24    0.69
  -1 -10   2   10.66    0.66
  -1 -10   2   10.37    0.66
  -1 -10   2   10.63    0.66
  -1 -10   2    9.23    0.66
  -1 -10   2   10.65    0.66
  -1 -10   2    9.97    0.68
   1 -10  -2   10.58    0.69
   1 -10  -2    9.70    0.66
   1 -10  -2   10.31    0.66
   1 -10  -2   12.95    0.66
   1 -10  -2    9.74    0.66
   1 -10  -2    9.45    0.65
   1 -10  -2   10.03    0.67
   1  10  -1   20.62    1.35
   1  10  -1   23.46    1.35
   1  10  -1   21.97    1.37
   1  10  -1   22.28    1.36
   1  10  -1   25.22    1.37
   1  10  -1   20.94    1.35
   1  10  -1   21.56    1.36
  -1  10   1   21.67    1.35
  -1  10   1   24.89    1.37
  -1  10   1   22.89    1.37
  -1  10   1   24.46    1.36
  -1  10   1   21.21    1.36
  -1  10   1   25.34    1.37
  -1  10   1   21.24    1.35
  -1  10   1   24.18    1.36
  -1 -10   1   20.99    1.39
  -1 -10   1   23.20    1.37
  -1 -10   1   21.37    1.36
  -1 -10   1   23.48    1.37
  -1 -10   1   19.69    1.37
  -1 -10   1   22.43    1.36
  -1 -10   1   20.88    1.38
   1 -10  -1   19.57    1.37
   1 -10  -1   18.91    1.35
   1 -10  -1   22.77    1.35
   1 -10  -1   25.82    1.38
   1 -10  -1   19.93    1.36
   1 -10  -1   21.39    1.35
   1 -10  -1   20.35    1.36
   1  10   0   15.95    1.02
   1  10   0   16.99    1.02
   1  10   0   17.84    1.04
   1  10   0   16.27    1.02
   1  10   0   18.30    1.02
   1  10   0   15.64    1.01
   1  10   0   17.64    1.04
  -1  10   0   15.93    1.01
  -1  10   0   18.68    1.04
  -1  10   0   16.87    1.04
  -1  10   0   18.01    1.03
  -1  10   0   16.17    1.02
  -1  10   0   18.59    1.04
  -1  10   0   15.34    1.02
  -1  10   0   17.37    1.03
  -1 -10   0   15.07    1.03
  -1 -10   0   17.67    1.03
  -1 -10   0   15.73    1.02
  -1 -10   0   17.94    1.03
  -1 -10   0   13.97    1.03
  -1 -10   0   16.96    1.04
  -1 -10   0   16.25    1.02
   1 -10   0   14.48    1.05
   1 -10   0   17.49    1.02
   1 -10   0   16.65    1.02
   1 -10   0   15.80    1.04
   1 -10   0   17.58    1.02
   1 -10   0   14.61    1.02
   1 -10   0   16.48    1.03
   1 -10   0   15.69    1.02
   1  10   1   73.48    4.24
   1  10   1   66.20    4.21
   1  10   1   70.34    4.24
   1  10   1   72.50    4.25
   1  10   1   75.36    4.24
  -1  10  -1   70.43    4.23
  -1  10  -1   74.73    4.23
  -1  10  -1   69.61    4.29
  -1  10  -1   72.89    4.25
  -1  10  -1   70.98    4.24
  -1  10  -1   72.97    4.23
  -1  10  -1   69.35    4.23
  -1  10  -1   68.86    4.22
  -1 -10  -1   73.83    4.24
  -1 -10  -1   68.08    4.24
  -1 -10  -1   79.26    4.25
  -1 -10  -1   63.99    4.25
  -1 -10  -1   62.52    4.22
  -1 -10  -1   74.09    4.23
   1 -10   1   64.81    4.21
   1 -10   1   61.94    4.26
   1 -10   1   72.40    4.26
   1 -10   1   66.91    4.22
   1 -10   1   70.14    4.25
   1 -10   1   72.73    4.23
   1 -10   1   56.27    4.22
   1 -10   1   68.75    4.22
   1 -10   1   67.55    4.24
   1  10   2   17.83    1.09
   1  10   2   17.62    1.10
   1  10   2   17.27    1.10
   1  10   2   18.76    1.12
   1  10   2   18.83    1.11
  -1  10  -2   17.65    1.09
  -1  10  -2   20.65    1.12
  -1  10  -2   17.27    1.11
  -1  10  -2   17.68    1.10
  -1  10  -2   17.63    1.09
  -1  10  -2   18.57    1.10
  -1  10  -2   17.23    1.13
  -1  10  -2   16.33    1.09
  -1 -10  -2   19.04    1.11
  -1 -10  -2   17.57    1.10
  -1 -10  -2   17.80    1.10
  -1 -10  -2   20.97    1.12
  -1 -10  -2   17.11    1.10
  -1 -10  -2   17.99    1.09
  -1 -10  -2   18.02    1.09
   1 -10   2   15.87    1.09
   1 -10   2   18.07    1.12
   1 -10   2   17.98    1.10
   1 -10   2   16.51    1.09
   1 -10   2   18.32    1.10
   1 -10   2   16.40    1.10
   1 -10   2   17.89    1.10
   1 -10   2   16.09    1.12
   1  10   3   30.05    1.85
   1  10   3   29.64    1.85
   1  10   3   29.91    1.86
   1  10   3   28.48    1.85
   1  10   3   29.99    1.86
   1  10   3   30.09    1.86
   1  10   3   30.68    1.85
   1  10   3   30.78    1.86
  -1  10  -3   31.69    1.86
  -1  10  -3   35.02    1.88
  -1  10  -3   30.38    1.87
  -1  10  -3   31.96    1.86
  -1  10  -3   29.55    1.85
  -1  10  -3   30.36    1.87
  -1  10  -3   28.14    1.87
  -1  10  -3   27.48    1.85
  -1 -10  -3   30.86    1.86
  -1 -10  -3   30.95    1.86
  -1 -10  -3   35.47    1.88
  -1 -10  -3   30.96    1.85
  -1 -10  -3   36.44    1.89
  -1 -10  -3   29.71    1.86
  -1 -10  -3   28.90    1.92
  -1 -10  -3   30.52    1.86
   1 -10   3   29.44    1.86
   1 -10   3   28.45    1.87
   1 -10   3   31.60    1.88
   1 -10   3   27.08    1.85
   1 -10   3   30.41    1.86
   1 -10   3   28.37    1.86
   1 -10   3   29.15    1.85
   1 -10   3   27.50    1.87
   1  10   4   74.59    4.50
   1  10   4   75.60    4.50
   1  10   4   68.04    4.50
   1  10   4   74.25    4.51
   1  10   4   75.49    4.50
   1  10   4   77.55    4.48
   1  10   4   80.05    4.51
  -1  10  -4   78.26    4.52
  -1  10  -4   71.84    4.53
  -1  10  -4   74.17    4.50
  -1  10  -4   75.51    4.50
  -1  10  -4   75.38    4.50
  -1  10  -4   71.43    4.60
  -1  10  -4   72.32    4.51
  -1  10  -4   69.64    4.50
  -1 -10  -4   77.66    4.51
  -1 -10  -4   75.84    4.52
  -1 -10  -4   63.37    4.49
  -1 -10  -4   75.57    4.49
  -1 -10  -4   91.55    4.54
  -1 -10  -4   71.37    4.51
  -1 -10  -4   74.87    4.50
   1 -10   4   69.47    4.51
   1 -10   4   67.07    4.55
   1 -10   4   77.11    4.50
   1 -10   4   75.88    4.51
   1 -10   4   66.61    4.50
   1 -10   4   73.44    4.51
   1  10   5   17.32    1.06
   1  10   5   16.73    1.05
   1  10   5   15.06    1.06
   1  10   5   16.08    1.07
   1  10   5   18.68    1.07
   1  10   5   17.02    1.06
   1  10   5   17.56    1.06
  -1  10  -5   19.08    1.07
  -1  10  -5   19.20    1.12
  -1  10  -5   15.51    1.07
  -1  10  -5   17.17    1.06
  -1  10  -5   17.19    1.06
  -1  10  -5   17.29    1.07
  -1  10  -5   15.32    1.08
  -1  10  -5   16.86    1.06
  -1 -10  -5   17.11    1.07
  -1 -10  -5   16.73    1.06
  -1 -10  -5   17.82    1.07
  -1 -10  -5   21.31    1.09
  -1 -10  -5   16.48    1.06
  -1 -10  -5   16.71    1.07
   1 -10   5   16.23    1.06
   1 -10   5   17.02    1.10
   1 -10   5   17.30    1.06
   1 -10   5   16.85    1.08
   1 -10   5   15.09    1.07
   1 -10   5   16.61    1.07
   1  10   6  137.55    8.02
   1  10   6  133.06    8.00
   1  10   6  122.45    8.09
   1  10   6  126.77    8.04
   1  10   6  124.99    8.10
   1  10   6  140.72    8.14
  -1  10  -6  137.36    8.15
  -1  10  -6  144.83    8.26
  -1  10  -6  123.53    8.03
  -1  10  -6  136.47    8.09
  -1  10  -6  134.25    8.03
  -1  10  -6  140.93    8.05
  -1  10  -6  122.70    8.04
  -1  10  -6  128.56    8.04
  -1 -10  -6  132.08    8.03
  -1 -10  -6  140.18    8.06
  -1 -10  -6  130.45    8.03
  -1 -10  -6  169.37    8.16
  -1 -10  -6  127.43    8.01
  -1 -10  -6  127.73    8.04
   1 -10   6  122.62    8.07
   1 -10   6  128.34    8.14
   1 -10   6  132.50    8.03
   1 -10   6  127.68    8.03
   1 -10   6  123.03    8.01
   1 -10   6  127.99    8.44
   1 -10   6  128.85    8.01
   1  10   7   29.35    1.83
  -1  10  -7   29.03    1.83
  -1  10  -7   30.18    1.85
  -1  10  -7   28.99    1.83
  -1 -10  -7   33.01    1.87
  -1 -10  -7   29.78    1.81
  -1 -10  -7   28.35    1.82
   1 -10   7   25.99    1.83
   1 -10   7   30.06    1.82
   1 -10   7   27.05    2.15
   1  10   8   53.52    3.23
  -1  10  -8   47.25    3.23
  -1  10  -8   51.35    3.20
  -1  10  -8   51.11    3.21
  -1  10  -8   54.04    3.24
  -1 -10  -8   52.87    3.22
  -1 -10  -8   56.74    3.21
  -1 -10  -8   52.63    3.23
   1 -10   8   53.07    3.24
   1 -10   8   46.87    3.22
   1  10   9    0.77    0.19
  -1  10  -9    1.33    0.32
  -1  10  -9    1.14    0.16
  -1  10  -9    0.98    0.19
  -1  10  -9    0.78    0.23
  -1 -10  -9    1.17    0.21
  -1 -10  -9    1.32    0.15
  -1 -10  -9    1.30    0.17
   1 -10   9    1.28    0.22
   1 -10   9    0.57    0.19
   1  10  10    5.55    0.40
   1  10  10    6.00    0.46
  -1  10 -10    4.54    0.49
  -1  10 -10    5.74    0.41
  -1  10 -10    4.77    0.42
  -1  10 -10    5.60    0.48
  -1 -10 -10    4.88    0.47
  -1 -10 -10    5.70    0.39
  -1 -10 -10    5.37    0.44
   1 -10  10    5.52    0.48
   1 -10  10    6.12    0.64
   1  10  11   13.75    1.00
  -1  10 -11   12.35    1.01
  -1  10 -11   15.83    0.99
  -1  10 -11   14.24    0.99
  -1  10 -11   15.43    1.06
  -1 -10 -11   15.87    0.96
  -1 -10 -11   14.66    0.97
   1 -10  11   14.79    1.05
   1 -10  11   20.42    1.40
   1  10  12    0.47    0.19
  -1  10 -12    0.42    0.23
  -1  10 -12    0.33    0.10
  -1  10 -12    0.77    0.22
  -1  10 -12    0.60    0.20
  -1 -10 -12    0.87    0.12
  -1 -10 -12    0.35    0.13
   1 -10  12    0.53    0.20
   1 -10  12    0.65    0.16
  -1  10 -13    3.49    0.38
  -1  10 -13    4.28    0.29
  -1  10 -13    3.40    0.30
  -1  10 -13    3.50    0.33
  -1 -10 -13    4.32    0.30
   1 -10  13    4.13    0.32
   1 -10  13    4.02    0.31
   1  11 -13    0.57    0.22
   1  11 -13    0.22    0.12
   1  11 -13    0.53    0.15
   1  11 -13    0.27    0.16
  -1 -11  13    0.16    0.22
  -1 -11  13    0.37    0.12
   1 -11 -13    0.27    0.11
   1  11 -12   31.74    2.16
   1  11 -12   36.32    2.04
   1  11 -12   31.51    2.06
   1  11 -12   29.83    2.09
  -1 -11  12   31.05    2.09
  -1 -11  12   35.58    2.20
   1 -11 -12   34.05    2.08
   1  11 -11    0.69    0.25
   1  11 -11    0.62    0.14
   1  11 -11    0.77    0.18
   1  11 -11    0.49    0.25
  -1 -11  11    0.72    0.22
  -1 -11  11    0.90    0.23
   1 -11 -11    0.62    0.14
   1  11 -10    7.69    0.63
   1  11 -10    8.79    0.58
   1  11 -10    9.12    0.60
   1  11 -10    8.70    0.63
  -1  11  10    8.20    0.58
  -1 -11  10    8.21    0.63
  -1 -11  10    8.95    0.66
   1 -11 -10    8.69    0.59
   1 -11 -10    6.99    0.61
   1  11  -9    1.69    0.27
   1  11  -9    1.37    0.21
   1  11  -9    2.23    0.23
   1  11  -9    2.05    0.26
  -1  11   9    2.03    0.19
  -1  11   9    1.58    0.25
  -1  11   9    1.69    0.17
  -1 -11   9    1.52    0.29
  -1 -11   9    0.95    0.33
   1 -11  -9    1.49    0.30
   1 -11  -9    1.83    0.19
   1 -11  -9    1.62    0.19
   1 -11  -9    1.73    0.22
   1  11  -8    0.13    0.16
   1  11  -8    0.12    0.10
   1  11  -8    0.39    0.13
   1  11  -8    0.33    0.23
  -1  11   8    0.72    0.12
  -1  11   8    0.11    0.13
  -1  11   8    0.31    0.11
  -1 -11   8    0.57    0.16
  -1 -11   8    0.33    0.19
   1 -11  -8    0.18    0.19
   1 -11  -8    0.33    0.09
   1 -11  -8   -0.01    0.09
   1 -11  -8    0.36    0.16
   1  11  -7   47.68    3.02
   1  11  -7   46.92    2.99
   1  11  -7   50.80    3.04
   1  11  -7   48.60    3.04
  -1  11   7   52.50    3.02
  -1  11   7   47.32    3.03
  -1  11   7   49.03    3.02
  -1  11   7   53.77    3.04
  -1 -11   7   45.88    3.01
  -1 -11   7   48.34    3.00
  -1 -11   7   42.35    3.01
   1 -11  -7   46.31    3.06
   1 -11  -7   47.27    2.99
   1 -11  -7   59.69    3.04
   1 -11  -7   44.97    2.98
   1 -11  -7   51.05    3.03
   1  11  -6   35.53    2.19
   1  11  -6   35.76    2.16
   1  11  -6   33.41    2.16
   1  11  -6   35.73    2.15
   1  11  -6   34.86    2.18
   1  11  -6   34.59    2.17
   1  11  -6   34.54    2.15
  -1  11   6   35.31    2.17
  -1  11   6   35.96    2.16
  -1  11   6   34.78    2.20
  -1  11   6   36.72    2.18
  -1  11   6   34.25    2.18
  -1  11   6   36.87    2.17
  -1  11   6   36.41    2.16
  -1  11   6   38.09    2.17
  -1 -11   6   33.93    2.18
  -1 -11   6   33.68    2.18
  -1 -11   6   33.63    2.17
  -1 -11   6   31.16    2.46
  -1 -11   6   35.79    2.16
   1 -11  -6   30.34    2.18
   1 -11  -6   35.58    2.18
   1 -11  -6   36.26    2.17
   1 -11  -6   41.77    2.19
   1 -11  -6   31.84    2.16
   1 -11  -6   35.64    2.20
   1 -11  -6   34.71    2.16
   1  11  -5    0.53    0.14
   1  11  -5    0.55    0.07
   1  11  -5    0.28    0.08
   1  11  -5    0.38    0.07
   1  11  -5    0.55    0.12
   1  11  -5    0.49    0.11
   1  11  -5    0.36    0.10
   1  11  -5    0.37    0.07
  -1  11   5    0.44    0.07
  -1  11   5    0.48    0.08
  -1  11   5    0.37    0.05
  -1  11   5    0.49    0.10
  -1  11   5    0.38    0.08
  -1  11   5    0.40    0.09
  -1  11   5    0.41    0.06
  -1  11   5    0.74    0.10
  -1 -11   5    0.63    0.08
  -1 -11   5    0.49    0.11
  -1 -11   5    0.53    0.11
  -1 -11   5    0.61    0.09
   1 -11  -5    0.33    0.11
   1 -11  -5    0.61    0.09
   1 -11  -5    0.27    0.07
   1 -11  -5    0.47    0.06
   1 -11  -5    0.65    0.09
   1 -11  -5    0.44    0.08
   1 -11  -5    0.48    0.09
   1 -11  -5    0.51    0.08
   1  11  -4  178.10   10.04
   1  11  -4  183.20   10.10
   1  11  -4  167.26   10.06
   1  11  -4  161.70   10.06
   1  11  -4  159.53   10.05
   1  11  -4  162.86   10.07
   1  11  -4  168.09   10.10
   1  11  -4  160.18   10.06
   1  11  -4  151.23   10.04
  -1  11   4  166.30   10.08
  -1  11   4  179.18   10.08
  -1  11   4  173.97   10.07
  -1  11   4  185.24   10.13
  -1  11   4  162.63   10.12
  -1  11   4  174.14   10.09
  -1  11   4  169.64   10.04
  -1  11   4  185.11   10.19
  -1 -11   4  149.57   10.07
  -1 -11   4  162.60   10.11
  -1 -11   4  152.28   10.07
  -1 -11   4  155.09   10.09
  -1 -11   4  173.45   10.61
  -1 -11   4  168.09   10.05
   1 -11  -4  162.34   10.13
   1 -11  -4  157.87   10.07
   1 -11  -4  157.33   10.09
   1 -11  -4  161.59   10.11
   1 -11  -4  195.88   10.12
   1 -11  -4  148.85   10.05
   1 -11  -4  166.74   10.10
   1 -11  -4  159.41   10.06
   1  11  -3   24.36    1.38
   1  11  -3   25.85    1.40
   1  11  -3   22.98    1.39
   1  11  -3   21.05    1.38
   1  11  -3   21.16    1.39
   1  11  -3   23.23    1.39
   1  11  -3   22.75    1.40
   1  11  -3   19.94    1.38
  -1  11   3   23.35    1.39
  -1  11   3   24.61    1.40
  -1  11   3   23.50    1.39
  -1  11   3   25.28    1.39
  -1  11   3   18.77    1.37
  -1  11   3   24.10    1.40
  -1  11   3   23.14    1.39
  -1  11   3   22.62    1.40
  -1  11   3   24.66    1.41
  -1 -11   3   20.94    1.40
  -1 -11   3   22.46    1.41
  -1 -11   3   20.66    1.39
  -1 -11   3   22.89    1.40
  -1 -11   3   19.94    1.39
  -1 -11   3   23.10    1.39
   1 -11  -3   22.32    1.41
   1 -11  -3   20.64    1.39
   1 -11  -3   21.98    1.40
   1 -11  -3   22.98    1.39
   1 -11  -3   27.35    1.39
   1 -11  -3   20.86    1.40
   1 -11  -3   20.29    1.45
   1 -11  -3   22.29    1.41
   1  11  -2  327.82   19.05
   1  11  -2  356.51   19.04
   1  11  -2  325.15   19.05
   1  11  -2  299.13   19.06
   1  11  -2  303.44   19.05
   1  11  -2  319.24   19.07
   1  11  -2  303.22   19.07
   1  11  -2  292.07   19.04
  -1  11   2  314.42   19.05
  -1  11   2  348.47   19.12
  -1  11   2  328.35   19.09
  -1  11   2  364.18   19.12
  -1  11   2  285.98   19.03
  -1  11   2  323.61   19.12
  -1  11   2  343.15   19.09
  -1  11   2  314.49   19.10
  -1  11   2  354.35   19.12
  -1 -11   2  282.02   19.12
  -1 -11   2  316.44   19.07
  -1 -11   2  301.88   19.02
  -1 -11   2  320.75   19.08
  -1 -11   2  276.36   19.04
  -1 -11   2  314.85   19.06
  -1 -11   2  299.93   19.16
   1 -11  -2  302.79   19.07
   1 -11  -2  280.95   19.03
   1 -11  -2  323.60   19.01
   1 -11  -2  380.70   19.14
   1 -11  -2  288.86   19.05
   1 -11  -2  289.56   19.06
   1 -11  -2  300.15   19.13
   1  11  -1   21.93    1.38
   1  11  -1   24.83    1.40
   1  11  -1   23.47    1.43
   1  11  -1   21.90    1.39
   1  11  -1   23.73    1.40
   1  11  -1   21.60    1.39
   1  11  -1   22.62    1.42
  -1  11   1   22.45    1.38
  -1  11   1   24.44    1.40
  -1  11   1   23.78    1.39
  -1  11   1   25.15    1.40
  -1  11   1   21.35    1.41
  -1  11   1   26.17    1.41
  -1  11   1   22.33    1.40
  -1  11   1   25.76    1.40
  -1 -11   1   20.27    1.41
  -1 -11   1   23.50    1.42
  -1 -11   1   21.78    1.39
  -1 -11   1   24.74    1.41
  -1 -11   1   19.14    1.40
  -1 -11   1   23.00    1.40
  -1 -11   1   21.58    1.42
   1 -11  -1   20.12    1.41
   1 -11  -1   20.74    1.38
   1 -11  -1   23.37    1.39
   1 -11  -1   26.31    1.42
   1 -11  -1   19.46    1.39
   1 -11  -1   22.01    1.38
   1 -11  -1   21.43    1.39
   1  11   0  232.60   14.38
   1  11   0  240.30   14.37
   1  11   0  258.61   14.38
   1  11   0  230.79   14.34
   1  11   0  271.63   14.36
   1  11   0  222.28   14.42
   1  11   0  256.17   14.47
  -1  11   0  229.56   14.34
  -1  11   0  245.48   14.40
  -1  11   0  241.40   14.37
  -1  11   0  251.95   14.45
  -1  11   0  238.09   14.34
  -1  11   0  251.44   14.40
  -1  11   0  235.34   14.39
  -1  11   0  248.73   14.40
  -1 -11   0  231.75   14.38
  -1 -11   0  242.19   14.39
  -1 -11   0  225.57   14.34
  -1 -11   0  264.92   14.38
  -1 -11   0  206.90   14.38
  -1 -11   0  226.40   14.43
  -1 -11   0  233.43   14.41
   1 -11   0  209.87   14.38
   1 -11   0  241.49   14.39
   1 -11   0  231.46   14.40
   1 -11   0  228.71   14.46
   1 -11   0  254.44   14.34
   1 -11   0  202.37   14.36
   1 -11   0  242.16   14.37
   1 -11   0  233.74   14.40
   1  11   1    1.74    0.13
   1  11   1    2.10    0.13
   1  11   1    1.52    0.13
   1  11   1    1.63    0.14
   1  11   1    1.77    0.13
  -1  11  -1    1.88    0.13
  -1  11  -1    2.33    0.16
  -1  11  -1    1.75    0.14
  -1  11  -1    2.12    0.14
  -1  11  -1    1.70    0.13
  -1  11  -1    1.65    0.15
  -1  11  -1    1.94    0.14
  -1  11  -1    1.72    0.14
  -1 -11  -1    1.76    0.15
  -1 -11  -1    1.55    0.13
  -1 -11  -1    2.42    0.16
  -1 -11  -1    1.72    0.14
  -1 -11  -1    1.55    0.12
  -1 -11  -1    1.83    0.12
   1 -11   1    1.89    0.13
   1 -11   1    1.51    0.21
   1 -11   1    1.50    0.13
   1 -11   1    1.96    0.14
   1 -11   1    1.70    0.13
   1 -11   1    1.74    0.13
   1 -11   1    1.44    0.15
   1 -11   1    1.65    0.13
   1 -11   1    1.81    0.14
   1  11   2  122.01    7.18
   1  11   2  109.68    7.17
   1  11   2  119.20    7.20
   1  11   2  121.40    7.18
   1  11   2  126.40    7.25
  -1  11  -2  119.91    7.17
  -1  11  -2  129.25    7.20
  -1  11  -2  121.08    7.21
  -1  11  -2  119.05    7.17
  -1  11  -2  117.94    7.19
  -1  11  -2  125.12    7.20
  -1  11  -2  111.53    7.20
  -1  11  -2  112.25    7.21
  -1 -11  -2  113.28    7.18
  -1 -11  -2  121.70    7.21
  -1 -11  -2  119.21    7.20
  -1 -11  -2  144.17    7.26
  -1 -11  -2  115.92    7.20
  -1 -11  -2  119.25    7.28
  -1 -11  -2  127.46    7.18
   1 -11   2  110.74    7.18
   1 -11   2  108.62    7.19
   1 -11   2  118.19    7.19
   1 -11   2  110.64    7.18
   1 -11   2  121.82    7.20
   1 -11   2  107.53    7.18
   1 -11   2  117.74    7.18
   1 -11   2  111.82    7.21
   1  11   3    0.30    0.06
   1  11   3    0.42    0.07
   1  11   3    0.37    0.09
   1  11   3    0.41    0.07
  -1  11  -3    0.31    0.07
  -1  11  -3    0.44    0.10
  -1  11  -3    0.61    0.08
  -1  11  -3    0.52    0.08
  -1  11  -3    0.25    0.05
  -1  11  -3    0.44    0.08
  -1  11  -3    0.52    0.09
  -1  11  -3    0.27    0.06
  -1 -11  -3    0.35    0.10
  -1 -11  -3    0.34    0.07
  -1 -11  -3    0.52    0.06
  -1 -11  -3    0.44    0.12
  -1 -11  -3    0.29    0.08
  -1 -11  -3    0.58    0.05
   1 -11   3    0.64    0.06
   1 -11   3    0.23    0.13
   1 -11   3    0.44    0.08
   1 -11   3    0.29    0.06
   1 -11   3    0.37    0.07
   1 -11   3    0.38    0.11
   1 -11   3    0.24    0.06
   1 -11   3    0.65    0.08
   1  11   4   17.24    1.13
   1  11   4   17.97    1.13
   1  11   4   16.79    1.13
   1  11   4   18.61    1.13
   1  11   4   18.45    1.13
   1  11   4   18.76    1.12
   1  11   4   18.71    1.12
  -1  11  -4   19.04    1.13
  -1  11  -4   21.28    1.17
  -1  11  -4   18.36    1.16
  -1  11  -4   17.74    1.12
  -1  11  -4   18.06    1.12
  -1  11  -4   17.89    1.14
  -1  11  -4   19.14    1.15
  -1  11  -4   18.15    1.15
  -1  11  -4   17.43    1.12
  -1 -11  -4   17.37    1.13
  -1 -11  -4   18.52    1.14
  -1 -11  -4   19.60    1.13
  -1 -11  -4   21.49    1.15
  -1 -11  -4   17.22    1.13
  -1 -11  -4   18.14    1.13
   1 -11   4   16.89    1.12
   1 -11   4   16.27    1.14
   1 -11   4   18.18    1.13
   1 -11   4   17.44    1.14
   1 -11   4   15.85    1.14
   1 -11   4   17.95    1.14
   1  11   5   28.46    1.58
   1  11   5   24.44    1.56
   1  11   5   23.30    1.56
   1  11   5   25.45    1.58
   1  11   5   25.25    1.56
   1  11   5   25.15    1.56
   1  11   5   26.37    1.56
  -1  11  -5   26.07    1.58
  -1  11  -5   24.35    1.56
  -1  11  -5   25.30    1.56
  -1  11  -5   24.74    1.55
  -1  11  -5   24.61    1.56
  -1  11  -5   23.71    1.57
  -1  11  -5   21.82    1.54
  -1 -11  -5   22.57    1.56
  -1 -11  -5   29.59    1.59
  -1 -11  -5   25.82    1.55
  -1 -11  -5   28.19    1.58
  -1 -11  -5   23.92    1.55
  -1 -11  -5   22.31    1.56
   1 -11   5   27.11    1.55
   1 -11   5   22.81    1.59
   1 -11   5   24.08    1.56
   1 -11   5   31.92    1.62
   1 -11   5   23.01    1.56
   1 -11   5   24.98    1.56
   1  11   6    0.68    0.11
   1  11   6    0.71    0.13
  -1  11  -6    0.07    0.08
  -1  11  -6    0.22    0.14
  -1  11  -6    0.52    0.14
  -1  11  -6    0.28    0.08
  -1  11  -6    0.42    0.18
  -1 -11  -6    0.53    0.15
  -1 -11  -6    0.87    0.15
  -1 -11  -6    0.34    0.09
   1 -11   6    0.27    0.07
   1 -11   6    0.12    0.10
   1 -11   6    0.57    0.14
   1 -11   6    0.43    0.11
   1 -11   6    0.15    0.19
   1  11   7   24.74    1.52
  -1  11  -7   23.43    1.53
  -1  11  -7   24.12    1.52
  -1  11  -7   23.67    1.54
  -1 -11  -7   25.04    1.52
  -1 -11  -7   26.69    1.50
  -1 -11  -7   23.85    1.51
   1 -11   7   24.70    1.53
   1 -11   7   22.48    1.52
   1 -11   7   22.07    1.83
   1  11   8   13.50    0.89
  -1  11  -8   12.04    0.90
  -1  11  -8   13.10    0.86
  -1  11  -8   13.28    0.88
  -1  11  -8   12.77    0.91
  -1 -11  -8   15.80    0.92
  -1 -11  -8   14.36    0.86
  -1 -11  -8   13.77    0.87
   1 -11   8   12.76    0.90
   1 -11   8   12.66    0.90
   1  11   9    9.31    0.68
  -1  11  -9    9.17    0.73
  -1  11  -9    9.95    0.65
  -1  11  -9    9.02    0.84
  -1  11  -9    9.28    0.69
  -1 -11  -9    9.59    0.74
  -1 -11  -9   10.51    0.63
  -1 -11  -9    8.95    0.67
   1 -11   9    8.68    0.68
   1 -11   9    8.39    0.70
   1  11  10   75.15    4.33
   1  11  10   69.95    4.35
  -1  11 -10   64.73    4.46
  -1  11 -10   71.37    4.36
  -1  11 -10   69.61    4.37
  -1  11 -10   64.69    4.36
  -1 -11 -10   70.94    4.40
  -1 -11 -10   75.35    4.37
  -1 -11 -10   71.62    4.32
   1 -11  10   71.39    4.38
   1 -11  10   71.22    4.85
   1  11  11    6.85    0.53
  -1  11 -11    6.56    0.58
  -1  11 -11    8.24    0.52
  -1  11 -11    6.98    0.56
  -1  11 -11    6.27    0.64
  -1 -11 -11    8.15    0.51
  -1 -11 -11    7.64    0.54
   1 -11  11    7.49    0.61
   1 -11  11    9.15    0.76
   1  11  12   25.06    1.88
  -1  11 -12   24.51    1.95
  -1  11 -12   34.45    1.89
  -1  11 -12   29.79    1.92
  -1  11 -12   26.24    1.91
  -1 -11 -12   28.45    1.87
  -1 -11 -12   33.23    1.93
   1 -11  12   32.75    1.95
   1 -11  12   37.78    2.03
  -1  11 -13    0.01    0.20
  -1  11 -13    0.11    0.06
  -1  11 -13    0.24    0.09
  -1  11 -13    0.35    0.14
  -1 -11 -13    0.18    0.09
   1 -11  13    0.30    0.12
   1 -11  13    0.16    0.09
   1  12 -13    3.48    0.35
   1  12 -13    4.27    0.33
   1  12 -13    3.98    0.32
   1  12 -13    3.48    0.32
  -1 -12  13    3.62    0.35
  -1 -12  13    4.13    0.32
   1 -12 -13    3.69    0.29
   1  12 -12    7.94    0.63
   1  12 -12    8.06    0.48
   1  12 -12    5.54    0.49
   1  12 -12    6.20    0.56
  -1 -12  12    5.90    0.53
  -1 -12  12    8.45    0.57
   1 -12 -12    7.00    0.57
   1  12 -11   55.29    3.75
   1  12 -11   64.36    3.77
   1  12 -11   59.47    3.72
   1  12 -11   54.36    3.66
  -1 -12  11   55.79    3.65
  -1 -12  11   57.86    4.07
   1 -12 -11   64.76    3.69
   1  12 -10   10.19    0.79
   1  12 -10   11.33    0.75
   1  12 -10   11.63    0.77
   1  12 -10   10.72    0.81
  -1 -12  10   10.64    0.78
  -1 -12  10   11.84    0.84
   1 -12 -10   11.90    0.76
   1  12  -9   34.22    2.20
   1  12  -9   33.50    2.16
   1  12  -9   35.20    2.14
   1  12  -9   33.81    2.19
  -1  12   9   35.53    2.16
  -1  12   9   38.12    2.16
  -1 -12   9   31.20    2.15
  -1 -12   9   24.79    2.35
   1 -12  -9   34.48    2.25
   1 -12  -9   34.66    2.13
   1 -12  -9   36.39    2.22
   1  12  -8   40.53    2.55
   1  12  -8   40.46    2.50
   1  12  -8   41.89    2.52
   1  12  -8   40.64    2.55
  -1  12   8   44.99    2.53
  -1  12   8   38.71    2.51
  -1 -12   8   37.45    2.53
  -1 -12   8   35.79    2.52
   1 -12  -8   42.58    2.59
   1 -12  -8   39.86    2.50
   1 -12  -8   42.29    2.54
   1  12  -7   11.93    0.84
   1  12  -7   12.76    0.81
   1  12  -7   11.45    0.85
  -1  12   7   13.44    0.81
  -1  12   7   13.44    0.82
  -1 -12   7   13.34    0.84
  -1 -12   7   12.52    0.83
  -1 -12   7   10.75    0.82
   1 -12  -7   12.30    0.85
   1 -12  -7   12.68    0.80
   1 -12  -7   15.47    0.84
   1 -12  -7   11.97    0.82
   1 -12  -7   12.82    0.82
   1  12  -6   42.13    2.69
   1  12  -6   45.33    2.81
   1  12  -6   39.66    2.66
   1  12  -6   41.74    2.65
   1  12  -6   46.25    2.70
   1  12  -6   41.10    2.67
   1  12  -6   42.30    2.68
  -1  12   6   44.87    2.65
  -1  12   6   45.20    2.68
  -1  12   6   45.95    2.68
  -1  12   6   47.07    2.67
  -1 -12   6   44.21    2.69
  -1 -12   6   39.31    2.67
  -1 -12   6   41.71    2.66
  -1 -12   6   38.91    2.97
  -1 -12   6   44.98    2.71
   1 -12  -6   43.55    2.72
   1 -12  -6   44.78    2.69
   1 -12  -6   43.15    2.65
   1 -12  -6   51.51    2.70
   1 -12  -6   37.93    2.65
   1 -12  -6   41.47    2.66
   1 -12  -6   43.51    2.66
   1  12  -5   20.99    1.24
   1  12  -5   18.50    1.22
   1  12  -5   18.57    1.24
   1  12  -5   19.35    1.23
   1  12  -5   19.59    1.23
   1  12  -5   19.63    1.27
   1  12  -5   19.00    1.24
   1  12  -5   18.65    1.22
  -1  12   5   20.90    1.23
  -1  12   5   20.34    1.23
  -1  12   5   19.92    1.22
  -1  12   5   21.92    1.24
  -1  12   5   18.32    1.23
  -1  12   5   20.78    1.24
  -1  12   5   20.34    1.22
  -1  12   5   22.07    1.25
  -1 -12   5   18.96    1.26
  -1 -12   5   18.71    1.24
  -1 -12   5   18.97    1.23
  -1 -12   5   20.76    1.41
  -1 -12   5   19.29    1.22
   1 -12  -5   20.29    1.25
   1 -12  -5   19.83    1.23
   1 -12  -5   16.72    1.22
   1 -12  -5   18.82    1.21
   1 -12  -5   23.13    1.28
   1 -12  -5   18.81    1.23
   1 -12  -5   19.61    1.23
   1 -12  -5   19.50    1.23
   1  12  -4   48.31    2.75
   1  12  -4   48.50    2.76
   1  12  -4   46.15    2.74
   1  12  -4   44.59    2.73
   1  12  -4   43.37    2.73
   1  12  -4   44.81    2.75
   1  12  -4   44.31    2.78
   1  12  -4   45.19    2.76
   1  12  -4   40.67    2.73
  -1  12   4   44.87    2.74
  -1  12   4   47.81    2.76
  -1  12   4   45.26    2.76
  -1  12   4   46.86    2.76
  -1  12   4   39.25    2.74
  -1  12   4   45.70    2.77
  -1  12   4   47.18    2.75
  -1  12   4   46.23    2.74
  -1  12   4   50.09    2.75
  -1 -12   4   40.88    2.76
  -1 -12   4   44.17    2.77
  -1 -12   4   42.33    2.75
  -1 -12   4   42.49    2.76
  -1 -12   4   47.08    3.05
  -1 -12   4   44.28    2.73
   1 -12  -4   43.72    2.77
   1 -12  -4   41.81    2.74
   1 -12  -4   43.25    2.75
   1 -12  -4   43.14    2.76
   1 -12  -4   54.49    2.78
   1 -12  -4   41.25    2.75
   1 -12  -4   47.55    2.77
   1 -12  -4   43.81    2.75
   1  12  -3   20.11    1.20
   1  12  -3   20.30    1.21
   1  12  -3   20.47    1.21
   1  12  -3   18.74    1.20
   1  12  -3   18.27    1.22
   1  12  -3   19.25    1.22
   1  12  -3   18.91    1.22
   1  12  -3   17.63    1.20
  -1  12   3   20.51    1.21
  -1  12   3   21.61    1.21
  -1  12   3   20.16    1.21
  -1  12   3   21.17    1.21
  -1  12   3   17.06    1.19
  -1  12   3   19.95    1.22
  -1  12   3   21.04    1.22
  -1  12   3   20.17    1.22
  -1  12   3   20.54    1.21
  -1 -12   3   16.57    1.23
  -1 -12   3   20.20    1.21
  -1 -12   3   21.57    1.22
  -1 -12   3   19.51    1.21
  -1 -12   3   16.71    1.22
  -1 -12   3   18.72    1.20
   1 -12  -3   19.28    1.24
   1 -12  -3   18.30    1.21
   1 -12  -3   20.09    1.22
   1 -12  -3   20.02    1.23
   1 -12  -3   23.70    1.21
   1 -12  -3   18.68    1.21
   1 -12  -3   17.99    1.27
   1 -12  -3   19.21    1.22
   1  12  -2   43.32    2.70
   1  12  -2   45.88    2.67
   1  12  -2   45.58    2.68
   1  12  -2   42.52    2.69
   1  12  -2   41.00    2.69
   1  12  -2   47.42    2.69
   1  12  -2   41.81    2.69
   1  12  -2   42.03    2.68
  -1  12   2   43.17    2.68
  -1  12   2   47.73    2.70
  -1  12   2   47.12    2.68
  -1  12   2   51.42    2.71
  -1  12   2   36.83    2.67
  -1  12   2   48.04    2.70
  -1  12   2   44.24    2.69
  -1  12   2   50.17    2.71
  -1 -12   2   39.89    2.72
  -1 -12   2   44.67    2.70
  -1 -12   2   43.55    2.67
  -1 -12   2   45.55    2.70
  -1 -12   2   36.16    2.68
  -1 -12   2   44.74    2.68
  -1 -12   2   41.87    2.74
   1 -12  -2   40.58    2.74
   1 -12  -2   41.24    2.67
   1 -12  -2   46.98    2.68
   1 -12  -2   43.24    2.71
   1 -12  -2   53.37    2.70
   1 -12  -2   40.39    2.70
   1 -12  -2   38.83    2.68
   1 -12  -2   44.45    2.69
   1  12  -1  438.82   27.39
   1  12  -1  471.53   27.40
   1  12  -1  454.92   27.48
   1  12  -1  447.15   27.39
   1  12  -1  491.41   27.43
   1  12  -1  412.11   27.47
   1  12  -1  441.29   27.47
  -1  12   1  439.79   27.37
  -1  12   1  496.28   27.43
  -1  12   1  479.89   27.40
  -1  12   1  511.01   27.42
  -1  12   1  416.45   27.40
  -1  12   1  501.72   27.55
  -1  12   1  451.26   27.44
  -1  12   1  489.29   27.35
  -1 -12   1  418.47   27.49
  -1 -12   1  473.40   27.45
  -1 -12   1  439.88   27.38
  -1 -12   1  478.00   27.41
  -1 -12   1  388.63   27.34
  -1 -12   1  451.08   27.42
  -1 -12   1  424.30   27.48
   1 -12  -1  403.87   27.38
   1 -12  -1  418.23   27.31
   1 -12  -1  483.42   27.43
   1 -12  -1  529.45   27.56
   1 -12  -1  403.13   27.36
   1 -12  -1  447.46   27.33
   1 -12  -1  460.03   27.39
   1  12   0    2.67    0.21
   1  12   0    3.23    0.22
   1  12   0    3.14    0.21
   1  12   0    3.61    0.21
   1  12   0    3.04    0.21
   1  12   0    3.34    0.23
   1  12   0    3.41    0.21
   1  12   0    3.47    0.22
  -1  12   0    2.97    0.22
  -1  12   0    3.34    0.23
  -1  12   0    3.47    0.22
  -1  12   0    3.33    0.23
  -1  12   0    3.21    0.21
  -1  12   0    3.50    0.23
  -1  12   0    3.39    0.22
  -1  12   0    3.37    0.22
  -1 -12   0    3.31    0.26
  -1 -12   0    3.18    0.21
  -1 -12   0    3.40    0.23
  -1 -12   0    2.56    0.23
  -1 -12   0    2.88    0.21
  -1 -12   0    3.11    0.21
   1 -12   0    3.34    0.29
   1 -12   0    3.26    0.21
   1 -12   0    3.14    0.22
   1 -12   0    3.50    0.22
   1 -12   0    3.43    0.22
   1 -12   0    2.59    0.24
   1 -12   0    3.39    0.22
   1 -12   0    3.15    0.22
   1  12   1  163.54    9.90
   1  12   1  168.76    9.93
   1  12   1  157.56    9.90
   1  12   1  165.15    9.92
   1  12   1  172.78    9.93
   1  12   1  176.33    9.95
  -1  12  -1  167.31    9.91
  -1  12  -1  181.59    9.94
  -1  12  -1  166.08    9.98
  -1  12  -1  161.53    9.92
  -1  12  -1  155.22    9.97
  -1  12  -1  172.35    9.90
  -1  12  -1  161.21    9.93
  -1  12  -1  157.42    9.90
  -1 -12  -1  158.52    9.90
  -1 -12  -1  161.45    9.95
  -1 -12  -1  189.49    9.96
  -1 -12  -1  150.72    9.94
  -1 -12  -1  146.12    9.89
  -1 -12  -1  183.56    9.93
   1 -12   1  138.01    9.95
   1 -12   1  167.82    9.92
   1 -12   1  158.37    9.89
   1 -12   1  166.39    9.92
   1 -12   1  170.84    9.96
   1 -12   1  140.39    9.89
   1 -12   1  164.20    9.89
   1 -12   1  159.92    9.91
   1  12   2   34.12    2.02
   1  12   2   31.04    2.02
   1  12   2   34.11    2.03
   1  12   2   34.34    2.03
   1  12   2   36.06    2.04
  -1  12  -2   33.04    2.03
  -1  12  -2   36.29    2.04
  -1  12  -2   34.93    2.05
  -1  12  -2   32.15    2.02
  -1  12  -2   33.67    2.03
  -1  12  -2   35.21    2.04
  -1  12  -2   31.77    2.04
  -1  12  -2   31.42    2.02
  -1 -12  -2   32.54    2.04
  -1 -12  -2   34.25    2.04
  -1 -12  -2   33.95    2.06
  -1 -12  -2   39.81    2.05
  -1 -12  -2   31.83    2.03
  -1 -12  -2   33.04    2.07
  -1 -12  -2   36.61    2.02
   1 -12   2   30.53    2.02
   1 -12   2   27.96    2.05
   1 -12   2   32.82    2.03
   1 -12   2   32.54    2.02
   1 -12   2   33.18    2.03
   1 -12   2   33.25    2.05
   1 -12   2   27.19    2.03
   1 -12   2   33.18    2.02
   1 -12   2   30.61    2.05
   1  12   3    8.56    0.53
   1  12   3    7.30    0.53
   1  12   3    8.89    0.53
   1  12   3    9.16    0.53
   1  12   3    8.53    0.53
   1  12   3    9.29    0.54
  -1  12  -3    9.52    0.52
  -1  12  -3    9.16    0.54
  -1  12  -3    8.24    0.53
  -1  12  -3    7.89    0.53
  -1  12  -3    8.37    0.52
  -1  12  -3    8.20    0.54
  -1  12  -3    7.84    0.55
  -1  12  -3    7.71    0.52
  -1 -12  -3    8.11    0.54
  -1 -12  -3    8.45    0.53
  -1 -12  -3    8.75    0.52
  -1 -12  -3    7.94    0.54
  -1 -12  -3    6.98    0.51
  -1 -12  -3    9.28    0.53
   1 -12   3    7.82    0.52
   1 -12   3    7.41    0.56
   1 -12   3    8.16    0.53
   1 -12   3    7.64    0.53
   1 -12   3    8.91    0.54
   1 -12   3    7.48    0.54
   1 -12   3    8.68    0.53
   1 -12   3    7.34    0.54
   1  12   4  120.36    7.02
   1  12   4  105.47    7.02
   1  12   4  115.18    7.02
   1  12   4  121.88    7.01
   1  12   4  120.95    7.04
   1  12   4  115.17    7.04
  -1  12  -4  125.09    7.06
  -1  12  -4  131.41    7.05
  -1  12  -4  117.37    7.07
  -1  12  -4  112.61    6.99
  -1  12  -4  112.97    7.00
  -1  12  -4  118.37    7.01
  -1  12  -4  106.94    7.06
  -1  12  -4  108.57    7.02
  -1  12  -4  111.33    7.01
  -1 -12  -4  112.85    7.00
  -1 -12  -4  116.86    7.03
  -1 -12  -4  115.84    7.04
  -1 -12  -4  144.97    7.08
  -1 -12  -4  106.25    6.99
  -1 -12  -4  112.23    7.12
   1 -12   4  111.85    7.01
   1 -12   4  103.86    7.05
   1 -12   4  111.17    7.07
   1 -12   4  121.36    7.01
   1 -12   4  105.58    7.02
   1 -12   4  113.34    7.01
   1  12   5    1.62    0.13
   1  12   5    1.61    0.16
   1  12   5    1.31    0.14
   1  12   5    1.23    0.13
  -1  12  -5    1.93    0.15
  -1  12  -5    1.43    0.18
  -1  12  -5    2.04    0.19
  -1  12  -5    1.12    0.13
  -1  12  -5    1.19    0.13
  -1  12  -5    1.79    0.17
  -1  12  -5    1.47    0.17
  -1  12  -5    1.17    0.14
  -1 -12  -5    1.24    0.14
  -1 -12  -5    1.29    0.14
  -1 -12  -5    1.19    0.12
  -1 -12  -5    1.84    0.21
  -1 -12  -5    1.10    0.13
   1 -12   5    1.39    0.12
   1 -12   5    1.78    0.17
   1 -12   5    1.41    0.13
   1 -12   5    1.34    0.18
   1 -12   5    1.09    0.15
   1 -12   5    1.63    0.16
   1  12   6   50.15    3.14
   1  12   6   49.23    3.10
  -1  12  -6   56.34    3.07
  -1  12  -6   59.79    3.19
  -1  12  -6   49.35    3.11
  -1  12  -6   50.61    3.11
  -1 -12  -6   52.70    3.09
  -1 -12  -6   52.31    3.08
  -1 -12  -6   50.27    3.08
   1 -12   6   43.14    3.08
   1 -12   6   40.39    3.15
   1 -12   6   48.84    3.10
   1 -12   6   47.73    3.10
   1 -12   6   53.52    3.69
   1  12   7    3.83    0.33
  -1  12  -7    3.46    0.32
  -1  12  -7    4.00    0.35
  -1 -12  -7    4.12    0.35
  -1 -12  -7    4.06    0.30
   1 -12   7    2.93    0.31
   1 -12   7    3.65    0.30
   1 -12   7    3.69    0.43
   1  12   8   36.68    2.25
  -1  12  -8   34.31    2.28
  -1  12  -8   37.27    2.22
  -1  12  -8   34.42    2.22
  -1  12  -8   33.61    2.25
  -1 -12  -8   37.15    2.26
  -1 -12  -8   37.12    2.22
  -1 -12  -8   35.22    2.22
   1 -12   8   38.14    2.24
   1 -12   8   32.57    2.23
   1  12   9   88.04    5.04
   1  12   9   82.12    5.01
  -1  12  -9   75.49    5.04
  -1  12  -9   85.50    5.11
  -1  12  -9   78.90    5.04
  -1  12  -9   75.73    5.04
  -1 -12  -9   85.13    5.13
  -1 -12  -9   91.52    5.03
  -1 -12  -9   80.78    4.98
   1 -12   9   80.56    5.02
   1 -12   9   73.65    5.18
   1  12  10   25.01    1.52
   1  12  10   23.25    1.55
  -1  12 -10   22.08    1.58
  -1  12 -10   25.44    1.56
  -1  12 -10   22.29    1.53
  -1  12 -10   22.58    1.58
  -1 -12 -10   23.62    1.60
  -1 -12 -10   26.42    1.57
  -1 -12 -10   25.96    1.53
   1 -12  10   25.36    1.60
   1 -12  10   23.69    1.83
   1  12  11   20.60    1.59
  -1  12 -11   22.44    1.64
  -1  12 -11   28.03    1.62
  -1  12 -11   24.45    1.66
  -1  12 -11   24.24    1.67
  -1 -12 -11   25.22    1.57
  -1 -12 -11   26.54    1.62
   1 -12  11   25.93    1.68
   1 -12  11   31.78    1.94
   1  12  12    0.12    0.10
  -1  12 -12    0.04    0.18
  -1  12 -12    0.19    0.10
  -1  12 -12    0.29    0.14
  -1  12 -12    0.27    0.18
  -1 -12 -12    0.06    0.06
  -1 -12 -12    0.20    0.16
   1 -12  12    0.08    0.16
   1 -12  12    0.12    0.14
  -1  12 -13    6.99    0.55
  -1  12 -13    7.10    0.49
  -1  12 -13    7.67    0.50
  -1  12 -13    7.13    0.54
  -1 -12 -13    7.59    0.51
   1 -12  13    7.86    0.53
   1 -12  13    8.32    0.52
   1  13 -13    1.81    0.23
   1  13 -13    2.02    0.18
   1  13 -13    2.27    0.23
  -1 -13  13    2.49    0.23
  -1 -13  13    2.63    0.21
   1 -13 -13    1.84    0.19
   1  13 -12    8.02    0.62
   1  13 -12    8.79    0.54
   1  13 -12    6.84    0.57
   1  13 -12    7.96    0.64
  -1 -13  12    8.97    0.61
  -1 -13  12    8.49    0.63
   1 -13 -12    7.94    0.57
   1  13 -11    6.69    0.61
   1  13 -11    7.57    0.52
   1  13 -11    7.89    0.57
   1  13 -11    7.17    0.58
  -1 -13  11    7.02    0.55
  -1 -13  11    7.30    0.68
   1 -13 -11    7.33    0.52
   1  13 -10    8.44    0.69
   1  13 -10    9.38    0.62
   1  13 -10    9.47    0.66
   1  13 -10    7.80    0.66
  -1 -13  10    9.09    0.67
  -1 -13  10    9.20    0.73
   1 -13 -10    9.96    0.65
   1  13  -9   39.63    2.65
   1  13  -9   43.90    2.63
   1  13  -9   44.38    2.62
   1  13  -9   40.58    2.65
  -1  13   9   47.53    2.70
  -1 -13   9   40.17    2.62
  -1 -13   9   36.02    2.62
   1 -13  -9   41.11    2.84
   1 -13  -9   41.02    2.59
   1  13  -8   -0.04    0.16
   1  13  -8    0.07    0.09
   1  13  -8   -0.01    0.14
   1  13  -8   -0.16    0.24
  -1  13   8    0.00    0.08
  -1  13   8    0.01    0.08
  -1 -13   8    0.08    0.16
  -1 -13   8    0.32    0.16
   1 -13  -8    0.12    0.21
   1 -13  -8   -0.06    0.10
   1  13  -7   90.40    5.65
   1  13  -7   89.68    5.60
   1  13  -7   91.82    5.63
  -1  13   7  101.51    5.60
  -1  13   7   94.61    5.65
  -1 -13   7   91.31    5.62
  -1 -13   7   92.27    5.61
  -1 -13   7   83.74    5.62
   1 -13  -7   90.79    5.65
   1 -13  -7   90.90    5.63
   1 -13  -7   95.00    5.66
   1  13  -6    2.11    0.25
   1  13  -6    2.11    0.18
   1  13  -6    2.09    0.22
  -1  13   6    2.14    0.16
  -1  13   6    1.97    0.17
  -1  13   6    2.72    0.23
  -1 -13   6    1.79    0.23
  -1 -13   6    1.56    0.23
  -1 -13   6    1.49    0.26
   1 -13  -6    2.35    0.24
   1 -13  -6    2.40    0.19
   1 -13  -6    1.91    0.17
   1 -13  -6    2.60    0.20
   1  13  -5  101.17    6.11
   1  13  -5  101.87    6.08
   1  13  -5   95.50    6.17
   1  13  -5   99.40    6.08
   1  13  -5   99.65    6.09
   1  13  -5   99.52    6.15
   1  13  -5   94.00    6.08
   1  13  -5   90.34    6.06
  -1  13   5  102.29    6.08
  -1  13   5  107.59    6.11
  -1  13   5   93.59    6.10
  -1  13   5  106.49    6.10
  -1  13   5  101.32    6.08
  -1  13   5  108.36    6.15
  -1 -13   5   99.06    6.09
  -1 -13   5   98.42    6.10
  -1 -13   5   91.47    6.10
  -1 -13   5  102.79    6.50
  -1 -13   5   99.19    6.07
   1 -13  -5   92.84    6.11
   1 -13  -5   99.51    6.11
   1 -13  -5   99.73    6.09
   1 -13  -5  119.65    6.24
   1 -13  -5  100.38    6.09
   1 -13  -5  100.80    6.12
   1 -13  -5  100.58    6.10
   1  13  -4   12.41    0.73
   1  13  -4   11.67    0.74
   1  13  -4   12.19    0.75
   1  13  -4   11.13    0.73
   1  13  -4   10.97    0.73
   1  13  -4   11.69    0.74
   1  13  -4   11.96    0.77
   1  13  -4   11.31    0.74
   1  13  -4   11.09    0.72
  -1  13   4   12.00    0.73
  -1  13   4   12.06    0.74
  -1  13   4   11.85    0.73
  -1  13   4   12.12    0.72
  -1  13   4   10.01    0.72
  -1  13   4   11.27    0.74
  -1  13   4   12.49    0.75
  -1  13   4   11.84    0.72
  -1  13   4   13.06    0.74
  -1 -13   4    9.79    0.74
  -1 -13   4   11.56    0.73
  -1 -13   4   11.32    0.74
  -1 -13   4   11.55    0.73
  -1 -13   4   10.31    0.74
  -1 -13   4   10.86    0.91
  -1 -13   4   11.23    0.73
   1 -13  -4   11.29    0.76
   1 -13  -4   11.68    0.74
   1 -13  -4    9.92    0.72
   1 -13  -4   11.27    0.72
   1 -13  -4   14.07    0.74
   1 -13  -4   11.74    0.74
   1 -13  -4   12.29    0.87
   1 -13  -4   12.20    0.74
   1  13  -3    5.98    0.39
   1  13  -3    6.09    0.38
   1  13  -3    6.16    0.40
   1  13  -3    5.68    0.38
   1  13  -3    5.52    0.38
   1  13  -3    6.05    0.40
   1  13  -3    5.78    0.41
   1  13  -3    5.19    0.38
  -1  13   3    6.05    0.39
  -1  13   3    6.89    0.41
  -1  13   3    5.72    0.38
  -1  13   3    6.06    0.39
  -1  13   3    5.03    0.38
  -1  13   3    6.11    0.38
  -1  13   3    6.20    0.40
  -1  13   3    5.81    0.38
  -1  13   3    6.38    0.40
  -1 -13   3    5.33    0.44
  -1 -13   3    5.78    0.38
  -1 -13   3    5.69    0.40
  -1 -13   3    6.02    0.39
  -1 -13   3    5.36    0.42
  -1 -13   3    6.20    0.39
   1 -13  -3    5.63    0.43
   1 -13  -3    6.75    0.42
   1 -13  -3    6.60    0.39
   1 -13  -3    6.20    0.37
   1 -13  -3    6.63    0.39
   1 -13  -3    5.77    0.41
   1 -13  -3    5.82    0.44
   1 -13  -3    5.96    0.39
   1  13  -2   14.82    0.95
   1  13  -2   16.03    0.96
   1  13  -2   14.34    0.95
   1  13  -2   15.58    0.96
   1  13  -2   14.56    0.96
   1  13  -2   16.56    0.96
   1  13  -2   14.66    0.96
   1  13  -2   14.66    0.95
  -1  13   2   15.58    0.95
  -1  13   2   17.31    0.96
  -1  13   2   16.50    0.96
  -1  13   2   17.43    0.96
  -1  13   2   13.06    0.94
  -1  13   2   17.21    0.97
  -1  13   2   15.67    0.95
  -1  13   2   16.81    0.97
  -1 -13   2   12.74    1.00
  -1 -13   2   15.56    0.96
  -1 -13   2   15.88    0.96
  -1 -13   2   15.43    0.96
  -1 -13   2   13.30    0.96
  -1 -13   2   15.85    0.96
  -1 -13   2   13.77    0.98
   1 -13  -2   14.48    1.00
   1 -13  -2   15.11    0.95
   1 -13  -2   17.90    0.97
   1 -13  -2   15.09    0.94
   1 -13  -2   18.19    0.97
   1 -13  -2   15.08    0.97
   1 -13  -2   13.55    0.95
   1 -13  -2   15.16    0.96
   1  13  -1    0.28    0.04
   1  13  -1    0.03    0.05
   1  13  -1    0.03    0.04
   1  13  -1    0.16    0.04
   1  13  -1    0.11    0.04
   1  13  -1    0.20    0.06
   1  13  -1   -0.02    0.07
   1  13  -1    0.02    0.04
  -1  13   1    0.05    0.04
  -1  13   1    0.04    0.06
  -1  13   1    0.13    0.04
  -1  13   1    0.15    0.08
  -1  13   1    0.11    0.03
  -1  13   1    0.07    0.06
  -1  13   1    0.11    0.05
  -1  13   1   -0.04    0.06
  -1 -13   1    0.44    0.12
  -1 -13   1    0.31    0.05
  -1 -13   1    0.16    0.06
  -1 -13   1    0.25    0.11
  -1 -13   1    0.07    0.05
  -1 -13   1    0.01    0.06
   1 -13  -1   -0.03    0.10
   1 -13  -1    0.03    0.08
   1 -13  -1    0.14    0.04
   1 -13  -1    0.18    0.04
   1 -13  -1    0.19    0.06
   1 -13  -1    0.04    0.06
   1 -13  -1    0.02    0.04
   1 -13  -1    0.18    0.06
   1  13   0    1.11    0.10
   1  13   0    1.24    0.11
   1  13   0    1.26    0.09
   1  13   0    0.95    0.11
   1  13   0    1.30    0.12
   1  13   0    1.26    0.11
   1  13   0    1.35    0.11
  -1  13   0    1.45    0.11
  -1  13   0    1.41    0.12
  -1  13   0    1.14    0.10
  -1  13   0    1.36    0.11
  -1  13   0    1.21    0.10
  -1  13   0    1.19    0.12
  -1  13   0    1.07    0.11
  -1  13   0    1.29    0.13
  -1 -13   0    1.42    0.15
  -1 -13   0    1.80    0.12
  -1 -13   0    1.57    0.14
  -1 -13   0    1.32    0.12
  -1 -13   0    1.29    0.10
  -1 -13   0    1.32    0.11
   1 -13   0    1.26    0.17
   1 -13   0    1.34    0.10
   1 -13   0    1.35    0.10
   1 -13   0    1.32    0.10
   1 -13   0    1.53    0.12
   1 -13   0    1.25    0.13
   1 -13   0    1.32    0.12
   1 -13   0    1.24    0.12
   1  13   1   18.60    1.20
   1  13   1   20.94    1.23
   1  13   1   18.52    1.21
   1  13   1   20.28    1.23
   1  13   1   19.73    1.21
   1  13   1   20.82    1.22
  -1  13  -1   19.52    1.22
  -1  13  -1   19.95    1.22
  -1  13  -1   20.67    1.22
  -1  13  -1   20.14    1.24
  -1  13  -1   19.75    1.21
  -1  13  -1   20.76    1.22
  -1  13  -1   20.72    1.22
  -1  13  -1   18.68    1.21
  -1 -13  -1   19.51    1.24
  -1 -13  -1   20.66    1.24
  -1 -13  -1   21.91    1.23
  -1 -13  -1   18.55    1.22
  -1 -13  -1   17.09    1.20
  -1 -13  -1   20.64    1.21
   1 -13   1   16.08    1.25
   1 -13   1   20.76    1.21
   1 -13   1   19.89    1.21
   1 -13   1   20.49    1.22
   1 -13   1   20.05    1.21
   1 -13   1   17.42    1.22
   1 -13   1   19.39    1.21
   1 -13   1   18.94    1.21
   1  13   2  138.27    8.12
   1  13   2  130.58    8.08
   1  13   2  138.26    8.13
   1  13   2  135.31    8.11
   1  13   2  139.82    8.16
  -1  13  -2  134.20    8.12
  -1  13  -2  157.32    8.19
  -1  13  -2  138.52    8.23
  -1  13  -2  131.65    8.10
  -1  13  -2  125.13    8.09
  -1  13  -2  136.75    8.11
  -1  13  -2  126.03    8.11
  -1  13  -2  125.16    8.12
  -1 -13  -2  140.92    8.21
  -1 -13  -2  137.69    8.10
  -1 -13  -2  135.18    8.13
  -1 -13  -2  162.78    8.13
  -1 -13  -2  114.66    8.10
  -1 -13  -2  128.64    8.26
  -1 -13  -2  149.41    8.08
   1 -13   2  113.84    8.13
   1 -13   2  134.04    8.13
   1 -13   2  126.11    8.09
   1 -13   2  136.66    8.12
   1 -13   2  139.87    8.15
   1 -13   2  114.51    8.11
   1 -13   2  128.57    8.09
   1 -13   2  129.33    8.16
   1  13   3  178.97   10.56
   1  13   3  163.35   10.58
   1  13   3  183.55   10.57
   1  13   3  185.58   10.59
   1  13   3  185.03   10.61
  -1  13  -3  182.95   10.60
  -1  13  -3  185.01   10.62
  -1  13  -3  177.96   10.57
  -1  13  -3  172.67   10.57
  -1  13  -3  175.21   10.59
  -1  13  -3  183.52   10.59
  -1  13  -3  163.32   10.62
  -1  13  -3  159.00   10.55
  -1 -13  -3  174.34   10.56
  -1 -13  -3  177.20   10.58
  -1 -13  -3  178.24   10.60
  -1 -13  -3  220.27   10.64
  -1 -13  -3  165.43   10.59
  -1 -13  -3  153.86   10.63
  -1 -13  -3  180.74   10.64
   1 -13   3  171.40   10.55
   1 -13   3  157.84   10.61
   1 -13   3  176.49   10.56
   1 -13   3  179.56   10.60
   1 -13   3  154.50   10.56
   1 -13   3  171.87   10.55
   1 -13   3  158.09   10.60
   1  13   4    8.82    0.55
   1  13   4    7.82    0.55
   1  13   4    8.66    0.56
   1  13   4    8.58    0.55
  -1  13  -4    9.27    0.55
  -1  13  -4    8.93    0.58
  -1  13  -4    8.55    0.56
  -1  13  -4    7.77    0.55
  -1  13  -4    8.27    0.54
  -1  13  -4    8.90    0.56
  -1  13  -4    7.55    0.57
  -1  13  -4    8.03    0.58
  -1  13  -4    8.76    0.55
  -1 -13  -4    8.69    0.57
  -1 -13  -4    8.10    0.56
  -1 -13  -4    8.86    0.54
  -1 -13  -4   10.67    0.60
  -1 -13  -4    8.21    0.55
   1 -13   4    8.31    0.54
   1 -13   4    7.63    0.58
   1 -13   4    8.76    0.55
   1 -13   4    8.49    0.56
   1 -13   4    7.14    0.56
   1 -13   4    8.56    0.55
   1  13   5   97.09    5.78
   1  13   5   88.20    5.73
   1  13   5   96.06    5.75
   1  13   5  100.80    5.75
  -1  13  -5  102.02    5.76
  -1  13  -5  101.70    5.80
  -1  13  -5   94.24    5.75
  -1  13  -5  100.52    5.79
  -1  13  -5   95.25    5.75
  -1  13  -5   95.69    5.76
  -1  13  -5   84.87    5.75
  -1  13  -5   93.69    5.76
  -1 -13  -5   87.47    5.79
  -1 -13  -5  103.48    5.83
  -1 -13  -5   96.05    5.76
  -1 -13  -5   90.27    5.74
   1 -13   5   92.08    5.76
   1 -13   5   86.29    5.83
   1 -13   5   92.92    5.80
   1 -13   5   93.86    5.77
   1 -13   5   87.69    5.76
   1 -13   5   96.58    5.77
   1  13   6   12.51    0.76
  -1  13  -6   11.54    0.74
  -1  13  -6   10.59    0.76
  -1 -13  -6   10.22    0.74
  -1 -13  -6   11.45    0.71
  -1 -13  -6    9.91    0.71
   1 -13   6   12.56    0.76
   1 -13   6   10.45    0.74
   1 -13   6    9.30    0.96
   1  13   7   64.98    3.98
  -1  13  -7   62.35    3.96
  -1  13  -7   60.97    3.97
  -1 -13  -7   67.40    4.00
  -1 -13  -7   69.01    3.97
  -1 -13  -7   62.99    3.94
   1 -13   7   68.22    3.98
   1 -13   7   65.45    3.97
   1 -13   7   55.79    4.46
   1  13   8    0.83    0.22
  -1  13  -8    0.62    0.29
  -1  13  -8    0.50    0.17
  -1  13  -8    0.47    0.21
  -1 -13  -8    1.41    0.22
  -1 -13  -8    0.54    0.14
  -1 -13  -8    0.52    0.13
   1 -13   8    1.13    0.22
   1 -13   8    0.37    0.18
   1  13   9   12.90    0.84
   1  13   9   12.17    0.85
  -1  13  -9   11.86    0.89
  -1  13  -9   13.24    0.85
  -1  13  -9   12.05    0.85
  -1  13  -9   11.96    0.90
  -1 -13  -9   13.04    0.90
  -1 -13  -9   12.55    0.83
  -1 -13  -9   13.08    0.83
   1 -13   9   14.28    0.89
   1 -13   9   10.82    0.88
   1  13  10    0.35    0.14
   1  13  10    0.34    0.22
  -1  13 -10    0.65    0.25
  -1  13 -10    0.60    0.13
  -1  13 -10    0.61    0.19
  -1  13 -10    0.57    0.24
  -1 -13 -10    0.60    0.35
  -1 -13 -10    0.50    0.14
  -1 -13 -10    0.54    0.16
   1 -13  10    0.61    0.24
   1 -13  10    0.54    0.29
   1  13  11    0.00    0.18
  -1  13 -11    0.23    0.23
  -1  13 -11    0.13    0.14
  -1  13 -11    0.06    0.15
  -1  13 -11    0.39    0.30
  -1 -13 -11    0.04    0.11
  -1 -13 -11   -0.02    0.13
   1 -13  11    0.47    0.19
   1 -13  11    0.27    0.24
   1  13  12    2.07    0.21
  -1  13 -12    3.12    0.31
  -1  13 -12    3.14    0.22
  -1  13 -12    3.28    0.27
  -1  13 -12    2.75    0.30
  -1 -13 -12    2.32    0.21
  -1 -13 -12    3.61    0.26
   1 -13  12    3.07    0.29
   1 -13  12    3.95    0.30
  -1  13 -13   10.93    0.85
  -1  13 -13   11.94    0.85
  -1 -13 -13   15.95    0.92
   1 -13  13   13.21    0.86
   1  14 -13   40.52    2.41
   1  14 -13   35.10    2.23
   1  14 -13   32.28    2.27
  -1 -14  13   36.12    2.29
  -1 -14  13   37.13    2.31
   1 -14 -13   35.39    2.24
   1  14 -12    0.50    0.19
   1  14 -12    0.71    0.11
   1  14 -12    0.22    0.13
   1  14 -12    0.64    0.27
  -1 -14  12    0.51    0.19
  -1 -14  12    0.74    0.20
   1 -14 -12    0.48    0.19
   1  14 -11   10.66    0.86
   1  14 -11   10.78    0.74
   1  14 -11   10.52    0.78
   1  14 -11    8.85    0.77
  -1 -14  11   11.31    0.76
  -1 -14  11   10.37    0.92
   1 -14 -11   12.14    0.75
   1  14 -10    1.91    0.32
   1  14 -10    2.16    0.20
   1  14 -10    1.71    0.24
   1  14 -10    2.35    0.30
  -1 -14  10    1.78    0.26
  -1 -14  10    1.67    0.29
   1 -14 -10    1.80    0.21
   1  14  -9   11.30    0.87
   1  14  -9   13.80    0.87
   1  14  -9   12.75    0.86
   1  14  -9   12.14    0.89
  -1  14   9   12.71    0.81
  -1 -14   9   11.93    0.88
  -1 -14   9   10.92    0.90
   1 -14  -9   13.85    0.93
   1 -14  -9   12.11    0.85
   1  14  -8    0.82    0.30
   1  14  -8    1.10    0.16
   1  14  -8    1.19    0.24
   1  14  -8    1.01    0.29
  -1  14   8    1.32    0.14
  -1 -14   8    1.02    0.20
  -1 -14   8    0.81    0.18
   1 -14  -8    1.24    0.27
   1 -14  -8    0.77    0.19
   1  14  -7   41.88    2.44
   1  14  -7   37.01    2.37
   1  14  -7   34.87    2.38
  -1  14   7   41.17    2.42
  -1  14   7   39.25    2.37
  -1 -14   7   38.32    2.39
  -1 -14   7   39.31    2.39
  -1 -14   7   33.09    2.40
   1 -14  -7   40.76    2.44
   1 -14  -7   38.81    2.43
   1 -14  -7   37.87    2.41
   1  14  -6   13.68    0.88
   1  14  -6   12.65    0.85
   1  14  -6   12.92    0.88
  -1  14   6   14.51    0.85
  -1  14   6   13.06    0.83
  -1  14   6   14.63    0.87
  -1 -14   6   12.46    0.88
  -1 -14   6   13.36    0.86
  -1 -14   6   12.42    1.09
   1 -14  -6   12.99    0.92
   1 -14  -6   13.12    0.86
   1 -14  -6   12.95    0.85
   1 -14  -6   14.07    0.85
   1  14  -5   55.08    3.27
   1  14  -5   52.81    3.24
   1  14  -5   51.25    3.29
   1  14  -5   47.35    3.26
   1  14  -5   54.52    3.25
   1  14  -5   53.87    3.27
   1  14  -5   49.83    3.25
   1  14  -5   51.33    3.24
  -1  14   5   55.05    3.26
  -1  14   5   56.08    3.25
  -1  14   5   54.94    3.25
  -1  14   5   55.72    3.24
  -1  14   5   58.97    3.29
  -1 -14   5   52.23    3.23
  -1 -14   5   52.99    3.25
  -1 -14   5   53.94    3.24
  -1 -14   5   50.06    3.26
  -1 -14   5   51.91    3.53
  -1 -14   5   51.01    3.24
   1 -14  -5   53.18    3.28
   1 -14  -5   53.76    3.26
   1 -14  -5   49.70    3.25
   1 -14  -5   53.74    3.26
   1 -14  -5   51.54    3.24
   1  14  -4   20.97    1.15
   1  14  -4   20.63    1.15
   1  14  -4   19.29    1.17
   1  14  -4   18.05    1.14
   1  14  -4   17.57    1.14
   1  14  -4   18.51    1.16
   1  14  -4   19.02    1.19
   1  14  -4   18.38    1.15
   1  14  -4   18.45    1.14
  -1  14   4   19.66    1.15
  -1  14   4   19.93    1.15
  -1  14   4   14.13    1.14
  -1  14   4   14.73    1.14
  -1  14   4   19.13    1.15
  -1  14   4   20.04    1.14
  -1  14   4   19.26    1.15
  -1 -14   4   15.58    1.19
  -1 -14   4   17.90    1.14
[truncated: 1,805,073 more chars]
