# Supplementary material for: Crystal structure of chlorido­[1-(4-nitro­phen­yl)thio­urea-κS]bis­(tri­phenyl­phosphane-κP)silver(I)
Source: Acta Crystallogr E Crystallogr Commun. 2017 May 9;73(Pt 6):829–31. doi: 10.1107/S2056989017006405 (PMC5458302; doi:10.1107/S2056989017006405)
Supplement: Supplementary file 2 [file e-73-00829-Isup2.hkl]

data_I                                                                          
_shelx_title ' Pr09 in P2(1)/c'                                                 
_shelx_refln_list_code          4                                               
_shelx_F_calc_maximum      522.56                                               
_exptl_crystal_F_000      1768.00                                               
_reflns_d_resolution_high  0.8090                                               
                                                                                
loop_                                                                           
 _space_group_symop_operation_xyz                                               
 'x, y, z'                                                                      
 '-x, y+1/2, -z+1/2'                                                            
 '-x, -y, -z'                                                                   
 'x, -y-1/2, z-1/2'                                                             
                                                                                
_cell_length_a    11.8581                                                       
_cell_length_b    28.5087                                                       
_cell_length_c    12.0272                                                       
_cell_angle_alpha  90.000                                                       
_cell_angle_beta  104.934                                                       
_cell_angle_gamma  90.000                                                       
                                                                                
_shelx_F_squared_multiplier     1.000                                           
                                                                                
loop_                                                                           
 _refln_index_h                                                                 
 _refln_index_k                                                                 
 _refln_index_l                                                                 
 _refln_F_squared_calc                                                          
 _refln_F_squared_meas                                                          
 _refln_F_squared_sigma                                                         
 _refln_observed_status                                                         
   2   0   0       3510.38       3328.15        50.73 o                         
   3   0   0        229.12        267.10         4.35 o                         
   4   0   0       6899.16       6630.04        94.79 o                         
   5   0   0       6408.74       5792.67        85.47 o                         
   6   0   0        916.05       1153.75        18.97 o                         
   7   0   0      28576.50      28513.03       445.64 o                         
   8   0   0        910.80       1010.71        22.59 o                         
   9   0   0      19899.21      20119.19       613.42 o                         
  10   0   0       6161.10       6182.15       192.37 o                         
  11   0   0       1332.14       1112.60        80.00 o                         
   2   1   0       1595.20       1570.15        16.25 o                         
   3   1   0      55110.54      55284.30       553.97 o                         
   4   1   0      17319.97      17121.38       174.87 o                         
   5   1   0        495.02        449.97         5.18 o                         
   6   1   0      24716.50      23490.14       268.24 o                         
   7   1   0        432.29        443.17         6.45 o                         
   8   1   0      11303.43      11245.48       190.75 o                         
   9   1   0        401.79        445.28        13.37 o                         
  10   1   0      11336.05      11775.90       325.20 o                         
  11   1   0       1647.01       1519.36        50.91 o                         
  12   1   0        510.41        409.65        35.67 o                         
   2   2   0       8943.40       8483.37        86.71 o                         
   3   2   0      12626.09      12510.69       127.72 o                         
   4   2   0        742.10        695.20         7.46 o                         
   5   2   0      12200.22      11876.10       123.10 o                         
   6   2   0       2954.55       2936.74        31.56 o                         
   7   2   0       4398.28       4166.23        50.41 o                         
   8   2   0        504.95        547.84        12.53 o                         
   9   2   0       1267.68       1242.33        27.61 o                         
  10   2   0         34.71         57.75         9.11 o                         
  11   2   0        982.18        992.13        60.74 o                         
  12   2   0       1854.07       1410.94        98.50 o                         
   1   3   0        684.19        646.03        11.73 o                         
   2   3   0        450.27        426.53         6.34 o                         
   3   3   0      14549.29      14376.68       146.82 o                         
   4   3   0       1096.98       1210.23        12.78 o                         
   5   3   0       6447.97       6502.05        67.80 o                         
   6   3   0        652.58        700.02         8.99 o                         
   7   3   0       2290.87       2107.60        28.90 o                         
   8   3   0          8.74         19.27         3.30 o                         
   9   3   0         19.37         53.31         6.36 o                         
  10   3   0         45.52         50.83         7.17 o                         
  11   3   0       6633.34       6951.69       336.04 o                         
  12   3   0        784.11        621.34        46.75 o                         
   1   4   0       1993.69       1919.76        24.05 o                         
   2   4   0      18619.65      17817.42       196.14 o                         
   3   4   0         12.29         35.26         1.63 o                         
   4   4   0        877.07        952.78        10.15 o                         
   5   4   0      10441.13      10149.36       102.30 o                         
   6   4   0       3111.82       2790.29        31.99 o                         
   7   4   0       3232.12       3141.45        40.59 o                         
   8   4   0        291.47        257.57         7.37 o                         
   9   4   0       2730.85       2798.75        66.97 o                         
  10   4   0       5658.36       5478.79       152.84 o                         
  11   4   0        415.61        484.90        26.22 o                         
  12   4   0       5016.77       4920.39       217.99 o                         
   1   5   0      64644.27      64533.03       810.03 o                         
   2   5   0       2563.20       2510.61        30.01 o                         
   3   5   0        969.65       1056.40        12.29 o                         
   4   5   0       5354.90       5473.45        59.73 o                         
   5   5   0       1007.86       1050.16        12.17 o                         
   6   5   0      13780.10      12703.55       145.36 o                         
   7   5   0       9320.96       9301.01       117.75 o                         
   8   5   0       5245.34       5358.20       111.06 o                         
   9   5   0       1046.59       1130.96        28.95 o                         
  10   5   0       2035.98       2040.97        59.24 o                         
  11   5   0       8757.19       9142.10       327.26 o                         
  12   5   0         58.67         70.55        15.37 o                         
  13   5   0       3398.15       2536.32       114.97 o                         
   0   6   0      36444.20      36842.07       726.66 o                         
   1   6   0        815.32        818.92         9.50 o                         
   2   6   0        733.49        653.13         8.27 o                         
   3   6   0        404.53        419.77         5.62 o                         
   4   6   0        643.65        705.29         8.65 o                         
   5   6   0       5719.97       5363.54        58.73 o                         
   6   6   0       6783.50       6825.95        83.11 o                         
   7   6   0      10270.29      10338.85       144.33 o                         
   8   6   0       8999.40       9158.66       198.94 o                         
   9   6   0       5061.86       5079.98       105.25 o                         
  10   6   0       4541.95       4671.16       168.47 o                         
  11   6   0         55.69         89.14        12.62 o                         
  12   6   0       4992.38       4821.36       312.95 o                         
  13   6   0        622.41        499.28        33.22 o                         
   1   7   0       5143.44       4924.14        62.36 o                         
   2   7   0       1972.92       1836.44        23.49 o                         
   3   7   0       2357.19       2650.46        32.56 o                         
   4   7   0       2737.07       2777.72        32.33 o                         
   5   7   0       4554.69       4980.98        58.58 o                         
   6   7   0       2666.82       2737.10        37.06 o                         
   7   7   0        908.05       1103.32        17.08 o                         
   8   7   0        408.41        439.51        13.60 o                         
   9   7   0       4454.23       4682.33       103.50 o                         
  10   7   0        186.88        267.79        42.98 o                         
  11   7   0        688.56        778.53        40.25 o                         
  12   7   0        184.14        222.88        15.25 o                         
  13   7   0       1576.16       1490.03       158.83 o                         
   0   8   0      59854.24      63210.52      1632.98 o                         
   1   8   0       6292.34       6353.11        79.36 o                         
   2   8   0       4733.65       5004.10        59.68 o                         
   3   8   0       6922.42       6930.48        84.13 o                         
   4   8   0        110.85        155.31         5.27 o                         
   5   8   0        326.54        265.06         5.49 o                         
   6   8   0        195.30        144.43         4.55 o                         
   7   8   0       1558.71       1544.40        28.63 o                         
   8   8   0       1422.82       1470.40        34.15 o                         
   9   8   0       1169.90       1115.58        27.62 o                         
  10   8   0        298.10        295.26        19.15 o                         
  11   8   0         10.04          9.08        10.07 o                         
  12   8   0         24.94         24.55         9.89 o                         
  13   8   0       1169.32       1009.94       112.01 o                         
   1   9   0      16400.98      16626.69       201.49 o                         
   2   9   0       3140.48       3262.24        38.30 o                         
   3   9   0      14593.07      14985.96       246.78 o                         
   4   9   0       2126.92       1900.73        24.16 o                         
   5   9   0        241.24        374.66         6.39 o                         
   6   9   0      12706.33      12227.32       162.29 o                         
   7   9   0        548.66        538.32        15.59 o                         
   8   9   0       5171.05       5119.08       112.20 o                         
   9   9   0       1521.89       1523.53        38.27 o                         
  10   9   0       4841.76       5034.03       142.33 o                         
  11   9   0       2139.73       2223.79       108.83 o                         
  12   9   0         92.19         64.85        10.16 o                         
   0  10   0      78473.48      84785.93      1596.41 o                         
   1  10   0       1934.06       2056.05        23.85 o                         
   2  10   0      22480.83      22349.29       263.92 o                         
   3  10   0       4120.99       4122.39        49.39 o                         
   4  10   0       2993.52       2733.54        38.29 o                         
   5  10   0      10076.50       9197.99       119.46 o                         
   6  10   0          0.27         16.50         2.55 o                         
   7  10   0      20716.75      20529.81       416.08 o                         
   8  10   0        942.15        951.89        23.52 o                         
   9  10   0      12357.87      12752.06       317.66 o                         
  10  10   0       6752.26       7154.25       199.98 o                         
  11  10   0        234.96        297.93        23.55 o                         
  12  10   0       3461.15       3879.14       316.03 o                         
  13  10   0        843.83        717.44        49.22 o                         
   1  11   0      29727.52      30222.32       332.59 o                         
   2  11   0       4697.65       4468.72        58.76 o                         
   3  11   0       8694.01       8166.83       100.94 o                         
   4  11   0       7916.22       7270.69        90.33 o                         
   5  11   0         34.30         50.48         2.65 o                         
   6  11   0      22103.57      22244.96       301.77 o                         
   7  11   0         69.59         62.65         4.77 o                         
   8  11   0       4136.57       4163.64        92.12 o                         
   9  11   0       3489.25       3648.56        94.54 o                         
  10  11   0       2780.61       2905.30        83.82 o                         
  11  11   0       3209.43       3363.79       107.26 o                         
  12  11   0        227.88        250.96        15.00 o                         
  13  11   0       4289.38       3679.00       233.25 o                         
   0  12   0      19698.53      20840.47       373.16 o                         
   1  12   0        320.65        399.01         4.97 o                         
   2  12   0       1094.91        830.15        10.84 o                         
   3  12   0      21292.26      21083.49       276.77 o                         
   4  12   0       3509.64       3340.91        42.04 o                         
   5  12   0       7429.15       7761.98       103.60 o                         
   6  12   0       1173.52       1051.29        19.59 o                         
   7  12   0      11142.96      10926.79       222.89 o                         
   8  12   0         30.57         32.86         5.93 o                         
   9  12   0        536.58        583.40        19.51 o                         
  10  12   0       1390.95       1289.67        36.51 o                         
  11  12   0        327.95        357.18        22.90 o                         
  12  12   0       1884.86       2046.68        75.58 o                         
  13  12   0        119.42        114.38        14.76 o                         
   1  13   0        144.18        161.61         2.57 o                         
   2  13   0       1712.62       1631.67        20.39 o                         
   3  13   0       8555.21       8478.00       112.46 o                         
   4  13   0       3115.48       3251.15        42.86 o                         
   5  13   0       1318.90       1201.85        17.60 o                         
   6  13   0        147.60        209.77         5.89 o                         
   7  13   0       3735.52       3599.01        75.05 o                         
   8  13   0         68.90         86.80        16.42 o                         
   9  13   0       2902.31       2862.35        75.08 o                         
  10  13   0         39.89         79.89        13.47 o                         
  11  13   0         79.21        112.61        10.61 o                         
  12  13   0        734.52        800.48        60.78 o                         
  13  13   0        815.58        812.27        54.15 o                         
   0  14   0      23614.93      23894.74       386.83 o                         
   1  14   0        301.70        379.06         6.62 o                         
   2  14   0        584.10        507.04         8.56 o                         
   3  14   0       2840.54       2899.59        39.16 o                         
   4  14   0        658.29        724.10        10.54 o                         
   5  14   0       8676.08       8439.92       143.33 o                         
   6  14   0       2322.37       2287.82        45.79 o                         
   7  14   0       2912.21       2877.31        64.02 o                         
   8  14   0         23.57         65.75        10.17 o                         
   9  14   0       1872.45       2004.31        54.07 o                         
  10  14   0       4233.96       4506.64       115.67 o                         
  11  14   0        324.09        406.15        23.35 o                         
  12  14   0       1374.32       1309.87        65.85 o                         
   1  15   0      13200.04      12968.56       148.98 o                         
   2  15   0       9458.31      10090.79       133.94 o                         
   3  15   0        112.25         98.42         3.74 o                         
   4  15   0       4780.94       4645.58        64.17 o                         
   5  15   0         84.80         99.38         5.10 o                         
   6  15   0       4080.37       3813.44        75.19 o                         
   7  15   0        816.78        847.64        20.26 o                         
   8  15   0       4099.97       4124.02       105.17 o                         
   9  15   0       2876.87       3027.38        79.27 o                         
  10  15   0         82.42        102.45        14.08 o                         
  11  15   0       5630.31       5891.33       150.04 o                         
  12  15   0         14.84         22.56         6.31 o                         
   0  16   0        663.22        800.02        15.84 o                         
   1  16   0        480.24        434.65         7.42 o                         
   2  16   0       6543.36       6322.90        84.64 o                         
   3  16   0      14781.13      14443.65       196.03 o                         
   4  16   0        447.94        369.30         9.66 o                         
   5  16   0      12640.47      12624.47       232.41 o                         
   6  16   0         95.07         94.52         5.53 o                         
   7  16   0       5892.75       5941.95       129.64 o                         
   8  16   0       7688.43       7377.30       185.83 o                         
   9  16   0        493.43        538.26        18.05 o                         
  10  16   0       3067.40       3336.16        86.75 o                         
  11  16   0         15.34         11.33         5.84 o                         
  12  16   0       6859.70       6455.99       230.58 o                         
   1  17   0       2730.61       2841.51        39.51 o                         
   2  17   0       1592.93       1410.55        20.40 o                         
   3  17   0       4467.85       4419.56        61.07 o                         
   4  17   0      12845.89      12549.45       197.65 o                         
   5  17   0         83.78         72.99         5.38 o                         
   6  17   0         95.96        133.10         8.67 o                         
   7  17   0         85.95         82.62         6.28 o                         
   8  17   0       3137.84       3266.12        85.77 o                         
   9  17   0       5703.40       5846.72       148.51 o                         
  10  17   0        299.09        302.02        18.06 o                         
  11  17   0       3410.42       3360.75        94.89 o                         
  12  17   0         70.75        105.20        23.98 o                         
   0  18   0       8146.30       7923.91       140.77 o                         
   1  18   0       1622.72       1816.90        30.35 o                         
   2  18   0        226.67        252.74         5.18 o                         
   3  18   0       2135.32       1997.81        34.19 o                         
   4  18   0         74.25        103.17         5.10 o                         
   5  18   0       1265.19       1242.21        25.21 o                         
   6  18   0          9.83         21.48         4.48 o                         
   7  18   0         12.92         39.59         6.54 o                         
   8  18   0       5351.85       5567.94       142.01 o                         
   9  18   0       2086.28       2314.22        61.73 o                         
  10  18   0         78.59        117.46         8.66 o                         
  11  18   0         23.39         37.53         7.61 o                         
  12  18   0         64.26         35.67         9.84 o                         
   1  19   0      14195.77      13925.13       226.67 o                         
   2  19   0        676.71        673.74        13.53 o                         
   3  19   0       6508.12       6568.82       116.87 o                         
   4  19   0        415.69        406.24        10.13 o                         
   5  19   0       5509.60       5527.12       103.67 o                         
   6  19   0       3231.09       3314.77        63.23 o                         
   7  19   0       1872.10       1922.80        44.80 o                         
   8  19   0       2485.66       2562.26        62.56 o                         
   9  19   0        988.00       1091.24        31.28 o                         
  10  19   0        613.99        751.76        22.32 o                         
  11  19   0        445.45        444.67        28.72 o                         
   0  20   0       6542.18       6675.68       444.07 o                         
   1  20   0        206.95        244.64         7.32 o                         
   2  20   0      17215.89      17068.04       345.59 o                         
   3  20   0      10686.77      10803.42       198.36 o                         
   4  20   0       3144.10       3229.27        61.66 o                         
   5  20   0       4065.02       4238.53        80.20 o                         
   6  20   0        669.99        721.22        17.84 o                         
   7  20   0      11548.23      11858.86       257.32 o                         
   8  20   0       1008.52       1103.67        29.15 o                         
   9  20   0       2319.16       2737.39        73.78 o                         
  10  20   0       1286.80       1404.24        43.27 o                         
  11  20   0        441.22        450.01        28.23 o                         
   1  21   0       5429.08       5538.17       163.53 o                         
   2  21   0      13540.55      13867.42       283.20 o                         
   3  21   0      12815.77      13028.28       265.48 o                         
   4  21   0      16317.74      16395.99       301.42 o                         
   5  21   0       5291.40       5104.14        95.57 o                         
   6  21   0      10727.05      11400.52       234.23 o                         
   7  21   0       2067.72       2239.39        51.19 o                         
   8  21   0       5191.74       5546.85       122.32 o                         
   9  21   0       4216.10       4691.73       120.22 o                         
  10  21   0        311.15        356.30        12.37 o                         
  11  21   0       2134.23       1815.73        57.60 o                         
   0  22   0        843.80        991.14        40.24 o                         
   1  22   0       2290.22       2283.61        52.64 o                         
   2  22   0       7580.26       7791.35       161.03 o                         
   3  22   0      29733.50      30227.19       611.79 o                         
   4  22   0       4046.88       3764.40        79.19 o                         
   5  22   0       2219.95       2385.57        54.56 o                         
   6  22   0       7834.04       7912.10       162.79 o                         
   7  22   0       3491.04       3791.35        85.50 o                         
   8  22   0        232.54        259.70         9.82 o                         
   9  22   0       2080.29       2212.45        56.28 o                         
  10  22   0        594.08        607.59        22.60 o                         
  11  22   0         80.92        116.84        12.30 o                         
   1  23   0       1335.87       1410.69        39.38 o                         
   2  23   0       3602.98       3570.18        75.35 o                         
   3  23   0       3595.27       3600.30        72.46 o                         
   4  23   0       1872.99       2036.01        44.88 o                         
   5  23   0        144.05        150.09         7.66 o                         
   6  23   0        676.67        769.43        19.46 o                         
   7  23   0         48.66         87.10         6.57 o                         
   8  23   0        169.64        178.41        11.80 o                         
   9  23   0        413.36        483.92        18.39 o                         
  10  23   0       3061.68       2881.52       114.06 o                         
   0  24   0       2176.30       2526.59        96.05 o                         
   1  24   0         56.70         90.31         7.95 o                         
   2  24   0         13.05         36.88         8.95 o                         
   3  24   0       2130.24       2086.58        43.76 o                         
   4  24   0         50.90         64.06         9.76 o                         
   5  24   0         65.76         86.84         8.99 o                         
   6  24   0       1214.30       1300.63        36.51 o                         
   7  24   0          8.72         21.36         6.71 o                         
   8  24   0        511.84        493.48        21.27 o                         
   9  24   0         79.96         75.60         6.44 o                         
  10  24   0        150.88        152.12        17.99 o                         
   1  25   0        113.50        162.90        18.88 o                         
   2  25   0       2000.23       2016.29        46.97 o                         
   3  25   0         37.79         54.64         6.54 o                         
   4  25   0        975.15       1065.37        27.33 o                         
   5  25   0        255.69        299.06        11.94 o                         
   6  25   0       2709.00       2901.94        70.47 o                         
   7  25   0         23.92         34.85         6.67 o                         
   8  25   0       1042.89       1108.08        55.29 o                         
   9  25   0       7052.17       6260.06       247.91 o                         
   0  26   0       1599.25       1691.15        73.15 o                         
   1  26   0       3193.27       3329.91        87.89 o                         
   2  26   0       1751.13       1618.60        42.16 o                         
   3  26   0      12138.51      12552.14       257.50 o                         
   4  26   0        199.57        187.19         9.57 o                         
   5  26   0       2758.38       2964.64        71.69 o                         
   6  26   0        380.60        469.79        15.81 o                         
   7  26   0       3668.88       3799.19        98.01 o                         
   8  26   0       1605.27       1659.98        65.89 o                         
   9  26   0         39.46         39.73         5.20 o                         
   1  27   0         57.23         75.59         8.66 o                         
   2  27   0       5846.26       6148.83       146.30 o                         
   3  27   0       2219.54       2136.58        47.27 o                         
   4  27   0       8397.72       8848.38       239.67 o                         
   5  27   0        152.77        173.90         9.16 o                         
   6  27   0       2704.97       2756.28        72.07 o                         
   7  27   0        131.93        177.40         8.71 o                         
   8  27   0        335.19        298.93        20.25 o                         
   9  27   0       3614.67       3138.52       113.99 o                         
   0  28   0        835.48        896.98        38.09 o                         
   1  28   0       1744.63       2002.83        50.80 o                         
   2  28   0        851.13        890.34        25.36 o                         
   3  28   0       2225.06       2260.60        69.12 o                         
   4  28   0         16.03         49.29         7.61 o                         
   5  28   0         96.66        122.16         9.85 o                         
   6  28   0        192.38        216.94        12.08 o                         
   7  28   0         66.75         93.65         6.75 o                         
   8  28   0        732.08        744.16        25.98 o                         
   1  29   0         38.10         65.44         9.09 o                         
   2  29   0        310.50        330.35        13.95 o                         
   3  29   0        205.93        229.64        10.54 o                         
   4  29   0       1945.37       1987.83        86.65 o                         
   5  29   0         78.49        101.46         9.53 o                         
   6  29   0          7.22         24.33         6.07 o                         
   7  29   0        253.19        240.28        14.96 o                         
   8  29   0        333.61        273.28        14.71 o                         
   0  30   0         81.63        104.10        11.95 o                         
   1  30   0        102.73        126.30         8.04 o                         
   2  30   0       2529.79       2612.29        64.14 o                         
   3  30   0       4789.66       5362.11       167.27 o                         
   4  30   0        741.40        698.00        45.34 o                         
   5  30   0       2474.20       2437.87       131.40 o                         
   6  30   0       1778.15       1547.55        64.88 o                         
   7  30   0       2330.74       2033.64        90.16 o                         
   1  31   0       2106.90       2193.42        56.84 o                         
   2  31   0       9912.78       9491.92       442.96 o                         
   3  31   0       5802.88       5924.55       200.63 o                         
   4  31   0       8042.32       8468.38       263.16 o                         
   5  31   0       2008.36       1879.02       130.09 o                         
   6  31   0       1991.13       1847.71        67.32 o                         
   0  32   0       2886.98       2864.54       110.44 o                         
   1  32   0       1513.19       1485.51        34.96 o                         
   2  32   0       3122.97       3039.93       151.27 o                         
   3  32   0       9626.03       9215.05       378.90 o                         
   4  32   0       1845.01       1902.92        60.92 o                         
   5  32   0       1175.79       1075.22        41.33 o                         
   1  33   0       2098.62       1975.53        91.88 o                         
   2  33   0       2586.08       2298.24       100.32 o                         
   3  33   0       5725.40       5030.17       172.78 o                         
   4  33   0        519.19        450.39        18.67 o                         
   0  34   0       5300.69       4850.07       300.12 o                         
   1  34   0        880.87        814.93        32.17 o                         
   2  34   0        127.91        129.78        11.15 o                         
   3  34   0        792.33        797.48        52.92 o                         
 -11   1   1       3581.18       3614.44       160.77 o                         
 -10   1   1       1518.24       1574.26        48.10 o                         
  -9   1   1        887.27        874.08        21.77 o                         
  -8   1   1        272.66        237.60         5.66 o                         
  -7   1   1       6127.94       6113.37        70.82 o                         
  -6   1   1         16.41         26.33         1.68 o                         
  -5   1   1       9007.98       8724.37        92.15 o                         
  -4   1   1      10954.85      10174.16       107.16 o                         
  -3   1   1        658.08        623.16         6.91 o                         
  -2   1   1       3451.70       3181.17        36.61 o                         
   1   1   1         23.02          0.05         0.38 o                         
   2   1   1       4334.09       4165.26        42.32 o                         
   3   1   1        296.05        282.41         3.53 o                         
   4   1   1        450.77        520.35         5.65 o                         
   5   1   1       8955.95       8462.91        85.49 o                         
   6   1   1       5247.60       4833.01        50.91 o                         
   7   1   1       4822.44       4764.62        57.54 o                         
   8   1   1       1019.44       1070.36        19.40 o                         
   9   1   1       5667.34       5449.23       113.22 o                         
  10   1   1       1904.14       1905.40        50.76 o                         
  11   1   1       1279.56       1358.15        53.28 o                         
  12   1   1         96.08         73.11        11.72 o                         
  13   1   1        163.54        142.67        14.76 o                         
 -12   2   1       2826.72       2648.57       170.00 o                         
 -11   2   1      17675.88      18742.30       809.16 o                         
 -10   2   1       9770.95       9860.03       353.45 o                         
  -9   2   1        440.67        450.03        14.97 o                         
  -8   2   1       1691.67       1708.98        24.60 o                         
  -7   2   1        459.89        529.32         7.85 o                         
  -6   2   1      30755.62      31195.76       356.30 o                         
  -5   2   1       9346.38       8761.34        94.08 o                         
  -4   2   1       5520.31       5293.10        56.86 o                         
  -3   2   1        426.10        357.53         4.32 o                         
  -2   2   1        344.90        362.93         4.97 o                         
   1   2   1       2359.54       2281.63        31.11 o                         
   2   2   1      16441.66      16637.99       172.48 o                         
   3   2   1      14567.34      14351.78       142.47 o                         
   4   2   1      15316.80      15361.25       154.50 o                         
   5   2   1      11642.84      11988.73       122.69 o                         
   6   2   1      21158.80      21049.37       236.39 o                         
   7   2   1      12212.59      12345.15       147.58 o                         
   8   2   1      11424.88      11002.52       202.90 o                         
   9   2   1       4493.11       4578.89       108.05 o                         
  10   2   1       1414.41       1446.57        39.69 o                         
  11   2   1       1027.49       1023.49        37.14 o                         
  12   2   1       2667.91       2178.78       144.13 o                         
  13   2   1       1871.75       1413.73        91.13 o                         
 -13   3   1        112.95        121.76        14.76 o                         
 -12   3   1       3594.79       3828.38       171.17 o                         
 -11   3   1       5419.36       5624.12       376.05 o                         
 -10   3   1      15151.75      15610.86       553.24 o                         
  -9   3   1       2422.75       2506.59        53.04 o                         
  -8   3   1       2022.43       2062.38        29.59 o                         
  -7   3   1       8396.04       8523.79       110.95 o                         
  -6   3   1       4933.09       5090.42        56.83 o                         
  -5   3   1      24060.75      24476.60       264.87 o                         
  -4   3   1      25826.89      25362.46       288.66 o                         
  -3   3   1       1094.84       1144.32        14.01 o                         
  -2   3   1      14234.43      13698.63       196.21 o                         
  -1   3   1       5706.38       5517.38        95.94 o                         
   0   3   1      43819.02      45131.44       697.06 o                         
   1   3   1      11578.14      10445.17       115.47 o                         
   2   3   1      81949.22      84046.82       880.46 o                         
   3   3   1        836.83        812.33         8.61 o                         
   4   3   1       6888.90       6997.44        69.78 o                         
   5   3   1       9716.13       8794.46        88.93 o                         
   6   3   1      19318.99      19002.02       217.37 o                         
   7   3   1      11550.51      11101.30       135.73 o                         
   8   3   1       7841.27       8276.06       178.81 o                         
   9   3   1      13462.86      13212.76       305.34 o                         
  10   3   1       2744.60       2730.09        71.30 o                         
  11   3   1        303.43        378.18        26.63 o                         
  12   3   1       3226.91       2678.35       226.13 o                         
  13   3   1        680.01        515.54        36.91 o                         
 -13   4   1       5243.28       3957.91       246.83 o                         
 -12   4   1        231.38        281.56        43.05 o                         
 -11   4   1        627.01        685.67        32.87 o                         
 -10   4   1       1300.91       1326.45        52.10 o                         
  -9   4   1       1891.58       1846.52        65.39 o                         
  -8   4   1       2375.51       2354.04        36.01 o                         
  -7   4   1       1166.67       1315.33        18.09 o                         
  -6   4   1       5732.62       5510.79        61.31 o                         
  -5   4   1       6027.81       6055.88        69.75 o                         
  -4   4   1       1698.30       1609.79        19.22 o                         
  -3   4   1        277.65        322.07         4.35 o                         
  -2   4   1       2903.91       2784.75        33.91 o                         
  -1   4   1       6101.69       5890.06        71.29 o                         
   0   4   1       3665.12       3440.43        41.87 o                         
   1   4   1       6460.11       6147.66        65.89 o                         
   2   4   1      73933.95      74779.23       806.82 o                         
   3   4   1      11484.89      11241.41       114.86 o                         
   4   4   1      19860.05      19631.96       199.97 o                         
   5   4   1       1504.97       1424.62        15.55 o                         
   6   4   1       3161.79       2759.33        32.32 o                         
   7   4   1       4832.57       4776.81        65.73 o                         
   8   4   1       6677.13       6688.82       130.21 o                         
   9   4   1        633.24        679.20        19.44 o                         
  10   4   1       1160.18       1125.37        31.96 o                         
  11   4   1       5379.37       5652.18       175.18 o                         
  12   4   1       1383.04       1165.50        75.17 o                         
  13   4   1       2047.18       1681.22       108.39 o                         
 -13   5   1        333.77        328.43        27.06 o                         
 -12   5   1         46.93         86.47        14.71 o                         
 -11   5   1        159.94        155.45        22.50 o                         
 -10   5   1         22.70         66.24        10.31 o                         
  -9   5   1        655.28        719.42        24.34 o                         
  -8   5   1        738.35        772.32        15.06 o                         
  -7   5   1          7.64         41.33         3.28 o                         
  -6   5   1       1104.28       1179.53        15.12 o                         
  -5   5   1       6827.66       7180.21        79.63 o                         
  -4   5   1       3000.89       3040.77        33.96 o                         
  -3   5   1        678.47        725.33         8.32 o                         
  -2   5   1       1943.39       1921.95        26.66 o                         
  -1   5   1      30154.32      29746.96       457.13 o                         
   0   5   1       1248.80       1236.90        13.82 o                         
   1   5   1       2385.92       2415.22        27.37 o                         
   2   5   1       8282.44       7958.80        89.45 o                         
   3   5   1      28949.04      28893.50       313.14 o                         
   4   5   1       1401.43       1407.89        15.76 o                         
   5   5   1        446.65        465.02         6.30 o                         
   6   5   1       1031.13        978.61        12.05 o                         
   7   5   1       5441.81       5914.72        90.89 o                         
   8   5   1        244.31        241.18         7.65 o                         
   9   5   1        826.91        873.61        23.69 o                         
  10   5   1        237.23        225.23        12.65 o                         
  11   5   1         90.75        110.99         9.16 o                         
  12   5   1       2013.39       2002.10       105.04 o                         
  13   5   1        290.67        199.27        17.22 o                         
 -13   6   1         30.30          4.92        15.99 o                         
 -12   6   1        491.54        531.90        30.00 o                         
 -11   6   1       9015.79       9093.65       463.76 o                         
 -10   6   1       1538.79       1565.43        58.81 o                         
  -9   6   1        184.95        191.01        12.76 o                         
  -8   6   1         12.43         32.00         6.26 o                         
  -7   6   1         73.57         70.77         2.81 o                         
  -6   6   1      26140.96      27570.36       346.74 o                         
  -5   6   1       6831.32       6847.07        82.89 o                         
  -4   6   1       3660.67       3647.17        41.26 o                         
  -3   6   1        196.58        197.65         3.14 o                         
  -2   6   1       1680.30       1563.42        20.46 o                         
  -1   6   1      16900.46      17404.27       196.05 o                         
   0   6   1       1289.15       1367.58        15.58 o                         
   1   6   1       6405.51       6386.81        70.78 o                         
   2   6   1      22313.32      22382.22       265.02 o                         
   3   6   1         14.97         33.70         2.15 o                         
   4   6   1       4637.60       4710.34        52.49 o                         
   5   6   1      14028.14      14451.17       157.10 o                         
   6   6   1       9029.57       8790.89       116.72 o                         
   7   6   1        503.14        490.80         9.73 o                         
   8   6   1       3926.76       3902.55        81.35 o                         
   9   6   1        504.83        595.34        21.45 o                         
  10   6   1        217.28        247.99        12.22 o                         
  11   6   1         45.12         35.32         7.90 o                         
  12   6   1       2338.78       2174.06        81.52 o                         
  13   6   1        154.86        143.90        17.22 o                         
 -13   7   1       2111.33       2023.53       129.32 o                         
 -12   7   1      16495.27      16008.14      1327.42 o                         
 -11   7   1       3715.38       3805.43       140.41 o                         
 -10   7   1       3833.50       3802.58        98.00 o                         
  -9   7   1       1965.04       2054.27        54.44 o                         
  -8   7   1       2358.97       2228.08        44.99 o                         
  -7   7   1      16013.06      16556.08       243.86 o                         
  -6   7   1       4157.48       4157.42        53.22 o                         
  -5   7   1      15636.88      15798.79       204.09 o                         
  -4   7   1      22206.36      23020.18       284.43 o                         
  -3   7   1       7190.66       7179.72       100.79 o                         
  -2   7   1      14125.10      13385.79       223.38 o                         
  -1   7   1       3475.85       3468.77        43.24 o                         
   0   7   1      67710.27      68915.60       831.30 o                         
   1   7   1       2154.91       2091.22        23.82 o                         
   2   7   1      53055.59      54408.92       642.36 o                         
   3   7   1        191.22        199.45         3.85 o                         
   4   7   1       1435.21       1311.29        15.19 o                         
   5   7   1      13739.72      13031.55       141.76 o                         
   6   7   1       7932.72       7382.11       103.67 o                         
   7   7   1       3790.99       3535.22        63.40 o                         
   8   7   1         62.91         96.97         6.13 o                         
   9   7   1      10756.90      10774.72       221.47 o                         
  10   7   1       3313.93       3289.93        93.50 o                         
  11   7   1        489.38        532.33        22.28 o                         
  12   7   1        637.12        632.15        27.22 o                         
  13   7   1       3291.29       2510.34       157.82 o                         
 -13   8   1       3701.41       3593.06       223.18 o                         
 -12   8   1       2217.79       2214.06       160.26 o                         
 -11   8   1       9522.81      10066.41       400.60 o                         
 -10   8   1       7603.12       7528.37       190.95 o                         
  -9   8   1       4990.68       5301.92       135.11 o                         
  -8   8   1       5849.14       6043.41       151.75 o                         
  -7   8   1        104.12        107.77         4.43 o                         
  -6   8   1       8432.14       7887.18       118.79 o                         
  -5   8   1       5855.22       5820.55        81.50 o                         
  -4   8   1       9906.63       9830.99       138.87 o                         
  -3   8   1      12989.87      12692.80       161.03 o                         
  -2   8   1        442.16        420.93         6.77 o                         
  -1   8   1      31474.73      31286.39       433.05 o                         
   0   8   1      13215.12      12834.20       139.15 o                         
   1   8   1      56162.76      56227.25       628.01 o                         
   2   8   1       2511.56       2443.80        30.04 o                         
   3   8   1      10159.42       9873.25       122.27 o                         
   4   8   1       2624.92       2333.42        30.04 o                         
   5   8   1        276.14        263.58         5.41 o                         
   6   8   1      17424.86      17796.40       241.17 o                         
   7   8   1      14917.75      15137.99       291.01 o                         
   8   8   1      10148.31      10208.30       209.27 o                         
   9   8   1       3318.81       3552.97        75.49 o                         
  10   8   1        101.37        152.59        11.31 o                         
  11   8   1       2273.63       2454.14        96.61 o                         
  12   8   1       1468.71       1495.61        76.88 o                         
 -13   9   1        277.03        289.06        23.37 o                         
 -12   9   1       3925.09       4045.06       248.13 o                         
 -11   9   1       2637.73       2718.28       100.74 o                         
 -10   9   1       2558.08       2748.07        72.48 o                         
  -9   9   1       6881.43       6874.81       173.83 o                         
  -8   9   1        166.50        135.60         8.01 o                         
  -7   9   1       5854.15       5583.88       114.54 o                         
  -6   9   1          7.74         26.86         3.29 o                         
  -5   9   1      13473.01      13295.88       194.83 o                         
  -4   9   1       1753.70       1598.07        20.82 o                         
  -3   9   1       1481.18       1254.51        17.11 o                         
  -2   9   1       6179.99       6098.52        76.24 o                         
  -1   9   1          1.71         22.06         1.32 o                         
   0   9   1        493.12        492.77         6.58 o                         
   1   9   1       2115.88       1992.63        23.54 o                         
   2   9   1      16351.58      15953.48       192.88 o                         
   3   9   1      20212.32      20358.06       250.90 o                         
   4   9   1       2895.18       3118.91        38.42 o                         
   5   9   1       8020.42       8063.30       102.42 o                         
   6   9   1       1774.27       1853.74        25.25 o                         
   7   9   1       4021.74       3850.42        68.81 o                         
   8   9   1       4103.41       4090.44        85.64 o                         
   9   9   1        952.65        897.31        22.12 o                         
  10   9   1       5588.49       5465.24       197.60 o                         
  11   9   1         59.87         77.35        11.93 o                         
  12   9   1       3944.37       3878.82       140.48 o                         
 -13  10   1        836.68        854.01        56.61 o                         
 -12  10   1         84.22         87.07         9.89 o                         
 -11  10   1        301.86        284.90        13.73 o                         
 -10  10   1        120.69        161.12         9.99 o                         
  -9  10   1         92.00        112.10         9.53 o                         
  -8  10   1       4934.69       4949.93       125.29 o                         
  -7  10   1        463.81        451.66        11.85 o                         
  -6  10   1        100.72        126.76         4.05 o                         
  -5  10   1       2069.05       2406.38        34.32 o                         
  -4  10   1       7728.27       7585.21        94.02 o                         
  -3  10   1        806.22       1109.98        14.32 o                         
  -2  10   1       2054.42       2089.63        30.27 o                         
  -1  10   1       2480.13       2750.48        36.24 o                         
   0  10   1         16.36         51.81         2.26 o                         
   1  10   1       8667.53       8685.40        99.37 o                         
   2  10   1      15404.96      15507.40       183.89 o                         
   3  10   1       1674.31       1658.70        21.21 o                         
   4  10   1       1228.32       1177.63        15.13 o                         
   5  10   1       4951.70       4955.61        63.28 o                         
   6  10   1        105.63        150.58         5.93 o                         
   7  10   1       1092.31       1075.97        21.04 o                         
   8  10   1        439.72        441.52        12.40 o                         
   9  10   1       2535.71       2511.88        57.24 o                         
  10  10   1         37.82         72.65         7.84 o                         
  11  10   1       1074.52       1202.47        55.36 o                         
  12  10   1         26.60         21.40         7.75 o                         
 -13  11   1       2286.44       2148.55       134.28 o                         
 -12  11   1       3936.88       3883.31       284.02 o                         
 -11  11   1       1354.36       1317.73        40.28 o                         
 -10  11   1       3629.52       3753.02        96.59 o                         
  -9  11   1        155.65        158.96        14.57 o                         
  -8  11   1       1213.73       1242.77        36.27 o                         
  -7  11   1        301.18        312.93        11.83 o                         
  -6  11   1       2382.83       2385.49        34.52 o                         
  -5  11   1       1361.16       1348.84        19.80 o                         
  -4  11   1       5566.19       6081.93        88.76 o                         
  -3  11   1        350.87        353.58         6.09 o                         
  -2  11   1       6371.95       6400.46        78.12 o                         
  -1  11   1       2456.55       2819.45        37.08 o                         
   0  11   1      30614.38      31904.00       429.34 o                         
   1  11   1        205.78        221.44         4.30 o                         
   2  11   1      13778.77      14656.08       173.82 o                         
   3  11   1      11190.06      11666.20       144.08 o                         
   4  11   1         45.89         75.57         4.02 o                         
   5  11   1       4193.21       4047.35        50.85 o                         
   6  11   1       6718.43       6394.03       104.97 o                         
   7  11   1       6628.84       6493.94       120.76 o                         
   8  11   1        434.70        460.03        13.58 o                         
   9  11   1       5321.85       5388.47       118.94 o                         
  10  11   1         33.26         55.84        10.86 o                         
  11  11   1        463.64        534.48        26.73 o                         
  12  11   1        501.58        524.43        40.39 o                         
 -13  12   1       2359.43       2247.41       139.23 o                         
 -12  12   1       3907.03       3769.96       272.41 o                         
 -11  12   1      10136.22      10536.75       264.76 o                         
 -10  12   1       1192.09       1201.82        34.05 o                         
  -9  12   1        212.61        269.70        11.80 o                         
  -8  12   1       4086.75       4133.90       106.27 o                         
  -7  12   1        333.85        371.36        17.79 o                         
  -6  12   1       9250.84       8768.49       154.57 o                         
  -5  12   1      14368.59      14564.21       207.60 o                         
  -4  12   1       1752.06       1650.24        22.72 o                         
  -3  12   1       5183.71       4991.58        64.83 o                         
  -2  12   1       1597.15       1716.59        21.01 o                         
  -1  12   1      55679.93      58974.16       716.48 o                         
   0  12   1       8503.50       8678.30        94.68 o                         
   1  12   1      20650.30      20603.25       234.96 o                         
   2  12   1        118.04        165.84         3.75 o                         
   3  12   1       4709.68       4644.64        56.80 o                         
   4  12   1      12318.53      12298.34       155.43 o                         
   5  12   1       1152.98       1028.68        14.45 o                         
   6  12   1       9590.61       9272.28       157.18 o                         
   7  12   1        301.15        292.03         8.50 o                         
   8  12   1       7196.74       7108.08       155.69 o                         
   9  12   1       1619.15       1743.70        58.51 o                         
  10  12   1        648.62        718.03        24.90 o                         
  11  12   1        428.67        512.80        23.86 o                         
  12  12   1       1003.74        956.14        37.64 o                         
 -13  13   1         52.76         73.03         8.23 o                         
 -12  13   1       8497.90       6518.74       281.15 o                         
 -11  13   1       4360.61       4458.10       114.31 o                         
 -10  13   1       4780.94       4980.99       128.76 o                         
  -9  13   1       4206.19       4207.60       107.79 o                         
  -8  13   1         89.23        107.89         7.57 o                         
  -7  13   1      10840.39      10570.09       243.66 o                         
  -6  13   1        325.07        340.35        11.94 o                         
  -5  13   1      17919.30      18018.69       256.98 o                         
  -4  13   1       4058.29       3768.02        52.01 o                         
  -3  13   1       3356.51       3226.15        44.41 o                         
  -2  13   1      14243.93      13967.04       162.93 o                         
  -1  13   1          2.95         15.77         2.00 o                         
   0  13   1       5375.95       4777.79        53.39 o                         
   1  13   1       2451.41       2432.62        28.39 o                         
   2  13   1      16274.86      16065.17       194.28 o                         
   3  13   1      14305.29      14305.79       184.75 o                         
   4  13   1        126.36        167.17         3.50 o                         
   5  13   1      22820.65      22663.79       343.21 o                         
   6  13   1       1119.40       1167.02        22.51 o                         
   7  13   1       7733.98       7776.71       150.85 o                         
   8  13   1       2472.22       2517.99        57.18 o                         
   9  13   1       2390.65       2447.34        64.61 o                         
  10  13   1       7343.43       7623.59       211.33 o                         
  11  13   1         32.10         34.09         8.22 o                         
  12  13   1       4157.21       4141.97       148.84 o                         
 -13  14   1       5208.05       4487.78       197.89 o                         
 -12  14   1        231.89        192.40        17.40 o                         
 -11  14   1        253.54        310.51        13.87 o                         
 -10  14   1        857.22        848.40        26.50 o                         
  -9  14   1        972.89       1088.04        30.53 o                         
  -8  14   1      11976.26      12066.41       302.23 o                         
  -7  14   1       1896.65       1930.87        47.45 o                         
  -6  14   1       8290.56       7915.31       179.16 o                         
  -5  14   1       1247.73       1263.98        20.08 o                         
  -4  14   1       5508.82       5014.10        67.19 o                         
  -3  14   1       9418.52       8477.09       115.14 o                         
  -2  14   1       1813.80       1857.97        23.72 o                         
  -1  14   1       6450.01       6576.11        73.45 o                         
   0  14   1         81.91        134.96         3.02 o                         
   1  14   1      18161.98      18135.51       207.31 o                         
   2  14   1      15906.81      15442.58       187.11 o                         
   3  14   1       2870.64       2693.61        35.71 o                         
   4  14   1      11305.15      11022.03       142.87 o                         
   5  14   1       4077.84       4317.66        71.48 o                         
   6  14   1       4540.56       4527.95        84.87 o                         
   7  14   1        549.02        594.45        20.93 o                         
   8  14   1       1134.75       1122.36        25.95 o                         
   9  14   1       4218.75       4476.22       114.87 o                         
  10  14   1        276.34        328.94        13.72 o                         
  11  14   1       7103.77       7327.27       452.23 o                         
  12  14   1          3.84         22.59         8.23 o                         
 -13  15   1        138.74        131.95         9.10 o                         
 -12  15   1        865.65        766.83        41.09 o                         
 -11  15   1        190.68        202.39        12.49 o                         
 -10  15   1        506.92        496.88        16.87 o                         
  -9  15   1       6830.66       6970.06       175.99 o                         
  -8  15   1        234.82        267.46        17.14 o                         
  -7  15   1       1098.14       1155.73        29.68 o                         
  -6  15   1          4.74         14.66         5.05 o                         
  -5  15   1       4162.30       4055.02        72.75 o                         
  -4  15   1       3841.26       3853.84        51.99 o                         
  -3  15   1       3573.47       3383.86        46.86 o                         
  -2  15   1        649.75        463.47         6.75 o                         
  -1  15   1         66.74        128.49         3.79 o                         
   0  15   1         52.46         66.71         3.37 o                         
   1  15   1       2225.51       2232.38        26.24 o                         
   2  15   1      10755.76      11271.14       149.18 o                         
   3  15   1       9300.95       8958.78       119.08 o                         
   4  15   1         61.32         35.83         2.70 o                         
   5  15   1        574.08        629.97        14.90 o                         
   6  15   1       5143.37       5108.77       100.13 o                         
   7  15   1        124.96        123.27         7.46 o                         
   8  15   1       4361.88       4306.36        95.66 o                         
   9  15   1       1083.73       1192.90        34.46 o                         
  10  15   1         89.19        139.44        10.29 o                         
  11  15   1       1673.75       1762.83       112.54 o                         
  12  15   1       3004.99       2741.64       121.60 o                         
 -12  16   1        447.13        440.04        31.43 o                         
 -11  16   1       4221.75       4401.34       113.22 o                         
 -10  16   1        125.19        116.12        10.44 o                         
  -9  16   1        291.01        301.52        12.58 o                         
  -8  16   1       4989.57       5065.39       128.22 o                         
  -7  16   1          1.95          6.26         6.68 o                         
  -6  16   1       4141.91       4251.92        93.82 o                         
  -5  16   1        153.16        165.20         7.31 o                         
  -4  16   1       1392.30       1432.48        20.87 o                         
  -3  16   1        112.44        157.99         4.77 o                         
  -2  16   1        297.40        365.34         6.13 o                         
  -1  16   1       5037.80       4836.94        59.54 o                         
   0  16   1       2053.95       1985.50        23.96 o                         
   1  16   1       1350.14       1469.05        19.19 o                         
   2  16   1       2011.80       2125.87        29.07 o                         
   3  16   1        816.14        863.30        12.76 o                         
   4  16   1          5.35         24.10         7.03 o                         
   5  16   1       4026.99       3940.05        77.83 o                         
   6  16   1       2608.49       2482.36        50.26 o                         
   7  16   1         20.74         34.74         5.52 o                         
   8  16   1       1357.38       1439.12        34.80 o                         
   9  16   1          7.15         25.77         9.72 o                         
  10  16   1        146.47        175.84        10.73 o                         
  11  16   1        975.01        986.88        34.12 o                         
  12  16   1        249.03        254.65        24.60 o                         
 -12  17   1       5620.71       4924.96       155.12 o                         
 -11  17   1       1033.99       1086.81        30.50 o                         
 -10  17   1       2303.40       2433.13        64.59 o                         
  -9  17   1        989.26       1030.53        32.19 o                         
  -8  17   1        529.18        593.27        19.19 o                         
  -7  17   1       2266.04       2436.14        58.96 o                         
  -6  17   1         14.12         44.08         6.04 o                         
  -5  17   1       1655.75       1625.67        30.51 o                         
  -4  17   1        756.47        692.24        12.93 o                         
  -3  17   1        714.96        637.55        10.40 o                         
  -2  17   1       8166.96       8351.93       111.55 o                         
  -1  17   1          7.02         48.42         4.41 o                         
   0  17   1       4681.24       4464.83        56.05 o                         
   1  17   1       1488.31       1576.56        20.98 o                         
   2  17   1       3074.75       3110.11        42.08 o                         
   3  17   1        100.44        100.07         4.57 o                         
   4  17   1        544.86        547.44        12.08 o                         
   5  17   1       9037.59       8906.26       172.78 o                         
   6  17   1       3921.75       3800.22        75.41 o                         
   7  17   1       2058.63       1994.42        43.67 o                         
   8  17   1       1361.62       1491.00        37.26 o                         
   9  17   1       3920.20       4243.23       100.56 o                         
  10  17   1       2803.79       3027.82        79.27 o                         
  11  17   1        195.82        191.25        12.78 o                         
  12  17   1       1656.90       1356.14        88.68 o                         
 -12  18   1         10.61         28.51         9.22 o                         
 -11  18   1       2171.75       2332.64        67.36 o                         
 -10  18   1        108.49        130.63         9.57 o                         
  -9  18   1       4173.65       4549.56       119.13 o                         
  -8  18   1       7786.09       8083.36       203.83 o                         
  -7  18   1       1095.97       1110.64        29.06 o                         
  -6  18   1       4176.27       4403.02        91.54 o                         
  -5  18   1        199.35        215.83         7.70 o                         
  -4  18   1        653.64        588.49        12.75 o                         
  -3  18   1      10576.48      10555.56       173.01 o                         
  -2  18   1       1186.36       1249.85        21.26 o                         
  -1  18   1       1045.06        940.23        14.85 o                         
   0  18   1        413.43        376.17         6.90 o                         
   1  18   1       9935.64       9802.24       146.13 o                         
   2  18   1       9252.83       8987.70       126.03 o                         
   3  18   1         40.11         71.24         7.66 o                         
   4  18   1      12368.55      12464.36       229.58 o                         
   5  18   1          3.69          7.22         4.17 o                         
   6  18   1       7647.99       7635.41       142.41 o                         
   7  18   1       3809.14       3718.51        74.50 o                         
   8  18   1       3945.24       4038.73        96.15 o                         
   9  18   1       5188.65       5807.17       137.34 o                         
  10  18   1         79.19         87.85         7.98 o                         
  11  18   1       6091.96       5719.79       335.79 o                         
 -12  19   1       1213.47       1250.81       164.98 o                         
 -11  19   1        662.52        636.16        23.85 o                         
 -10  19   1         61.05         95.43         7.43 o                         
  -9  19   1       3578.53       3977.71       103.04 o                         
  -8  19   1         31.62         44.03         7.40 o                         
  -7  19   1       3916.81       4078.26        96.76 o                         
  -6  19   1        659.44        609.87        16.04 o                         
  -5  19   1      13196.92      13074.56       266.22 o                         
  -4  19   1        525.65        492.91        15.50 o                         
  -3  19   1        849.13        807.93        15.79 o                         
  -2  19   1       5732.95       5767.89        92.26 o                         
  -1  19   1         10.69         26.04         3.58 o                         
   0  19   1       1708.93       1626.81        28.10 o                         
   1  19   1       2870.13       2784.13        48.69 o                         
   2  19   1       6397.67       6102.04        97.01 o                         
   3  19   1      34525.64      35248.48       645.33 o                         
   4  19   1        344.86        402.56        10.10 o                         
   5  19   1       6249.52       6534.25       121.73 o                         
   6  19   1        233.91        272.14        11.11 o                         
   7  19   1       4817.45       4801.49        95.02 o                         
   8  19   1        617.16        698.09        19.22 o                         
   9  19   1        842.02        920.33        25.89 o                         
  10  19   1       5629.26       5924.02       165.35 o                         
  11  19   1       1187.98       1019.73        42.29 o                         
 -11  20   1         15.44         18.16         4.87 o                         
 -10  20   1        304.18        360.16        12.91 o                         
  -9  20   1       1285.06       1409.90        39.64 o                         
  -8  20   1      11045.35      12060.61       302.35 o                         
  -7  20   1        336.62        362.24        12.61 o                         
  -6  20   1         59.94         91.36        11.20 o                         
  -5  20   1          3.86         42.07        10.61 o                         
  -4  20   1       2687.95       2497.41        48.34 o                         
  -3  20   1       7610.90       7583.26       155.12 o                         
  -2  20   1         30.25         34.39         4.54 o                         
  -1  20   1        416.47        446.51        11.31 o                         
   0  20   1        213.20        227.45         7.38 o                         
   1  20   1       1606.50       1612.51        37.72 o                         
   2  20   1       8261.50       7896.72       161.69 o                         
   3  20   1       1252.37       1379.24        28.15 o                         
   4  20   1       4391.71       4494.47        81.38 o                         
   5  20   1       8172.88       8091.10       150.71 o                         
   6  20   1        610.03        664.74        15.73 o                         
   7  20   1       3401.56       3470.44        70.02 o                         
   8  20   1         43.85         50.33         6.73 o                         
   9  20   1       5910.11       6343.32       149.94 o                         
  10  20   1         45.51         66.67         6.89 o                         
  11  20   1       4139.61       3629.38       116.62 o                         
 -11  21   1        122.12        104.71         5.57 o                         
 -10  21   1        312.79        376.20        13.32 o                         
  -9  21   1        372.56        406.11        18.40 o                         
  -8  21   1         97.40        127.02         9.57 o                         
  -7  21   1       1419.09       1451.66        34.55 o                         
  -6  21   1        200.59        215.54        15.13 o                         
  -5  21   1         97.45        110.30         6.41 o                         
  -4  21   1       1074.65       1128.72        29.52 o                         
  -3  21   1        171.76        212.53        14.65 o                         
  -2  21   1         48.61         62.21         9.54 o                         
  -1  21   1        382.92        399.88        11.39 o                         
   0  21   1       1451.02       1456.79        40.53 o                         
   1  21   1        765.99        825.10        21.42 o                         
   2  21   1        931.21        971.59        22.93 o                         
   3  21   1       2434.79       2479.54        50.36 o                         
   4  21   1       1288.48       1227.27        25.33 o                         
   5  21   1        575.77        600.05        18.01 o                         
   6  21   1         46.86         64.13         7.57 o                         
   7  21   1        212.60        257.53        13.06 o                         
   8  21   1        414.65        446.24        15.66 o                         
   9  21   1       3533.90       3914.16        94.13 o                         
  10  21   1        606.20        661.20        28.41 o                         
  11  21   1        222.33        166.45         9.64 o                         
 -11  22   1        782.42        657.85        22.60 o                         
 -10  22   1       1392.90       1412.96        41.29 o                         
  -9  22   1         52.09         87.37         6.99 o                         
  -8  22   1       2318.06       2499.48        65.60 o                         
  -7  22   1        403.49        437.37        14.48 o                         
  -6  22   1        179.45        212.97         9.08 o                         
  -5  22   1        142.78        150.32        10.67 o                         
  -4  22   1       1267.92       1263.46        33.12 o                         
  -3  22   1       7990.32       7930.14       154.22 o                         
  -2  22   1         13.54         22.11         5.24 o                         
  -1  22   1       1283.15       1408.50        39.07 o                         
   0  22   1         22.75         25.12         6.84 o                         
   1  22   1      16553.79      16374.73       353.27 o                         
   2  22   1       4438.60       4366.99        91.48 o                         
   3  22   1         30.74         50.05         9.67 o                         
   4  22   1        326.57        360.14        10.76 o                         
   5  22   1         51.31         68.17         9.03 o                         
   6  22   1       2437.88       2457.62        48.03 o                         
   7  22   1        122.67        144.77        10.48 o                         
   8  22   1       1928.00       2056.43        55.26 o                         
   9  22   1       1372.37       1358.15        37.45 o                         
  10  22   1       1272.81       1129.43        33.58 o                         
 -10  23   1        360.76        324.48        17.88 o                         
  -9  23   1       3354.45       3669.64       119.79 o                         
  -8  23   1        297.37        266.54        10.69 o                         
  -7  23   1       7225.56       7655.10       167.01 o                         
  -6  23   1        934.98        928.78        22.39 o                         
  -5  23   1       5296.05       5304.76       125.14 o                         
  -4  23   1       1892.17       1934.08        48.20 o                         
  -3  23   1       4847.61       4718.68        93.38 o                         
  -2  23   1      12860.81      13112.90       268.69 o                         
  -1  23   1       1533.06       1553.09        43.90 o                         
   0  23   1       2254.47       2131.01        56.82 o                         
   1  23   1       6409.22       6518.34       143.26 o                         
   2  23   1       3721.35       3989.68        88.97 o                         
   3  23   1       7393.03       7793.97       161.00 o                         
   4  23   1       2593.26       2586.48        56.14 o                         
   5  23   1      17419.91      18090.02       333.67 o                         
   6  23   1        741.11        795.64        20.19 o                         
   7  23   1       6571.21       6924.08       151.41 o                         
   8  23   1       3476.33       3523.05       109.59 o                         
   9  23   1        421.77        484.92        33.36 o                         
  10  23   1       2106.91       1953.43        66.58 o                         
 -10  24   1       1487.00       1313.72        38.41 o                         
  -9  24   1        230.35        257.71        20.35 o                         
  -8  24   1      15476.13      16120.98       428.95 o                         
  -7  24   1         66.79         98.37         8.83 o                         
  -6  24   1       1864.62       2101.73        52.36 o                         
  -5  24   1       2599.47       2630.95        64.15 o                         
  -4  24   1      11303.10      11556.16       268.61 o                         
  -3  24   1       9447.20       9477.26       196.78 o                         
  -2  24   1         27.47         43.13         8.26 o                         
  -1  24   1       6576.89       6997.70       178.31 o                         
   0  24   1        561.93        574.13        20.63 o                         
   1  24   1       5690.45       6014.06       153.11 o                         
   2  24   1      17493.82      18101.10       391.25 o                         
   3  24   1       3098.03       3169.53        67.85 o                         
   4  24   1      20434.61      21335.52       433.01 o                         
   5  24   1       3996.09       4038.57        80.39 o                         
   6  24   1       4840.49       4939.76       112.78 o                         
   7  24   1        374.04        408.35        17.00 o                         
   8  24   1       1618.83       1654.56        41.24 o                         
   9  24   1       5126.93       4710.97       136.90 o                         
  10  24   1         21.13         35.44        11.72 o                         
 -10  25   1         60.99         65.43         9.51 o                         
  -9  25   1       2110.98       2092.31        98.16 o                         
  -8  25   1        857.72        810.03        44.26 o                         
  -7  25   1       5688.09       6058.46       153.49 o                         
  -6  25   1        679.52        786.44        22.79 o                         
  -5  25   1        275.10        336.99        12.51 o                         
  -4  25   1       4435.35       4569.31       108.82 o                         
  -3  25   1        805.70        887.51        23.21 o                         
  -2  25   1       6010.98       6443.00       158.18 o                         
  -1  25   1         84.34        108.26        11.56 o                         
   0  25   1       1733.54       1855.33        50.72 o                         
   1  25   1        240.69        261.42        14.68 o                         
   2  25   1       4225.75       4454.59        99.88 o                         
   3  25   1      12214.93      12908.96       265.24 o                         
   4  25   1       1635.06       1702.27        38.28 o                         
   5  25   1       6649.83       6778.17       140.90 o                         
   6  25   1        566.94        596.88        27.53 o                         
   7  25   1        413.63        390.57        14.74 o                         
   8  25   1       1162.90       1181.52        58.53 o                         
   9  25   1         21.95         25.71         4.91 o                         
  -9  26   1          4.65         10.06         5.19 o                         
  -8  26   1        250.11        218.45        12.74 o                         
  -7  26   1        297.27        313.58        13.83 o                         
  -6  26   1         31.42         56.67         7.30 o                         
  -5  26   1          2.95         16.86         7.45 o                         
  -4  26   1        144.37        165.81         8.98 o                         
  -3  26   1        830.44        908.98        23.77 o                         
  -2  26   1         73.09         70.41         7.71 o                         
  -1  26   1        378.66        397.59        17.56 o                         
   0  26   1        156.33        172.43        10.55 o                         
   1  26   1       1702.97       1866.43        51.09 o                         
   2  26   1         41.99         58.40         7.26 o                         
   3  26   1         41.04         50.14         6.66 o                         
   4  26   1       1003.12       1008.45        24.49 o                         
   5  26   1        349.71        359.47        11.69 o                         
   6  26   1         42.08         64.64         7.35 o                         
   7  26   1        128.16        140.32        13.49 o                         
   8  26   1         17.18         28.88         4.75 o                         
   9  26   1          8.45          7.44         4.36 o                         
  -9  27   1        220.56        161.34         7.75 o                         
  -8  27   1          1.24         14.23         4.50 o                         
  -7  27   1       1137.53       1159.80        33.30 o                         
  -6  27   1        543.30        557.60        17.53 o                         
  -5  27   1       1333.78       1440.80        44.57 o                         
  -4  27   1         37.46         56.24        14.93 o                         
  -3  27   1         15.52         49.42         9.98 o                         
  -2  27   1        436.42        488.98        21.06 o                         
  -1  27   1        811.31        907.48        26.58 o                         
   0  27   1       2413.68       2426.29        65.33 o                         
   1  27   1         11.53         33.01        13.29 o                         
   2  27   1        332.73        361.49        14.70 o                         
   3  27   1       4168.53       4506.77       103.93 o                         
   4  27   1        477.91        471.73        13.73 o                         
   5  27   1        249.58        261.12        13.30 o                         
   6  27   1        506.56        526.19        18.41 o                         
   7  27   1        786.35        782.41        37.42 o                         
   8  27   1        351.43        337.16        13.58 o                         
  -8  28   1       9148.98       9305.81       401.65 o                         
  -7  28   1         51.08         50.25         5.36 o                         
  -6  28   1       1573.40       1647.24        45.08 o                         
  -5  28   1        127.88        152.15        12.06 o                         
  -4  28   1       1928.18       1962.94        83.35 o                         
  -3  28   1       5222.73       5576.44       174.68 o                         
  -2  28   1         75.06         96.35        10.18 o                         
  -1  28   1       1108.47       1166.71        34.24 o                         
   0  28   1         36.97         70.92        10.66 o                         
   1  28   1       5810.19       6286.73       160.69 o                         
   2  28   1       4485.68       4770.68       114.22 o                         
   3  28   1        274.59        279.41        12.71 o                         
   4  28   1       4641.94       4779.83       114.50 o                         
   5  28   1        545.14        581.02        20.54 o                         
   6  28   1       2530.65       2465.38        80.42 o                         
   7  28   1        248.66        269.51        18.93 o                         
   8  28   1         21.49         16.37         5.59 o                         
  -8  29   1        649.63        597.39        47.12 o                         
  -7  29   1       6237.14       5477.71       203.63 o                         
  -6  29   1         83.09         74.11         6.33 o                         
  -5  29   1       2199.48       2334.48       135.06 o                         
  -4  29   1       3732.52       3915.54       161.92 o                         
  -3  29   1       1517.31       1587.09        53.75 o                         
  -2  29   1       2691.36       2967.87        86.22 o                         
  -1  29   1         37.44         51.74         8.76 o                         
   0  29   1        386.02        457.20        15.63 o                         
   1  29   1        225.09        268.95        16.58 o                         
   2  29   1       1428.84       1655.40        40.17 o                         
   3  29   1      13282.04      13712.98       361.01 o                         
   4  29   1       1198.13       1076.93        47.66 o                         
   5  29   1       5755.12       5766.50       279.73 o                         
   6  29   1        707.22        672.84        32.54 o                         
   7  29   1        424.54        378.80        18.29 o                         
  -7  30   1        791.25        710.49        46.22 o                         
  -6  30   1       1200.30       1100.47        76.06 o                         
  -5  30   1         85.47         88.55         8.49 o                         
  -4  30   1       2097.61       2267.62        73.38 o                         
  -3  30   1       1838.59       2032.29        65.93 o                         
  -2  30   1       1437.16       1631.46        48.48 o                         
  -1  30   1        239.85        251.84        16.27 o                         
   0  30   1          7.36         17.91         7.71 o                         
   1  30   1        615.34        625.90        17.73 o                         
   2  30   1        518.03        568.06        16.98 o                         
   3  30   1         12.95         23.26         5.61 o                         
   4  30   1       3749.68       3573.36       260.40 o                         
   5  30   1        342.05        316.01        12.89 o                         
   6  30   1       1692.51       1466.63        54.39 o                         
   7  30   1        547.76        327.19        49.83 o                         
  -6  31   1        764.20        658.21        26.03 o                         
  -5  31   1         44.21         62.30         5.87 o                         
  -4  31   1        233.58        258.06        14.76 o                         
  -3  31   1        227.73        231.35        14.05 o                         
  -2  31   1         74.06         72.31         8.89 o                         
  -1  31   1       1326.44       1441.31        40.09 o                         
   0  31   1         58.38         77.11         7.15 o                         
   1  31   1        777.50        801.26        21.16 o                         
   2  31   1          6.97         23.68         5.69 o                         
   3  31   1        314.82        274.51        22.37 o                         
   4  31   1        627.85        682.59        45.18 o                         
   5  31   1        312.74        271.43        12.47 o                         
   6  31   1       1408.23       1189.57        64.74 o                         
  -6  32   1        629.96        566.82        38.76 o                         
  -5  32   1         34.68         45.65         6.99 o                         
  -4  32   1       1269.08       1193.95        40.50 o                         
  -3  32   1       1675.10       1725.83        50.74 o                         
  -2  32   1       1152.91       1140.31        38.80 o                         
  -1  32   1        312.22        291.57        12.49 o                         
   0  32   1        274.00        264.80        11.24 o                         
   1  32   1        346.12        367.24        13.20 o                         
   2  32   1       6918.00       6363.25       242.82 o                         
   3  32   1       1403.09       1195.99        69.27 o                         
   4  32   1       1117.96        997.55        33.76 o                         
   5  32   1        813.76        776.31        30.07 o                         
  -4  33   1       2111.75       1741.54        63.30 o                         
  -3  33   1        646.07        663.85        31.26 o                         
  -2  33   1       3335.46       3173.63       118.83 o                         
  -1  33   1        258.13        265.62        10.34 o                         
   0  33   1        813.07        753.00        22.00 o                         
   1  33   1       1225.10       1135.02        39.06 o                         
   2  33   1       3173.39       2878.74       111.74 o                         
   3  33   1       5776.69       5040.90       224.00 o                         
   4  33   1       1261.68       1078.53        70.18 o                         
  -3  34   1       7053.20       5879.18       275.93 o                         
  -2  34   1        263.06        257.53        10.83 o                         
  -1  34   1       3488.11       2847.20        80.18 o                         
   0  34   1        633.76        528.45        41.32 o                         
   1  34   1       2806.76       2753.54       122.44 o                         
   2  34   1       4756.89       4529.07       200.33 o                         
   3  34   1       1024.92        915.86        60.32 o                         
 -11   0   2      13024.92      12986.14       568.21 o                         
 -10   0   2       5868.04       6272.03       274.87 o                         
  -9   0   2       3076.15       3203.12       143.30 o                         
  -8   0   2         56.38         53.65         5.51 o                         
  -7   0   2       6107.67       5821.14        95.09 o                         
  -6   0   2      16760.59      15366.91       240.55 o                         
  -5   0   2        681.21        606.08        10.25 o                         
  -4   0   2      20053.81      18337.49       287.48 o                         
  -3   0   2      31157.16      31604.68       535.09 o                         
  -2   0   2     273067.28     285209.41      7586.17 o                         
  -1   0   2       6690.04       6465.96       108.28 o                         
   0   0   2       3259.57       3192.72        50.43 o                         
   1   0   2       9171.75       9125.60       138.25 o                         
   2   0   2      43284.27      44643.28       633.29 o                         
   3   0   2      12689.69      12671.63       191.78 o                         
   4   0   2        107.83        140.55         4.20 o                         
   5   0   2      16314.84      15095.99       244.80 o                         
   6   0   2       4621.23       4331.93        68.91 o                         
   7   0   2      14091.39      14080.51       303.43 o                         
   8   0   2       2121.05       2044.17        59.36 o                         
   9   0   2       9541.58       8739.33       300.59 o                         
  10   0   2       3499.31       3593.97       159.45 o                         
  11   0   2         10.61         48.58        12.17 o                         
  12   0   2       2035.98       1950.58       128.07 o                         
 -12   1   2       5636.11       4918.53       317.13 o                         
 -11   1   2       6853.68       6981.82       225.59 o                         
 -10   1   2       4825.33       4886.50       152.92 o                         
  -9   1   2        217.07        218.53        20.24 o                         
  -8   1   2       3453.88       3236.37        44.31 o                         
  -7   1   2       1370.83       1192.99        14.62 o                         
  -6   1   2      28466.73      28502.66       319.65 o                         
  -5   1   2      47457.82      45919.70       506.23 o                         
  -4   1   2        164.17        131.26         2.49 o                         
  -3   1   2      21208.00      20521.45       230.98 o                         
  -2   1   2        520.28        585.57         7.89 o                         
  -1   1   2      15300.13      15356.92       175.43 o                         
   0   1   2        874.95        972.87        10.41 o                         
   1   1   2       7855.37       7498.39        82.98 o                         
   2   1   2      37688.34      38843.67       413.73 o                         
   3   1   2      12873.52      12733.88       138.56 o                         
   4   1   2      34984.48      34466.30       362.37 o                         
   5   1   2       2589.82       2466.95        27.06 o                         
   6   1   2      23108.38      23372.43       267.87 o                         
   7   1   2       2805.76       2851.58        43.39 o                         
   8   1   2      11200.20      10981.13       213.42 o                         
   9   1   2       7329.97       7383.61       172.18 o                         
  10   1   2         49.48         85.79        11.98 o                         
  11   1   2       1460.17       1539.68        58.49 o                         
  12   1   2        306.90        326.22        35.06 o                         
 -13   2   2        127.89         86.09        18.45 o                         
 -12   2   2        415.17        595.36        54.12 o                         
 -11   2   2        674.95        783.70        41.31 o                         
 -10   2   2        284.21        313.03        17.98 o                         
  -9   2   2       2709.03       2501.22        65.53 o                         
  -8   2   2       2998.09       3003.58        42.04 o                         
  -7   2   2        228.13        236.06         5.54 o                         
  -6   2   2       5862.76       5700.16        65.98 o                         
  -5   2   2        432.78        373.27         5.44 o                         
  -4   2   2        703.26        637.31         7.51 o                         
  -3   2   2      37089.31      37359.30       449.70 o                         
  -2   2   2       4449.49       4453.45        56.62 o                         
  -1   2   2        516.21        500.33         6.17 o                         
   0   2   2        145.13        197.79         2.69 o                         
   1   2   2      46107.87      46264.93       485.57 o                         
   2   2   2       2891.78       2862.64        30.96 o                         
   3   2   2      12005.48      11568.68       127.93 o                         
   4   2   2       3123.28       3383.90        37.29 o                         
   5   2   2       1254.97       1053.39        11.94 o                         
   6   2   2        131.77        154.61         2.99 o                         
   7   2   2       4529.78       4438.46        61.25 o                         
   8   2   2         73.94        129.10         7.43 o                         
   9   2   2       1450.77       1435.36        36.53 o                         
  10   2   2       1465.15       1548.03        42.19 o                         
  11   2   2        332.57        353.55        19.25 o                         
  12   2   2        199.75        177.95        18.45 o                         
 -13   3   2       3859.05       3125.43       197.27 o                         
 -12   3   2         10.23         30.74        24.60 o                         
 -11   3   2        646.77        689.25        37.83 o                         
 -10   3   2       1842.85       1867.35        86.17 o                         
  -9   3   2       1123.99       1165.94        35.33 o                         
  -8   3   2        203.47        204.08         6.90 o                         
  -7   3   2        274.65        385.28         6.40 o                         
  -6   3   2       2736.57       3104.86        36.07 o                         
  -5   3   2        134.64        131.72         2.06 o                         
  -4   3   2       5643.30       5492.38        62.00 o                         
  -3   3   2       1026.13       1035.79        12.11 o                         
  -2   3   2        327.85        318.41         5.57 o                         
  -1   3   2        129.30        119.37         2.19 o                         
   0   3   2        317.73        323.59         3.91 o                         
   1   3   2      63387.15      65558.61       708.58 o                         
   2   3   2      18189.50      18320.47       198.65 o                         
   3   3   2       4066.78       4109.66        44.99 o                         
   4   3   2       7692.33       8002.18        88.77 o                         
   5   3   2       6679.41       6629.36        70.31 o                         
   6   3   2        174.49        178.87         3.60 o                         
   7   3   2       2043.98       2034.97        31.44 o                         
   8   3   2       3659.77       3671.72        81.25 o                         
   9   3   2       1013.64       1010.09        27.97 o                         
  10   3   2        162.07        167.01        10.29 o                         
  11   3   2        592.28        630.21        39.24 o                         
  12   3   2       1425.22       1157.19       104.01 o                         
 -13   4   2        350.86        399.77        31.98 o                         
 -12   4   2      15769.65      17064.13      1057.74 o                         
 -11   4   2       2501.80       2646.79       119.74 o                         
 -10   4   2       6271.10       6520.00       284.10 o                         
  -9   4   2       3687.21       3691.66        77.10 o                         
  -8   4   2       4141.89       4111.07        68.49 o                         
  -7   4   2       5657.29       5712.67        76.55 o                         
  -6   4   2      29232.00      29599.32       350.51 o                         
  -5   4   2       4862.45       4704.41        54.35 o                         
  -4   4   2       1137.65       1014.52        12.38 o                         
  -3   4   2      15270.57      14901.53       164.62 o                         
  -2   4   2        711.16        605.18         7.44 o                         
  -1   4   2       1308.14       1240.90        14.98 o                         
   0   4   2      19032.64      18104.94       193.34 o                         
   1   4   2      11807.22      11308.08       125.02 o                         
   2   4   2       7482.73       7753.28        84.43 o                         
   3   4   2       7233.63       7053.85        73.41 o                         
   4   4   2        430.94        444.07         5.52 o                         
   5   4   2       4204.27       3858.78        44.03 o                         
   6   4   2       1207.67        965.22        12.38 o                         
   7   4   2       7039.43       7213.55       118.71 o                         
   8   4   2       2426.37       2536.17        57.17 o                         
   9   4   2       1454.06       1405.97        36.46 o                         
  10   4   2       2305.05       2390.86        63.05 o                         
  11   4   2       4075.41       4230.51       133.30 o                         
  12   4   2        368.19        301.30        28.29 o                         
 -13   5   2       9121.25       8172.16       502.33 o                         
 -12   5   2       1707.90       1909.93        93.56 o                         
 -11   5   2      14604.77      15584.68       677.03 o                         
 -10   5   2      13763.73      13712.25       429.41 o                         
  -9   5   2       2861.31       2857.31        74.01 o                         
  -8   5   2       1376.85       1384.89        22.58 o                         
  -7   5   2        540.35        568.13         9.77 o                         
  -6   5   2       3055.13       2799.75        34.77 o                         
  -5   5   2       9402.04       8739.39       102.16 o                         
  -4   5   2      21251.07      21745.67       295.11 o                         
  -3   5   2      20673.83      20065.98       245.08 o                         
  -2   5   2       5168.55       5197.72        60.75 o                         
  -1   5   2      12618.88      11602.93       137.52 o                         
   0   5   2      18369.80      17912.14       191.30 o                         
   1   5   2       7969.85       8178.47        90.51 o                         
   2   5   2      25214.89      24936.17       275.25 o                         
   3   5   2       8927.05       8799.38        99.10 o                         
   4   5   2       3926.50       3304.72        34.22 o                         
   5   5   2      12505.38      12147.31       139.60 o                         
   6   5   2       5362.31       5510.72        70.63 o                         
   7   5   2       6363.45       6461.67       120.06 o                         
   8   5   2       6457.81       6549.48       128.30 o                         
   9   5   2      11981.33      12042.68       278.43 o                         
  10   5   2        340.90        316.12        23.75 o                         
  11   5   2       1787.60       1767.71        51.97 o                         
  12   5   2       5362.52       4884.05       312.25 o                         
 -13   6   2        156.62        207.86        20.91 o                         
 -12   6   2       6142.25       6868.05       310.73 o                         
 -11   6   2        991.70       1085.25        54.38 o                         
 -10   6   2      14338.39      14423.12       360.80 o                         
  -9   6   2       1762.94       1794.99        48.15 o                         
  -8   6   2         14.95         18.28         5.06 o                         
  -7   6   2       7845.42       7741.70       118.32 o                         
  -6   6   2        119.09         87.63         2.74 o                         
  -5   6   2        496.69        425.80         6.68 o                         
  -4   6   2       5749.18       5606.85        85.71 o                         
  -3   6   2       4514.37       4492.34        52.81 o                         
  -2   6   2       3221.05       2950.76        35.24 o                         
  -1   6   2       1004.32        999.88        11.91 o                         
   0   6   2        566.32        497.19         5.68 o                         
   1   6   2        778.03        907.15        10.21 o                         
   2   6   2       1661.92       1663.24        18.82 o                         
   3   6   2       6139.40       5691.64        61.24 o                         
   4   6   2       1681.24       1577.77        18.35 o                         
   5   6   2       9398.74       8923.00       104.48 o                         
   6   6   2       9261.47       9039.06       117.76 o                         
   7   6   2       2308.81       2201.00        44.64 o                         
   8   6   2       8325.93       8292.11       161.67 o                         
   9   6   2        275.47        268.77        21.56 o                         
  10   6   2       7266.31       7325.37       239.58 o                         
  11   6   2       2985.03       3176.80        90.76 o                         
  12   6   2       2977.72       2564.78       282.80 o                         
 -13   7   2       1723.91       1716.34       110.81 o                         
 -12   7   2        437.37        437.78        38.13 o                         
 -11   7   2        292.07        302.98        22.14 o                         
 -10   7   2         44.29         57.69         8.53 o                         
  -9   7   2       1355.33       1346.46        36.71 o                         
  -8   7   2        971.63        895.23        25.18 o                         
  -7   7   2        161.42        183.94         7.17 o                         
  -6   7   2       7116.58       7479.97        97.21 o                         
  -5   7   2       1202.24       1415.18        22.69 o                         
  -4   7   2        524.83        481.87         7.82 o                         
  -3   7   2       1609.17       1602.51        22.33 o                         
  -2   7   2        260.06        256.62         4.48 o                         
  -1   7   2       3151.53       3036.97        36.13 o                         
   0   7   2       4417.12       4467.47        48.81 o                         
   1   7   2       5278.00       5031.29        55.00 o                         
   2   7   2       4601.29       4318.35        48.97 o                         
   3   7   2        464.59        466.84         6.18 o                         
   4   7   2         96.69        224.94         4.63 o                         
   5   7   2         14.04         31.51         3.01 o                         
   6   7   2       3095.14       3184.86        44.38 o                         
   7   7   2       1779.31       1731.48        34.07 o                         
   8   7   2       1687.07       1750.86        36.40 o                         
   9   7   2        877.99        938.04        34.20 o                         
  10   7   2        772.32        827.21        27.66 o                         
  11   7   2       2614.90       2749.14        87.19 o                         
  12   7   2        419.02        365.88        49.82 o                         
 -13   8   2        214.46        238.61        24.60 o                         
 -12   8   2        918.77       1021.89        51.33 o                         
 -11   8   2        436.36        447.17        23.03 o                         
 -10   8   2         34.37         61.42         8.20 o                         
  -9   8   2        628.84        602.59        18.86 o                         
  -8   8   2       1010.36       1065.26        30.54 o                         
  -7   8   2       3700.26       3918.69        70.04 o                         
  -6   8   2      15013.25      14939.24       219.19 o                         
  -5   8   2         31.01         55.28         2.42 o                         
  -4   8   2         31.96         80.29         3.25 o                         
  -3   8   2       1262.44       1242.05        16.24 o                         
  -2   8   2       6085.27       5918.58        66.63 o                         
  -1   8   2       1248.59       1243.36        14.30 o                         
   0   8   2      10377.68      10726.25       116.31 o                         
   1   8   2       5767.39       5698.49        63.16 o                         
   2   8   2         56.98        100.32         3.14 o                         
   3   8   2       1909.95       1857.62        22.63 o                         
   4   8   2        437.96        395.72         5.81 o                         
   5   8   2         51.68        104.14         4.21 o                         
   6   8   2        970.75        960.58        17.29 o                         
   7   8   2       8014.14       8352.08       148.51 o                         
   8   8   2        805.57        771.66        25.24 o                         
   9   8   2       3194.39       3124.09        63.55 o                         
  10   8   2          3.18         26.67         9.50 o                         
  11   8   2        884.76        861.80        49.41 o                         
  12   8   2        846.46        839.21        57.83 o                         
 -13   9   2       1038.69       1007.93        67.69 o                         
 -12   9   2       5635.59       6168.07       274.01 o                         
 -11   9   2       1880.73       2036.03        68.22 o                         
 -10   9   2       5595.36       6019.50       154.44 o                         
  -9   9   2        536.20        539.53        17.34 o                         
  -8   9   2        113.32        143.82         7.69 o                         
  -7   9   2       8901.21       8282.33       179.47 o                         
  -6   9   2       7391.47       7319.13       131.89 o                         
  -5   9   2      47080.12      48128.48       820.57 o                         
  -4   9   2      10631.32      10934.31       148.04 o                         
  -3   9   2       7681.57       7231.96        98.04 o                         
  -2   9   2       8550.11       8612.15       118.43 o                         
  -1   9   2      12892.59      12504.61       159.79 o                         
   0   9   2      31739.33      32275.80       343.23 o                         
   1   9   2      14918.02      14769.03       165.60 o                         
   2   9   2        436.43        340.76         5.44 o                         
   3   9   2       1263.12        993.73        12.53 o                         
   4   9   2      25070.32      24699.75       292.78 o                         
   5   9   2       1752.59       1733.05        22.92 o                         
   6   9   2       3614.69       3575.42        61.92 o                         
   7   9   2        748.73        787.83        16.98 o                         
   8   9   2      19280.83      19694.79       379.88 o                         
   9   9   2        471.94        521.86        14.95 o                         
  10   9   2         89.03        110.40         9.87 o                         
  11   9   2         21.30         26.81         8.25 o                         
  12   9   2       1292.39       1243.22        82.47 o                         
 -13  10   2        505.93        579.44        40.60 o                         
 -12  10   2       8914.12       9360.68       408.80 o                         
 -11  10   2       6440.44       6551.15       203.22 o                         
 -10  10   2       1664.03       1710.72        47.38 o                         
  -9  10   2       5777.68       5930.73       150.11 o                         
  -8  10   2         91.02        110.62         7.63 o                         
  -7  10   2       3678.15       3399.16        86.56 o                         
  -6  10   2      23283.62      22786.59       419.81 o                         
  -5  10   2       6252.29       6331.62       114.06 o                         
  -4  10   2      41873.22      42376.76       706.46 o                         
  -3  10   2      13850.04      14459.32       196.18 o                         
  -2  10   2      39615.65      39851.50       486.73 o                         
  -1  10   2       1355.28       1309.25        14.66 o                         
   0  10   2      16242.05      15653.51       184.52 o                         
   1  10   2       2509.48       2204.51        25.69 o                         
   2  10   2       7023.70       6411.61        72.27 o                         
   3  10   2      10163.41       9142.64       111.05 o                         
   4  10   2       4312.25       4434.69        54.43 o                         
   5  10   2      16878.26      16846.91       213.46 o                         
   6  10   2       3509.98       3384.46        58.95 o                         
   7  10   2      10757.42      10477.62       193.98 o                         
   8  10   2       7500.42       8088.31       157.98 o                         
   9  10   2       7157.40       7368.68       152.34 o                         
  10  10   2       2245.24       2276.13        75.56 o                         
  11  10   2         60.27         62.77         7.39 o                         
  12  10   2        744.69        720.92        55.99 o                         
 -13  11   2       2872.34       2699.01       168.84 o                         
 -12  11   2       2064.47       2449.40       136.07 o                         
 -11  11   2        244.64        304.96        15.01 o                         
 -10  11   2       3534.42       3633.78        94.22 o                         
  -9  11   2         51.73         85.64        11.87 o                         
  -8  11   2       9157.34       8804.78       220.12 o                         
  -7  11   2       4804.21       4731.07       119.84 o                         
  -6  11   2      11865.18      12016.29       211.98 o                         
  -5  11   2      22978.86      23336.34       404.06 o                         
  -4  11   2       2267.28       2224.78        42.51 o                         
  -3  11   2      37698.36      39074.34       530.10 o                         
  -2  11   2       6651.46       6834.27        87.25 o                         
  -1  11   2      39672.64      40506.00       478.71 o                         
   0  11   2       4173.29       3828.18        46.02 o                         
   1  11   2      15638.22      14859.06       169.67 o                         
   2  11   2      32817.36      32669.18       378.70 o                         
   3  11   2       8600.94       8483.08       105.24 o                         
   4  11   2      15617.46      14998.33       189.65 o                         
   5  11   2        118.12        145.70         3.49 o                         
   6  11   2      14329.14      13729.31       242.02 o                         
   7  11   2       2768.55       2754.54        53.08 o                         
   8  11   2       5485.63       5408.02       106.72 o                         
   9  11   2       4527.17       4804.06       106.77 o                         
  10  11   2        544.27        558.17        18.84 o                         
  11  11   2       5052.08       5588.57       200.63 o                         
  12  11   2         19.81         17.40        10.60 o                         
 -13  12   2        266.09        247.87        15.66 o                         
 -12  12   2         21.26         54.09         8.73 o                         
 -11  12   2        543.56        649.00        31.18 o                         
 -10  12   2        422.99        421.60        15.00 o                         
  -9  12   2      25865.27      26023.36       646.07 o                         
  -8  12   2       7709.19       7728.34       194.01 o                         
  -7  12   2      11737.80      11609.45       288.88 o                         
  -6  12   2        534.58        585.86        16.33 o                         
  -5  12   2       8010.67       7747.86       133.24 o                         
  -4  12   2       5010.04       4731.54        71.95 o                         
  -3  12   2        537.12        517.40        10.19 o                         
  -2  12   2      53722.11      57752.47       670.74 o                         
  -1  12   2       5066.92       5476.08        69.43 o                         
   0  12   2       8332.74       7680.84        92.33 o                         
   1  12   2       4429.37       4114.66        46.65 o                         
   2  12   2       2752.16       2536.10        31.97 o                         
   3  12   2      17475.31      17043.21       210.47 o                         
   4  12   2      12359.23      12732.97       161.33 o                         
   5  12   2      15353.39      14667.77       238.32 o                         
   6  12   2       2300.87       2315.85        42.90 o                         
   7  12   2       2938.51       2948.79        56.52 o                         
   8  12   2       5219.78       5305.27       105.14 o                         
   9  12   2         44.07         60.98         6.85 o                         
  10  12   2       1322.87       1364.47        39.26 o                         
  11  12   2        529.84        626.68        42.80 o                         
  12  12   2       3160.13       2889.76       129.88 o                         
 -13  13   2        227.50        280.31        19.55 o                         
 -12  13   2        316.53        284.44        28.23 o                         
 -11  13   2       2082.52       2228.41        59.86 o                         
 -10  13   2        361.44        393.83        21.36 o                         
  -9  13   2        821.67        762.29        23.17 o                         
  -8  13   2       6337.87       6223.11       156.56 o                         
  -7  13   2        731.45        660.31        21.06 o                         
  -6  13   2       3569.71       3462.72        71.67 o                         
  -5  13   2       1005.91       1308.51        27.60 o                         
  -4  13   2       1872.02       2089.83        29.31 o                         
  -3  13   2       4746.90       4703.44        67.13 o                         
  -2  13   2       8753.57       9130.71       117.10 o                         
  -1  13   2       2034.11       1913.70        24.51 o                         
   0  13   2       4706.98       5240.10        67.87 o                         
   1  13   2      16633.13      16798.10       192.17 o                         
   2  13   2       2188.78       2226.09        28.34 o                         
   3  13   2       1233.31       1202.65        15.85 o                         
   4  13   2       3356.11       3422.82        44.28 o                         
   5  13   2      10258.43       9822.18       171.27 o                         
   6  13   2       1562.01       1489.31        28.32 o                         
   7  13   2        585.36        703.91        15.83 o                         
   8  13   2        902.71        956.39        23.06 o                         
   9  13   2        174.69        171.04        10.09 o                         
  10  13   2        554.48        569.66        29.78 o                         
  11  13   2       3457.60       3473.19       150.13 o                         
  12  13   2        639.38        558.13        28.67 o                         
 -13  14   2        180.07        185.28        12.18 o                         
 -12  14   2       6894.93       6523.78       426.77 o                         
 -11  14   2       1229.83       1282.32        35.66 o                         
 -10  14   2       3471.33       3627.39        93.40 o                         
  -9  14   2        100.69        126.12        10.65 o                         
  -8  14   2       3461.96       3301.71        84.68 o                         
  -7  14   2        986.86        946.67        26.56 o                         
  -6  14   2       4828.86       4840.12        99.73 o                         
  -5  14   2       2294.07       2390.63        41.77 o                         
  -4  14   2        134.57        127.19         3.61 o                         
  -3  14   2       7352.55       7555.82        98.19 o                         
  -2  14   2         40.91         91.89         3.52 o                         
  -1  14   2        994.55       1163.04        14.50 o                         
   0  14   2        318.36        354.82         5.79 o                         
   1  14   2       3470.45       3896.32        46.30 o                         
   2  14   2       3447.35       3512.78        43.25 o                         
   3  14   2        483.56        530.51         8.19 o                         
   4  14   2       2958.13       2941.86        40.14 o                         
   5  14   2         86.54         85.88         4.79 o                         
   6  14   2       4787.91       4709.28        84.75 o                         
   7  14   2        621.43        642.43        14.88 o                         
   8  14   2       3827.60       4044.68        84.49 o                         
   9  14   2        356.13        395.85        14.59 o                         
  10  14   2        425.79        417.01        25.10 o                         
  11  14   2       1368.39        959.39        50.87 o                         
  12  14   2         18.85         13.30         6.80 o                         
 -13  15   2       6352.29       5482.01       239.65 o                         
 -12  15   2        279.20        291.34        14.25 o                         
 -11  15   2       3174.61       3259.39        84.42 o                         
 -10  15   2       2748.83       2796.06        72.58 o                         
  -9  15   2       1539.80       1564.29        43.32 o                         
  -8  15   2       2819.09       2712.60        70.48 o                         
  -7  15   2         33.67         59.74         7.07 o                         
  -6  15   2       4977.43       4918.67       107.93 o                         
  -5  15   2       4257.20       4224.32        82.74 o                         
  -4  15   2       1465.13       1376.66        19.02 o                         
  -3  15   2       5388.68       5422.57        70.81 o                         
  -2  15   2         43.07         46.37         2.44 o                         
  -1  15   2       5666.95       5649.32        74.01 o                         
   0  15   2       6343.51       6216.41        81.17 o                         
   1  15   2        464.41        368.23         7.61 o                         
   2  15   2       9353.65       9368.20       116.43 o                         
   3  15   2       1577.81       1596.15        21.80 o                         
   4  15   2       7508.27       6932.94       123.08 o                         
   5  15   2       1698.81       1635.23        32.41 o                         
   6  15   2       1234.11       1203.03        23.92 o                         
   7  15   2       7969.57       8016.30       156.55 o                         
   8  15   2        697.06        744.11        19.67 o                         
   9  15   2       6108.62       6463.32       142.75 o                         
  10  15   2         92.67        112.97        14.25 o                         
  11  15   2       2409.70       2131.94       162.69 o                         
  12  15   2       1929.43       1643.84        74.48 o                         
 -12  16   2       1631.53       1559.78        72.69 o                         
 -11  16   2        514.38        578.21        18.69 o                         
 -10  16   2       4279.66       4628.97       118.61 o                         
  -9  16   2      14687.17      14775.67       368.46 o                         
  -8  16   2         42.35         69.27         8.53 o                         
  -7  16   2       8879.90       8727.34       202.12 o                         
  -6  16   2         39.29         60.85         6.18 o                         
  -5  16   2       9597.37       9247.35       199.76 o                         
  -4  16   2       7743.26       8194.49       144.72 o                         
  -3  16   2        183.63        210.24         4.33 o                         
  -2  16   2        866.31        832.12        11.35 o                         
  -1  16   2       5829.72       6103.48        95.98 o                         
   0  16   2       2350.63       2257.53        27.77 o                         
   1  16   2       8874.29       8657.60       109.90 o                         
   2  16   2        745.12        736.35        10.83 o                         
   3  16   2       7905.69       7665.61       107.80 o                         
   4  16   2        389.59        443.78        10.19 o                         
   5  16   2       6135.42       6215.85       116.22 o                         
   6  16   2       4338.36       4247.21        84.54 o                         
   7  16   2       6717.78       6644.20       137.33 o                         
   8  16   2       5955.94       6441.04       142.42 o                         
   9  16   2        735.65        761.12        20.53 o                         
  10  16   2       7696.09       8207.44       206.51 o                         
  11  16   2       1310.25       1166.75        58.10 o                         
 -12  17   2         93.14        118.62         8.30 o                         
 -11  17   2        902.73        880.31        28.60 o                         
 -10  17   2       5032.26       5308.73       135.29 o                         
  -9  17   2        639.96        711.64        22.03 o                         
  -8  17   2      11393.57      11399.60       284.87 o                         
  -7  17   2         17.34         25.12         5.83 o                         
  -6  17   2       4524.17       4502.14        99.39 o                         
  -5  17   2        979.66        994.48        39.67 o                         
  -4  17   2        132.17        140.82         8.98 o                         
  -3  17   2       5327.30       5394.84        74.38 o                         
  -2  17   2       1609.62       1589.95        23.97 o                         
  -1  17   2       6577.92       6683.26        91.45 o                         
   0  17   2        680.43        663.66         9.49 o                         
   1  17   2      12733.54      13110.21       166.31 o                         
   2  17   2       5660.00       5314.99        73.06 o                         
   3  17   2       1257.72       1290.03        24.85 o                         
   4  17   2        197.89        212.60         7.43 o                         
   5  17   2        770.44        830.73        19.09 o                         
   6  17   2       7836.38       7793.47       152.57 o                         
   7  17   2       1638.79       1688.69        37.72 o                         
   8  17   2       3542.00       3601.67        75.88 o                         
   9  17   2       3369.88       3484.86        90.71 o                         
  10  17   2         70.17         75.15         7.31 o                         
  11  17   2       7287.64       6885.26       215.02 o                         
 -12  18   2       1331.04       1139.97        33.57 o                         
 -11  18   2       1397.13       1345.04        37.97 o                         
 -10  18   2        174.42        230.73        20.61 o                         
  -9  18   2       5254.68       5435.13       138.32 o                         
  -8  18   2        176.18        136.92        12.41 o                         
  -7  18   2       1081.73       1140.24        29.68 o                         
  -6  18   2      10086.78       9935.15       216.56 o                         
  -5  18   2         54.34         77.53         7.38 o                         
  -4  18   2         74.24         93.19         6.54 o                         
  -3  18   2       1926.41       1801.16        31.07 o                         
  -2  18   2        388.17        493.94         9.65 o                         
  -1  18   2       2537.27       2571.22        38.20 o                         
   0  18   2        648.97        599.14        12.71 o                         
   1  18   2          2.78         25.90         4.47 o                         
   2  18   2       1022.55       1001.72        22.54 o                         
   3  18   2          3.17         22.74         4.14 o                         
   4  18   2         58.10         81.93         6.24 o                         
   5  18   2        563.34        602.95        14.43 o                         
   6  18   2        450.14        503.61        14.16 o                         
   7  18   2       1252.13       1388.53        30.02 o                         
   8  18   2       1678.75       1750.16        36.76 o                         
   9  18   2       1522.38       1486.99        43.47 o                         
  10  18   2        944.50       1034.78        35.80 o                         
  11  18   2        476.96        506.15        26.52 o                         
 -12  19   2       2928.15       3227.45       208.53 o                         
 -11  19   2        115.28        135.61         7.44 o                         
 -10  19   2       1059.53       1065.93        30.60 o                         
  -9  19   2       1484.64       1486.81        40.43 o                         
  -8  19   2       2117.47       2286.61        60.30 o                         
  -7  19   2       3067.09       3257.44        77.89 o                         
  -6  19   2         24.81         52.96         9.33 o                         
  -5  19   2      10493.67      10760.95       219.59 o                         
  -4  19   2        745.55        727.31        17.89 o                         
  -3  19   2       4156.83       4110.06        85.83 o                         
  -2  19   2         89.45         96.58         5.78 o                         
  -1  19   2       6946.12       6969.06       103.90 o                         
   0  19   2       4350.52       4383.55        72.93 o                         
   1  19   2       9412.86       9278.29       163.75 o                         
   2  19   2       1768.41       1695.79        35.08 o                         
   3  19   2       3119.44       3202.08        60.74 o                         
   4  19   2       1028.27        944.24        20.18 o                         
   5  19   2        300.40        313.69         9.76 o                         
   6  19   2       2357.74       2324.26        45.71 o                         
   7  19   2        487.09        538.07        14.20 o                         
   8  19   2       5611.83       5848.12       140.54 o                         
   9  19   2        800.76        806.36        44.89 o                         
  10  19   2        226.62        272.06        13.55 o                         
  11  19   2        225.47        221.76        10.09 o                         
 -11  20   2       3493.60       3411.54        87.74 o                         
 -10  20   2        343.50        352.35        13.18 o                         
  -9  20   2      18799.72      19530.25       487.28 o                         
  -8  20   2        295.99        339.00        17.14 o                         
  -7  20   2        894.82       1020.83        36.53 o                         
  -6  20   2        277.89        314.49        10.96 o                         
  -5  20   2       6675.22       6700.00       138.19 o                         
  -4  20   2       7964.86       8045.11       186.82 o                         
  -3  20   2         28.52         61.06         6.93 o                         
  -2  20   2      11608.75      11686.50       237.83 o                         
  -1  20   2       4587.58       4576.87        85.95 o                         
   0  20   2      17035.26      16713.58       361.88 o                         
   1  20   2      10663.22      10549.40       228.25 o                         
   2  20   2       1430.70       1484.90        31.75 o                         
   3  20   2       4060.66       4278.93        80.85 o                         
   4  20   2       3010.69       3218.70        59.12 o                         
   5  20   2       6221.54       6259.81       117.62 o                         
   6  20   2       2563.67       2655.69        52.14 o                         
   7  20   2       8360.88       8531.64       166.08 o                         
   8  20   2       4495.98       4532.58       112.36 o                         
   9  20   2        445.94        481.59        18.07 o                         
  10  20   2       1752.70       1725.50        50.33 o                         
 -11  21   2        392.86        336.93        11.41 o                         
 -10  21   2       5578.88       5736.50       145.12 o                         
  -9  21   2         73.24        103.90        13.65 o                         
  -8  21   2      13412.30      13941.40       348.16 o                         
  -7  21   2       3747.52       3763.56        90.27 o                         
  -6  21   2      13410.53      13481.80       292.65 o                         
  -5  21   2       3337.33       3486.41       107.69 o                         
  -4  21   2       4517.95       4538.10       106.91 o                         
  -3  21   2      12342.41      12870.84       278.48 o                         
  -2  21   2       4000.04       3996.90        93.78 o                         
  -1  21   2       3136.19       3052.33        73.08 o                         
   0  21   2       2678.15       2700.17        65.14 o                         
   1  21   2      26275.07      26662.95       573.07 o                         
   2  21   2       4931.56       5020.87       104.14 o                         
   3  21   2       2239.32       2318.75        47.41 o                         
   4  21   2      10647.53      11055.68       195.85 o                         
   5  21   2         15.85         33.27         6.72 o                         
   6  21   2      10804.40      10849.68       201.79 o                         
   7  21   2       1091.27       1163.71        25.88 o                         
   8  21   2        208.12        257.17        10.58 o                         
   9  21   2       2266.82       2299.42        65.87 o                         
  10  21   2        212.77        192.30        12.22 o                         
 -11  22   2        403.08        293.23        13.61 o                         
 -10  22   2        623.13        617.33        18.70 o                         
  -9  22   2      13668.10      14499.76       362.76 o                         
  -8  22   2       1156.36       1219.90        34.37 o                         
  -7  22   2      12941.56      13411.01       312.64 o                         
  -6  22   2        161.40        204.65         9.26 o                         
  -5  22   2       2504.89       2442.95        59.40 o                         
  -4  22   2      12354.63      12714.73       294.49 o                         
  -3  22   2         26.41         30.04         6.61 o                         
  -2  22   2       6635.28       6953.19       135.86 o                         
  -1  22   2       1062.85       1240.91        32.62 o                         
   0  22   2      11657.82      11901.75       297.76 o                         
   1  22   2      13289.92      13511.05       293.16 o                         
   2  22   2       3032.83       3104.11        70.05 o                         
   3  22   2       2161.02       2277.32        46.78 o                         
   4  22   2       2716.62       2885.22        56.09 o                         
   5  22   2       6890.88       7124.83       140.11 o                         
   6  22   2        942.30       1000.54        26.03 o                         
   7  22   2       1140.95       1218.74        33.13 o                         
   8  22   2       8059.06       7964.46       336.39 o                         
   9  22   2        432.85        486.59        16.97 o                         
  10  22   2       1298.47       1229.13        33.76 o                         
 -11  23   2         44.12         45.16        12.96 o                         
 -10  23   2        344.42        324.54        17.57 o                         
  -9  23   2        136.18        153.44         9.94 o                         
  -8  23   2       4823.99       5155.25       131.33 o                         
  -7  23   2         69.01         91.94         8.18 o                         
  -6  23   2       1019.06       1148.40        30.85 o                         
  -5  23   2       1645.71       1715.08        42.88 o                         
  -4  23   2        122.47        151.48         9.00 o                         
  -3  23   2       5589.22       5831.35       128.24 o                         
  -2  23   2       1544.93       1558.13        49.04 o                         
  -1  23   2       2174.54       2196.30        58.89 o                         
   0  23   2        264.24        330.74        13.70 o                         
   1  23   2       3906.60       4043.92        96.85 o                         
   2  23   2        100.13        130.97         8.04 o                         
   3  23   2        292.06        311.71        11.23 o                         
   4  23   2        809.50        863.98        25.58 o                         
   5  23   2         62.03         68.18         8.80 o                         
   6  23   2        325.71        360.27        11.07 o                         
   7  23   2          5.32         12.26         5.65 o                         
   8  23   2         87.59        107.12        14.04 o                         
   9  23   2       2166.74       2131.45        60.79 o                         
  10  23   2        712.55        546.71        26.53 o                         
 -10  24   2        218.77        215.56         9.63 o                         
  -9  24   2          7.66         16.80         5.68 o                         
  -8  24   2        816.91        814.49        38.62 o                         
  -7  24   2         18.77         19.43         8.34 o                         
  -6  24   2         58.62         65.60         7.96 o                         
  -5  24   2       1704.43       1702.53        42.88 o                         
  -4  24   2        205.85        232.04        11.55 o                         
  -3  24   2         13.46         44.71        12.50 o                         
  -2  24   2       1230.97       1321.77        38.78 o                         
  -1  24   2          2.76         12.35         6.52 o                         
   0  24   2        200.90        259.82        18.01 o                         
   1  24   2       1340.71       1237.62        33.17 o                         
   2  24   2       1040.41       1107.84        28.20 o                         
   3  24   2         68.83         98.12         9.97 o                         
   4  24   2          6.93         13.64         5.56 o                         
   5  24   2         62.68         96.01        11.61 o                         
   6  24   2        433.28        443.64        12.52 o                         
   7  24   2         31.57         38.23         6.04 o                         
   8  24   2        561.16        530.04        16.59 o                         
   9  24   2          0.96          4.96         6.52 o                         
 -10  25   2       1626.98       1353.61        57.80 o                         
  -9  25   2       1302.49       1369.84        73.59 o                         
  -8  25   2       5222.90       5370.45       344.91 o                         
  -7  25   2         24.72         38.02         7.40 o                         
  -6  25   2        910.60        944.70        27.55 o                         
  -5  25   2         72.52         55.93         9.07 o                         
  -4  25   2       2247.53       2227.69        54.87 o                         
  -3  25   2       1367.19       1396.70        34.18 o                         
  -2  25   2       8687.66       8874.70       245.19 o                         
  -1  25   2       1283.69       1343.65        35.38 o                         
   0  25   2         92.77        123.73        12.32 o                         
   1  25   2       4734.68       4659.54       120.30 o                         
   2  25   2       1123.11       1200.36        35.35 o                         
   3  25   2        810.93        843.33        30.42 o                         
   4  25   2        201.73        277.73        10.26 o                         
   5  25   2        230.41        258.29        12.67 o                         
   6  25   2       1291.63       1309.31        48.63 o                         
   7  25   2       7116.22       6755.44       269.96 o                         
   8  25   2        144.92        170.92         7.45 o                         
   9  25   2       1905.44       1723.42        51.37 o                         
  -9  26   2      11362.06      10390.48       320.59 o                         
  -8  26   2       1034.86        966.31        40.88 o                         
  -7  26   2       6023.74       6486.06       170.32 o                         
  -6  26   2        959.38       1043.73        29.64 o                         
  -5  26   2       3395.57       3667.48        88.27 o                         
  -4  26   2       1351.96       1426.01        37.65 o                         
  -3  26   2         11.59         23.74        10.42 o                         
  -2  26   2       4761.26       5072.17       142.16 o                         
  -1  26   2       1694.15       1898.34        57.72 o                         
   0  26   2      10225.97      10192.57       237.78 o                         
   1  26   2       1971.64       2028.49        51.58 o                         
   2  26   2        100.25        129.40        11.88 o                         
   3  26   2       2717.22       2961.61        68.52 o                         
   4  26   2         15.37         36.38         8.77 o                         
   5  26   2       3159.82       3272.74        80.74 o                         
   6  26   2         48.07         55.60         6.54 o                         
   7  26   2        315.71        321.99        13.48 o                         
   8  26   2       6130.46       5804.70       290.31 o                         
  -9  27   2        192.51        168.02         9.27 o                         
  -8  27   2       8544.56       8125.37       272.12 o                         
  -7  27   2         78.82         70.43         6.30 o                         
  -6  27   2       2629.72       2938.33        76.59 o                         
  -5  27   2        480.58        494.04        15.64 o                         
  -4  27   2        583.98        637.38        19.01 o                         
  -3  27   2       5166.51       5276.73       165.73 o                         
  -2  27   2        159.55        162.99        11.34 o                         
  -1  27   2       1894.24       2151.18        63.15 o                         
   0  27   2       1214.84       1245.38        33.73 o                         
   1  27   2       1839.15       1919.52        48.11 o                         
   2  27   2        468.57        557.47        18.48 o                         
   3  27   2        462.36        529.80        18.56 o                         
   4  27   2       1354.80       1332.46        34.94 o                         
   5  27   2        104.18        118.18         9.66 o                         
   6  27   2        923.59        933.61        38.06 o                         
   7  27   2       1893.40       1941.70        77.18 o                         
   8  27   2          7.53         14.83         5.56 o                         
  -8  28   2        242.65        188.90        10.16 o                         
  -7  28   2        806.84        816.86        23.23 o                         
  -6  28   2         67.74         77.83         7.35 o                         
  -5  28   2         43.41         51.82         7.13 o                         
  -4  28   2          7.88         17.85         6.54 o                         
  -3  28   2        297.90        334.89        18.24 o                         
  -2  28   2         48.05         85.03         9.84 o                         
  -1  28   2        583.97        653.79        24.30 o                         
   0  28   2       4044.57       3953.74        95.94 o                         
   1  28   2        120.81        154.91        17.71 o                         
   2  28   2        535.90        581.88        18.09 o                         
   3  28   2        255.03        289.21        11.13 o                         
   4  28   2        960.66       1038.12        27.68 o                         
   5  28   2        200.39        222.04        11.57 o                         
   6  28   2        276.32        281.89        22.13 o                         
   7  28   2        127.37        135.63         8.16 o                         
  -8  29   2        583.80        673.53        75.58 o                         
  -7  29   2       1326.57       1106.65        29.96 o                         
  -6  29   2        178.42        159.54         8.11 o                         
  -5  29   2        220.11        187.41        12.63 o                         
  -4  29   2         69.84         83.34         9.07 o                         
  -3  29   2        627.09        782.79        31.61 o                         
  -2  29   2         51.29         56.30        10.06 o                         
  -1  29   2        588.55        695.17        30.03 o                         
   0  29   2         13.78         46.85         9.75 o                         
   1  29   2       3093.69       3087.45       115.61 o                         
   2  29   2        638.29        670.15        20.11 o                         
   3  29   2         40.22         25.01         5.30 o                         
   4  29   2         46.74         41.98         8.15 o                         
   5  29   2        542.42        540.83        17.70 o                         
   6  29   2         70.45         80.39         7.21 o                         
   7  29   2         19.71         27.76         5.28 o                         
  -7  30   2       1938.17       1698.82       114.56 o                         
  -6  30   2         98.27         85.90         5.49 o                         
  -5  30   2       1210.00        832.93        29.39 o                         
  -4  30   2       2705.93       3017.58        95.73 o                         
  -3  30   2        693.29        785.49        29.87 o                         
  -2  30   2       4327.97       4719.02       133.29 o                         
  -1  30   2        590.80        554.32        20.51 o                         
   0  30   2       6478.57       7059.82       196.01 o                         
   1  30   2       4138.65       4173.59       154.37 o                         
   2  30   2       2981.20       3043.11        73.29 o                         
   3  30   2       1993.59       2194.34        88.33 o                         
   4  30   2       1780.18       1650.20        60.55 o                         
   5  30   2        640.28        606.99        39.66 o                         
   6  30   2         66.12         58.21         4.89 o                         
  -6  31   2       4998.19       4468.51       158.51 o                         
  -5  31   2        514.57        488.55        23.81 o                         
  -4  31   2       2219.48       2261.37        82.96 o                         
  -3  31   2       6968.48       7221.93       224.06 o                         
  -2  31   2       3133.34       3442.65       118.84 o                         
  -1  31   2       8332.56       8925.00       245.94 o                         
   0  31   2        150.39        204.68        18.06 o                         
   1  31   2       9584.49       9624.09       294.59 o                         
   2  31   2       5570.13       5763.65       265.99 o                         
   3  31   2        401.96        389.20        19.44 o                         
   4  31   2       2461.58       2295.89        86.69 o                         
   5  31   2        394.31        362.96        15.59 o                         
  -6  32   2        238.40        229.24        28.29 o                         
  -5  32   2       1298.10       1172.60        44.06 o                         
  -4  32   2       5215.59       5786.60       209.43 o                         
  -3  32   2          1.64          9.13        10.89 o                         
  -2  32   2       5969.47       6777.80       256.50 o                         
  -1  32   2       2188.90       2172.03        58.34 o                         
   0  32   2       7143.80       7283.18       184.12 o                         
   1  32   2       4034.04       4088.35       166.22 o                         
   2  32   2       1411.50       1223.69        48.17 o                         
   3  32   2       3239.53       3105.72       120.65 o                         
   4  32   2        227.61        224.32        14.71 o                         
   5  32   2       9327.19       6890.42       434.37 o                         
  -5  33   2       1967.09       1684.27        75.36 o                         
  -4  33   2         33.05         38.14         5.21 o                         
  -3  33   2       1514.48       1468.00        48.00 o                         
  -2  33   2        116.84        102.20         8.20 o                         
  -1  33   2       6205.35       6209.94       276.04 o                         
   0  33   2       2409.17       2255.64        58.50 o                         
   1  33   2        564.61        513.89        17.59 o                         
   2  33   2        506.85        429.69        22.20 o                         
   3  33   2        533.78        515.60        26.93 o                         
   4  33   2       3254.31       2822.87       175.20 o                         
  -3  34   2       1242.74       1038.41        38.84 o                         
  -2  34   2        912.61        881.32        29.82 o                         
  -1  34   2        298.06        301.59        13.06 o                         
   0  34   2         54.33         47.14         6.21 o                         
   1  34   2        278.57        291.60        27.06 o                         
   2  34   2        104.62        106.10        11.07 o                         
 -13   1   3         73.75         50.42        17.22 o                         
 -12   1   3        350.40        313.66        30.75 o                         
 -11   1   3        895.69       1048.54       127.35 o                         
 -10   1   3        115.68        130.71        11.54 o                         
  -9   1   3         96.10        118.64        12.78 o                         
  -8   1   3        938.09       1049.33        24.74 o                         
  -7   1   3       2192.37       2276.50        28.47 o                         
  -6   1   3      27028.00      27104.65       304.13 o                         
  -5   1   3       1105.64       1450.95        17.80 o                         
  -4   1   3      11201.23      11148.04       130.61 o                         
  -3   1   3       1812.21       1640.59        20.35 o                         
  -2   1   3      19320.22      19411.67       225.81 o                         
  -1   1   3      14262.80      14749.67       168.63 o                         
   0   1   3       4765.79       4925.84        52.94 o                         
   1   1   3      21991.89      22305.03       242.13 o                         
   2   1   3       3527.71       3453.97        37.98 o                         
   3   1   3      30561.96      31226.70       349.75 o                         
   4   1   3         34.84         50.71         2.81 o                         
   5   1   3       3397.75       3253.11        40.95 o                         
   6   1   3         20.95         46.75         4.63 o                         
   7   1   3        931.29        947.14        21.61 o                         
   8   1   3       2025.53       1978.12        45.50 o                         
   9   1   3         65.80         52.90         7.03 o                         
  10   1   3        120.85        169.93        26.80 o                         
  11   1   3        175.39        160.22        11.38 o                         
  12   1   3       1139.90       1042.45        48.74 o                         
 -13   2   3       1696.83       1567.24       102.18 o                         
 -12   2   3      12800.80      13403.37       826.56 o                         
 -11   2   3       7392.44       7491.78       386.59 o                         
 -10   2   3       3393.50       3437.03       108.74 o                         
  -9   2   3        268.80        281.47        16.32 o                         
  -8   2   3      14954.61      14506.87       256.59 o                         
  -7   2   3      11834.93      11355.80       150.60 o                         
  -6   2   3         94.73         84.30         2.47 o                         
  -5   2   3      24079.35      23146.15       255.35 o                         
  -4   2   3      23878.16      24339.92       288.99 o                         
  -3   2   3      47231.36      50090.93       657.29 o                         
  -2   2   3       4409.25       4525.27        56.31 o                         
  -1   2   3       1448.59       1253.39        14.62 o                         
   0   2   3      13292.18      13200.67       137.03 o                         
   1   2   3      43836.88      45853.13       513.26 o                         
   2   2   3       9614.97       9237.61       104.09 o                         
   3   2   3       2235.65       2443.60        27.04 o                         
   4   2   3      30746.95      30511.36       337.84 o                         
   5   2   3       1731.13       1563.11        17.79 o                         
   6   2   3       1176.81       1211.40        16.08 o                         
   7   2   3       1623.42       1542.70        33.53 o                         
   8   2   3       2948.50       2892.69        64.88 o                         
   9   2   3       8438.23       8323.83       194.03 o                         
  10   2   3       3304.17       3122.65        88.82 o                         
  11   2   3        824.96        876.06        31.22 o                         
  12   2   3       1008.28        868.14        41.74 o                         
 -13   3   3       2139.26       1929.76       124.38 o                         
 -12   3   3       2243.36       2344.67       155.16 o                         
 -11   3   3       5816.49       5994.64       376.36 o                         
 -10   3   3        117.49        192.94        32.50 o                         
  -9   3   3        347.25        376.21        17.14 o                         
  -8   3   3       2501.26       2386.71        38.77 o                         
  -7   3   3      19565.95      19211.16       255.07 o                         
  -6   3   3      28536.06      27293.28       364.61 o                         
  -5   3   3         48.31         89.01         2.82 o                         
  -4   3   3      62009.36      63538.78       781.11 o                         
  -3   3   3       6053.16       6191.43        82.29 o                         
  -2   3   3      14163.20      13345.40       168.85 o                         
  -1   3   3      14867.22      14464.40       162.49 o                         
   0   3   3       1328.90       1288.82        14.11 o                         
   1   3   3       8749.11       8621.86        95.46 o                         
   2   3   3      22580.73      22890.40       252.29 o                         
   3   3   3      25652.12      24847.85       269.73 o                         
   4   3   3       2106.54       2141.52        24.00 o                         
   5   3   3       4023.53       3851.87        44.80 o                         
   6   3   3       2033.11       1943.20        23.05 o                         
   7   3   3       1587.20       1478.15        36.79 o                         
   8   3   3      10503.36      10685.52       247.72 o                         
   9   3   3        214.70        256.23        12.12 o                         
  10   3   3       2572.32       2670.75        77.22 o                         
  11   3   3        335.11        380.57        19.15 o                         
  12   3   3        863.94        824.96        39.13 o                         
 -13   4   3        496.59        623.70        45.52 o                         
 -11   4   3       2552.39       2657.51       121.04 o                         
 -10   4   3       3944.55       3782.74       170.11 o                         
  -9   4   3       1370.79       1352.49        37.52 o                         
  -8   4   3       3138.25       3091.20        53.06 o                         
  -7   4   3       2715.33       2741.86        45.47 o                         
  -6   4   3       2919.33       2795.99        38.82 o                         
  -5   4   3       9293.51       9271.79       128.30 o                         
  -4   4   3      14877.54      15364.49       182.62 o                         
  -3   4   3       8375.31       8299.31       107.60 o                         
  -2   4   3       3985.91       3906.88        50.68 o                         
  -1   4   3      21985.17      22101.84       251.83 o                         
   0   4   3      28917.35      29152.17       316.05 o                         
   1   4   3         25.99         41.69         2.23 o                         
   2   4   3      17888.41      17528.36       197.04 o                         
   3   4   3        271.33        337.18         4.39 o                         
   4   4   3      11908.29      11417.48       126.47 o                         
   5   4   3       1534.61       1639.07        19.23 o                         
   6   4   3       8607.26       8842.88       115.49 o                         
   7   4   3        510.01        486.41        11.78 o                         
   8   4   3       1208.18       1208.14        31.49 o                         
   9   4   3       3841.96       3920.13        93.34 o                         
  10   4   3        488.31        496.55        17.28 o                         
  11   4   3        750.31        800.90        36.23 o                         
  12   4   3        236.16        249.62        15.66 o                         
 -13   5   3       1451.25       1413.15        92.32 o                         
 -12   5   3         31.79         31.32        17.83 o                         
 -11   5   3       1536.04       1570.77        73.97 o                         
 -10   5   3        208.47        207.74        14.10 o                         
  -9   5   3       3988.82       3905.77        99.88 o                         
  -8   5   3        874.50        828.91        16.70 o                         
  -7   5   3       3209.95       3381.20        51.33 o                         
  -6   5   3        415.22        493.04         7.58 o                         
  -5   5   3       7454.12       7738.63        99.18 o                         
  -4   5   3        243.90        349.50         6.70 o                         
  -3   5   3        218.08        210.19         3.32 o                         
  -2   5   3       3413.07       3322.24        42.31 o                         
  -1   5   3       3842.79       3882.69        44.71 o                         
   0   5   3       5261.22       5201.80        55.90 o                         
   1   5   3       5977.37       5858.18        63.05 o                         
   2   5   3        206.85        234.20         3.16 o                         
   3   5   3      11973.59      12563.95       141.44 o                         
   4   5   3        109.04        126.45         3.08 o                         
   5   5   3      10422.38      11215.82       131.13 o                         
   6   5   3        695.08        834.15        14.24 o                         
   7   5   3         34.76         30.84         5.71 o                         
   8   5   3        512.33        566.69        16.45 o                         
   9   5   3         25.41         22.88         7.20 o                         
  10   5   3        769.68        842.59        25.14 o                         
  11   5   3        452.07        454.55        19.71 o                         
  12   5   3         61.06         56.56         7.68 o                         
 -13   6   3       1063.48       1107.59        73.84 o                         
 -12   6   3        552.41        620.92        35.63 o                         
 -11   6   3        186.60        232.58        18.56 o                         
 -10   6   3        158.12        198.11        27.93 o                         
  -9   6   3        432.66        444.58        21.72 o                         
  -8   6   3        930.52        970.22        23.50 o                         
  -7   6   3       6968.09       7352.02       133.18 o                         
  -6   6   3        111.37        110.64         5.57 o                         
  -5   6   3       5877.51       5587.27        74.77 o                         
  -4   6   3       5716.61       5837.77        79.50 o                         
  -3   6   3       3476.10       3322.37        40.68 o                         
  -2   6   3          1.12         12.43         1.66 o                         
  -1   6   3       1757.95       1713.46        20.36 o                         
   0   6   3      10607.77      10625.13       115.52 o                         
   1   6   3      22618.96      22861.38       243.80 o                         
   2   6   3      14217.89      13714.33       147.00 o                         
   3   6   3       7810.89       8110.01        91.70 o                         
   4   6   3      27119.98      26995.32       314.08 o                         
   5   6   3         11.04         34.15         2.62 o                         
   6   6   3       1727.49       1872.22        29.97 o                         
   7   6   3       3005.57       3167.26        60.80 o                         
   8   6   3        130.17        111.59         8.54 o                         
   9   6   3       2860.38       2793.51        67.72 o                         
  10   6   3       1901.47       2015.61        53.61 o                         
  11   6   3         46.30         50.63         8.38 o                         
  12   6   3         73.18         74.92         9.05 o                         
 -13   7   3        587.01        552.39        40.60 o                         
 -12   7   3       1548.97       1707.88        83.56 o                         
 -11   7   3       5750.06       5906.24       259.14 o                         
 -10   7   3       1965.70       1994.70        57.99 o                         
  -9   7   3        118.46        176.14        13.92 o                         
  -8   7   3        187.66        193.38         9.58 o                         
  -7   7   3       5112.66       5029.65        78.83 o                         
  -6   7   3      27894.97      27537.94       496.39 o                         
  -5   7   3        725.14        680.23        11.41 o                         
  -4   7   3      19131.14      18997.78       242.46 o                         
  -3   7   3       4787.05       4823.21        60.48 o                         
  -2   7   3      14349.50      13552.60       155.18 o                         
  -1   7   3        208.99        288.76         4.24 o                         
   0   7   3        296.03        331.24         4.68 o                         
   1   7   3      33574.24      33612.41       358.56 o                         
   2   7   3        207.96        203.54         3.02 o                         
   3   7   3      31826.32      30240.13       339.75 o                         
   4   7   3       5469.62       5551.26        67.95 o                         
   5   7   3       4897.23       4718.99        59.45 o                         
   6   7   3        289.82        305.74         7.13 o                         
   7   7   3       2560.17       2645.86        53.06 o                         
   8   7   3       4555.25       4525.09       101.82 o                         
   9   7   3         45.80         66.34         8.46 o                         
  10   7   3       4309.29       4461.19       113.67 o                         
  11   7   3        554.97        602.54        26.85 o                         
  12   7   3       1249.59       1119.86        43.04 o                         
 -13   8   3       2176.52       2288.36       145.33 o                         
 -12   8   3       6120.09       6754.20       300.70 o                         
 -11   8   3       1931.89       2037.90        66.63 o                         
 -10   8   3       4116.03       4402.85       123.52 o                         
  -9   8   3        942.94       1023.66        29.27 o                         
  -8   8   3       9991.60       9924.54       248.46 o                         
  -7   8   3       2416.48       2166.91        44.18 o                         
  -6   8   3       2034.59       2016.06        38.76 o                         
  -5   8   3      21424.28      21219.39       353.40 o                         
  -4   8   3        440.18        390.77         5.99 o                         
  -3   8   3      30308.80      30242.31       366.44 o                         
  -2   8   3        136.61        126.36         3.13 o                         
  -1   8   3      17824.98      17432.49       192.18 o                         
   0   8   3      40721.55      41644.52       443.39 o                         
   1   8   3        329.69        294.53         3.75 o                         
   2   8   3      36955.71      35258.55       389.21 o                         
   3   8   3        572.69        651.60         7.89 o                         
   4   8   3      25722.60      25938.09       313.64 o                         
   5   8   3       4075.82       3970.68        50.22 o                         
   6   8   3       5255.55       5151.38        91.83 o                         
   7   8   3       6031.24       6164.23       120.40 o                         
   8   8   3       3606.28       3775.21        72.35 o                         
   9   8   3      11886.15      12202.69       282.87 o                         
  10   8   3        280.90        262.49        11.35 o                         
  11   8   3       2094.16       2205.33        83.84 o                         
  12   8   3       1735.61       1470.56       150.85 o                         
 -13   9   3       2249.15       2509.01       174.90 o                         
 -12   9   3       1149.76       1295.28        61.78 o                         
 -11   9   3       5512.73       5702.09       178.10 o                         
 -10   9   3       1696.36       1860.90        54.65 o                         
  -9   9   3       6165.60       6242.70       158.53 o                         
  -8   9   3        209.18        168.02         8.24 o                         
  -7   9   3       3096.03       2931.73        99.99 o                         
  -6   9   3       3282.07       3463.89        55.67 o                         
  -5   9   3       7502.18       8022.12       149.75 o                         
  -4   9   3       2130.29       1955.98        36.57 o                         
  -3   9   3       2603.14       2691.43        36.05 o                         
  -2   9   3       8161.03       8252.93        94.72 o                         
  -1   9   3       3002.30       2910.28        32.60 o                         
   0   9   3       5072.09       4953.48        55.09 o                         
   1   9   3      15931.36      15542.47       166.41 o                         
   2   9   3        812.10        889.58        11.55 o                         
   3   9   3       7226.65       6718.44        78.80 o                         
   4   9   3      13671.44      14173.94       165.69 o                         
   5   9   3       4563.65       4508.64        58.10 o                         
   6   9   3       8182.47       8206.54       151.66 o                         
   7   9   3       5121.95       5158.42        92.42 o                         
   8   9   3       2007.46       2101.24        52.80 o                         
   9   9   3        151.25        162.31        10.23 o                         
  10   9   3       5789.16       6027.87       152.98 o                         
  11   9   3       1287.52       1184.62        65.01 o                         
  12   9   3       1895.44       1554.65       145.95 o                         
 -13  10   3         12.46         19.55        11.07 o                         
 -12  10   3        162.65        172.72        15.20 o                         
 -11  10   3        945.35        936.94        30.53 o                         
 -10  10   3         62.68         89.86         8.81 o                         
  -9  10   3        383.13        379.47        21.73 o                         
  -8  10   3       2332.46       2327.32        60.24 o                         
  -7  10   3       1357.88       1306.34        32.40 o                         
  -6  10   3       2784.88       2832.73        68.81 o                         
  -5  10   3        357.04        446.44        11.09 o                         
  -4  10   3        855.53        837.78        13.83 o                         
  -3  10   3       3246.45       3561.10        56.59 o                         
  -2  10   3        135.20        125.38         3.03 o                         
  -1  10   3       2971.08       2715.19        30.72 o                         
   0  10   3        216.20        318.79         5.10 o                         
   1  10   3       3570.44       3755.98        40.64 o                         
   2  10   3        191.37        205.94         3.37 o                         
   3  10   3        514.26        435.72         6.12 o                         
   4  10   3       2965.16       3153.98        37.80 o                         
   5  10   3       1348.99       1380.63        25.14 o                         
   6  10   3        439.32        435.77        12.33 o                         
   7  10   3       3460.87       3440.52        62.36 o                         
   8  10   3        108.65        143.37         7.21 o                         
   9  10   3        796.06        762.25        20.07 o                         
  10  10   3         43.35         57.32        11.17 o                         
  11  10   3       2270.72       2119.31        88.53 o                         
  12  10   3        571.16        537.27        33.22 o                         
 -13  11   3         68.90         91.73        10.44 o                         
 -12  11   3        208.81        255.09        24.18 o                         
 -11  11   3        844.10        892.33        28.82 o                         
 -10  11   3        106.08        110.39         9.33 o                         
  -9  11   3         34.74         34.85         6.67 o                         
  -8  11   3          3.68         22.06         9.15 o                         
  -7  11   3        284.62        302.79        14.94 o                         
  -6  11   3      16292.09      16908.61       301.60 o                         
  -5  11   3       1116.11       1294.15        25.02 o                         
  -4  11   3       7377.43       7356.04        95.55 o                         
  -3  11   3      17039.76      17463.71       257.25 o                         
  -2  11   3        494.34        489.56        10.30 o                         
  -1  11   3       2513.05       2802.44        33.01 o                         
   0  11   3       8098.20       8107.65        89.84 o                         
   1  11   3         24.54         55.02         2.68 o                         
   2  11   3       1458.71       1424.51        17.68 o                         
   3  11   3      37049.45      36491.95       440.52 o                         
   4  11   3        370.76        361.82         5.54 o                         
   5  11   3        326.41        318.52        11.55 o                         
   6  11   3          2.29         18.99         4.93 o                         
   7  11   3        239.66        239.64         8.30 o                         
   8  11   3       1065.05       1139.03        24.37 o                         
   9  11   3        253.52        269.73        10.53 o                         
  10  11   3         40.92         58.88         8.10 o                         
  11  11   3         10.40         18.01        12.48 o                         
  12  11   3         56.61         48.36         8.61 o                         
 -13  12   3       1344.84       1246.98        58.75 o                         
 -12  12   3       4853.74       4838.42       382.36 o                         
 -11  12   3         17.82         30.43         7.49 o                         
 -10  12   3       4024.24       4338.33       111.11 o                         
  -9  12   3       1447.87       1507.54        41.62 o                         
  -8  12   3       3814.41       3902.40        99.87 o                         
  -7  12   3       8183.95       7886.75       197.39 o                         
  -6  12   3       6397.78       6479.33       132.18 o                         
  -5  12   3      17102.47      17258.02       336.14 o                         
  -4  12   3       1502.59       1394.15        21.20 o                         
  -3  12   3      30330.87      30976.22       440.00 o                         
  -2  12   3        750.77        755.05         9.64 o                         
  -1  12   3       2658.51       2426.05        26.93 o                         
   0  12   3      16146.53      16622.45       180.29 o                         
   1  12   3       1043.30       1025.14        13.66 o                         
   2  12   3      29223.38      28189.86       340.00 o                         
   3  12   3         42.43         32.78         2.90 o                         
   4  12   3      15904.72      15477.29       192.03 o                         
   5  12   3         45.60         74.33         6.03 o                         
   6  12   3       3773.49       3784.62        71.38 o                         
   7  12   3       1445.62       1535.71        30.75 o                         
   8  12   3       1121.38       1221.70        27.02 o                         
   9  12   3       6786.89       7004.47       153.28 o                         
  10  12   3          5.03          5.27         5.56 o                         
  11  12   3        478.54        507.95        28.26 o                         
  12  12   3       1131.74        933.13        64.01 o                         
 -13  13   3       1836.64       1640.53        75.74 o                         
 -12  13   3       1478.76       1380.54        96.48 o                         
 -11  13   3       2693.32       3044.64       125.65 o                         
 -10  13   3         89.45         91.86         9.26 o                         
  -9  13   3      11964.64      12148.04       303.08 o                         
  -8  13   3         52.54         81.44         8.76 o                         
  -7  13   3       5926.11       5870.94       147.97 o                         
  -6  13   3       6683.10       6364.34       138.30 o                         
  -5  13   3       1430.19       1480.15        24.02 o                         
  -4  13   3      11461.19      10856.01       169.80 o                         
  -3  13   3        145.13        157.54         3.41 o                         
  -2  13   3      11997.15      11381.78       139.44 o                         
  -1  13   3        827.64        735.82         8.74 o                         
   0  13   3       5913.55       5811.74        65.81 o                         
   1  13   3      22057.05      21966.06       254.83 o                         
   2  13   3         44.08         73.31         2.86 o                         
   3  13   3      37898.53      38016.24       459.74 o                         
   4  13   3        450.44        435.30         9.39 o                         
   5  13   3       4660.07       4502.05        77.99 o                         
   6  13   3       4983.60       5266.47        98.55 o                         
   7  13   3       1251.01       1210.36        27.68 o                         
   8  13   3       8335.54       8592.47       167.97 o                         
   9  13   3        687.50        771.55        20.12 o                         
  10  13   3       7394.48       7270.14       286.10 o                         
  11  13   3        525.07        584.02        50.44 o                         
  12  13   3       2176.98       1738.88       113.38 o                         
 -13  14   3        338.34        378.74        20.43 o                         
 -12  14   3        754.48        813.70        50.66 o                         
 -11  14   3       1390.25       1408.23        44.56 o                         
 -10  14   3       4128.74       4436.31       113.73 o                         
  -9  14   3        205.20        218.73        10.64 o                         
  -8  14   3       6798.29       6689.86       168.52 o                         
  -7  14   3        424.52        455.58        17.60 o                         
  -6  14   3       2978.65       2878.19        68.70 o                         
  -5  14   3       3029.14       2900.56        52.57 o                         
  -4  14   3        117.99        149.18         4.53 o                         
  -3  14   3      12054.82      12323.94       172.91 o                         
  -2  14   3       2135.84       2051.46        27.81 o                         
  -1  14   3      17608.62      16810.29       203.42 o                         
   0  14   3      11960.61      11983.67       139.44 o                         
   1  14   3      14590.22      14164.79       179.12 o                         
   2  14   3       6000.65       5571.34        71.49 o                         
   3  14   3       2053.61       2084.96        28.30 o                         
   4  14   3        739.62        713.36        14.19 o                         
   5  14   3       1136.08       1104.91        21.06 o                         
   6  14   3       2519.99       2525.20        48.67 o                         
   7  14   3       7687.90       8054.79       149.86 o                         
   8  14   3       1377.98       1503.92        34.18 o                         
   9  14   3       2627.57       2722.35        66.10 o                         
  10  14   3          3.48         19.71         7.27 o                         
  11  14   3       3848.62       3282.02       274.31 o                         
 -13  15   3       1260.98       1071.52        60.94 o                         
 -12  15   3        128.73        177.98        10.08 o                         
 -11  15   3       2203.76       2215.31        58.14 o                         
 -10  15   3       1010.66        946.54        27.72 o                         
  -9  15   3       1974.06       2160.61        57.28 o                         
  -8  15   3       1664.86       1698.29        45.54 o                         
  -7  15   3       3644.74       3554.64        90.89 o                         
  -6  15   3       1918.28       1887.96        43.24 o                         
  -5  15   3       2191.39       2028.75        45.97 o                         
  -4  15   3        840.98        809.00        13.87 o                         
  -3  15   3       4115.46       3804.32        55.36 o                         
  -2  15   3       7430.49       7641.21        93.64 o                         
  -1  15   3       3757.98       3687.68        46.79 o                         
   0  15   3      33956.90      34494.42       442.36 o                         
   1  15   3       1644.58       1510.86        23.27 o                         
   2  15   3         46.76         87.75         3.69 o                         
   3  15   3       4205.19       4029.21        60.91 o                         
   4  15   3         78.99        110.07         8.79 o                         
   5  15   3       1173.40       1123.48        22.39 o                         
   6  15   3       6575.93       6818.81       126.56 o                         
   7  15   3       1152.81       1141.22        24.25 o                         
   8  15   3        190.09        185.68        11.22 o                         
   9  15   3          2.46         21.63         6.89 o                         
  10  15   3       3459.92       3273.00       176.85 o                         
  11  15   3        289.76        267.53        18.41 o                         
 -13  16   3        743.38        695.67        32.62 o                         
 -12  16   3       1277.11       1115.01        42.16 o                         
 -11  16   3        475.13        470.00        15.69 o                         
 -10  16   3        114.23         87.41         8.55 o                         
  -9  16   3       1255.81       1327.72        37.30 o                         
  -8  16   3       3071.72       3131.28        80.77 o                         
  -7  16   3       1528.93       1543.83        45.36 o                         
  -6  16   3        164.84        122.32         6.65 o                         
  -5  16   3       2124.85       2144.49        48.57 o                         
  -4  16   3       4590.95       4403.21        91.07 o                         
  -3  16   3        161.13        121.70         3.90 o                         
  -2  16   3       3293.54       3201.85        43.40 o                         
  -1  16   3        618.86        568.55         9.59 o                         
   0  16   3       4620.76       4929.10        56.48 o                         
   1  16   3        170.11        145.99         4.10 o                         
   2  16   3       1593.35       1664.74        25.14 o                         
   3  16   3        218.78        206.08         7.62 o                         
   4  16   3       4329.93       4289.91        81.22 o                         
   5  16   3       3961.94       3871.94        73.41 o                         
   6  16   3       1187.18       1176.95        25.95 o                         
   7  16   3         61.96         75.94        12.65 o                         
   8  16   3          7.91         23.20        10.78 o                         
   9  16   3        392.06        413.78        26.31 o                         
  10  16   3         56.43         59.60        10.28 o                         
  11  16   3        139.90        169.92        20.63 o                         
 -12  17   3        855.61        940.76        37.86 o                         
 -11  17   3       3832.77       4015.47       107.14 o                         
 -10  17   3        338.53        393.25        14.19 o                         
  -9  17   3       5277.82       5693.08       144.28 o                         
  -8  17   3         98.61        125.61        10.18 o                         
  -7  17   3        952.12        986.11        26.40 o                         
  -6  17   3        229.05        259.98        14.34 o                         
  -5  17   3        356.56        376.12        13.28 o                         
  -4  17   3       9088.46       8816.44       180.43 o                         
  -3  17   3       7241.82       7695.33       130.80 o                         
  -2  17   3       2780.65       2809.72        46.96 o                         
  -1  17   3        376.16        408.28         7.18 o                         
   0  17   3        372.30        358.67         7.88 o                         
   1  17   3       1877.63       1742.34        24.34 o                         
   2  17   3        380.82        373.30         8.00 o                         
   3  17   3       9604.96       9227.58       170.68 o                         
   4  17   3         95.13        118.62         7.05 o                         
   5  17   3       1063.69       1158.49        31.26 o                         
   6  17   3        372.10        467.77        22.14 o                         
   7  17   3         37.62         62.72         6.45 o                         
   8  17   3       6896.67       7130.14       155.84 o                         
   9  17   3        496.35        539.60        24.06 o                         
  10  17   3       2259.32       2095.84       120.93 o                         
  11  17   3       1064.97        851.67        51.90 o                         
 -12  18   3        609.15        580.01        20.22 o                         
 -11  18   3       1613.72       1654.57        56.06 o                         
 -10  18   3       5064.42       5585.75       141.60 o                         
  -9  18   3        127.91        104.63        10.30 o                         
  -8  18   3       3612.52       3893.68       100.02 o                         
  -7  18   3         48.72         91.92        18.09 o                         
  -6  18   3       5133.66       5109.90       112.76 o                         
  -5  18   3      11816.25      12113.59       261.91 o                         
  -4  18   3        673.70        713.57        19.47 o                         
  -3  18   3       5453.75       5286.47       108.60 o                         
  -2  18   3        553.13        493.13        14.54 o                         
  -1  18   3      12230.25      11727.15       173.26 o                         
   0  18   3       2266.86       2098.15        33.37 o                         
   1  18   3       1972.25       1998.84        34.32 o                         
   2  18   3       4126.60       4107.98        81.21 o                         
   3  18   3        523.95        616.89        13.49 o                         
   4  18   3       5163.31       5272.38        95.03 o                         
   5  18   3        457.41        448.98        12.96 o                         
   6  18   3       1617.53       1601.84        34.23 o                         
   7  18   3       8422.66       8935.51       184.20 o                         
   8  18   3         70.95         92.90         8.83 o                         
   9  18   3       4197.12       4275.66       122.81 o                         
  10  18   3         48.85         43.46         4.48 o                         
  11  18   3       3088.58       2768.08       100.17 o                         
 -12  19   3        701.25        568.76        22.10 o                         
 -11  19   3       2408.16       2507.81        71.12 o                         
 -10  19   3        379.84        383.47        14.39 o                         
  -9  19   3      11865.92      12430.40       309.94 o                         
  -8  19   3        211.33        189.50        10.71 o                         
  -7  19   3       5466.65       5584.47       131.35 o                         
  -6  19   3        154.55        201.69        13.42 o                         
  -5  19   3      10039.76      10087.99       219.37 o                         
  -4  19   3       3993.90       4065.29       104.16 o                         
  -3  19   3        381.41        345.09        11.20 o                         
  -2  19   3       5241.25       5297.26       116.90 o                         
  -1  19   3       1829.42       1735.17        30.29 o                         
   0  19   3      30323.59      29781.22       520.60 o                         
   1  19   3      10540.54      10441.56       194.80 o                         
   2  19   3        964.83        986.98        21.92 o                         
   3  19   3        112.53        156.89         6.86 o                         
   4  19   3        548.37        576.60        15.24 o                         
   5  19   3       3662.61       3622.76        69.27 o                         
   6  19   3       3362.51       3450.98        66.57 o                         
   7  19   3        133.79        158.97         7.54 o                         
   8  19   3       1281.44       1352.45        32.58 o                         
   9  19   3          0.11          2.36         5.51 o                         
  10  19   3       6080.73       6249.11       247.17 o                         
 -12  20   3         31.53         -2.95         2.95 o                         
 -11  20   3       1416.08       1203.68        32.33 o                         
 -10  20   3       2963.14       3149.83        81.40 o                         
  -9  20   3         57.75         60.06         7.20 o                         
  -8  20   3       6087.15       6191.59       156.44 o                         
  -7  20   3        359.68        464.96        26.33 o                         
  -6  20   3       5080.09       5040.04       110.81 o                         
  -5  20   3        337.05        320.06        11.25 o                         
  -4  20   3        974.31        900.97        24.08 o                         
  -3  20   3       1518.43       1544.90        39.77 o                         
  -2  20   3       3502.82       3504.15        78.31 o                         
  -1  20   3       5142.56       5018.86       108.76 o                         
   0  20   3        112.77         93.46        11.83 o                         
   1  20   3       7288.82       7435.57       162.87 o                         
   2  20   3       1685.29       1657.71        34.85 o                         
   3  20   3        761.57        834.25        19.53 o                         
   4  20   3         59.99         74.87         7.53 o                         
   5  20   3       2513.07       2510.59        51.80 o                         
   6  20   3        159.32        194.14         8.84 o                         
   7  20   3       5310.72       5627.08       123.75 o                         
   8  20   3        380.73        376.21        15.34 o                         
   9  20   3       1095.66       1096.71        55.53 o                         
  10  20   3          9.36         12.78         4.63 o                         
 -11  21   3        166.29        154.55         7.73 o                         
 -10  21   3         17.59         25.52         5.53 o                         
  -9  21   3        267.85        300.32        21.18 o                         
  -8  21   3        822.05        884.34        27.56 o                         
  -7  21   3         30.41         37.23         7.57 o                         
  -6  21   3         49.73         87.60         7.81 o                         
  -5  21   3         63.54         67.87         8.41 o                         
  -4  21   3       3678.33       3546.85        84.62 o                         
  -3  21   3       6066.21       6149.93       135.31 o                         
  -2  21   3          1.58         14.03         5.72 o                         
  -1  21   3         73.24         88.14         8.91 o                         
   0  21   3       2721.93       2682.15        61.04 o                         
   1  21   3       1386.52       1384.35        35.65 o                         
   2  21   3        224.75        214.17         8.42 o                         
   3  21   3        375.99        369.54        15.66 o                         
   4  21   3       2226.82       2309.18        45.76 o                         
   5  21   3        665.67        649.37        24.85 o                         
   6  21   3       1153.63       1180.83        26.45 o                         
   7  21   3        319.71        330.21        12.78 o                         
   8  21   3        958.60        985.01        38.03 o                         
   9  21   3        112.57        122.87         8.73 o                         
  10  21   3        303.35        290.70        15.56 o                         
 -11  22   3         14.98         16.38         3.76 o                         
 -10  22   3       2878.94       2902.21        94.05 o                         
  -9  22   3         19.94         54.17         6.41 o                         
  -8  22   3       1521.04       1536.19        42.63 o                         
  -7  22   3        255.70        307.89        12.13 o                         
  -6  22   3        280.64        301.82        15.67 o                         
  -5  22   3       3459.95       3728.39        96.81 o                         
  -4  22   3        679.81        662.93        20.08 o                         
  -3  22   3       4344.77       4350.94        96.96 o                         
  -2  22   3        402.50        462.48        16.79 o                         
  -1  22   3       7095.83       7052.42       178.98 o                         
   0  22   3       4196.68       4102.57        91.24 o                         
   1  22   3       2602.38       2702.76        61.71 o                         
   2  22   3       4470.17       4531.58       107.49 o                         
   3  22   3        736.14        759.68        28.83 o                         
   4  22   3       1030.00       1101.26        25.04 o                         
   5  22   3         77.20         91.55         9.30 o                         
   6  22   3        179.61        199.82         9.64 o                         
   7  22   3       3482.90       3646.16        81.54 o                         
   8  22   3        410.75        419.66        28.47 o                         
   9  22   3       2177.87       2195.57        81.60 o                         
 -11  23   3       2305.50       2113.48       110.18 o                         
 -10  23   3        272.49        256.78        15.40 o                         
  -9  23   3      10585.56      10573.85       384.14 o                         
  -8  23   3       1096.17       1102.25        46.29 o                         
  -7  23   3       3858.48       3781.09       160.28 o                         
  -6  23   3       1671.53       1764.16        52.36 o                         
  -5  23   3       9370.72       9493.66       220.85 o                         
  -4  23   3       5072.79       5308.31       124.79 o                         
  -3  23   3       6721.35       6428.79       141.24 o                         
  -2  23   3       3660.84       3775.79        97.57 o                         
  -1  23   3       4349.47       4376.32       123.61 o                         
   0  23   3      19845.89      19406.74       419.23 o                         
   1  23   3       9253.68       9485.61       206.44 o                         
   2  23   3        915.34        921.62        31.29 o                         
   3  23   3       5521.43       5615.73       116.59 o                         
   4  23   3         90.31        117.47         7.87 o                         
   5  23   3       1793.67       1949.05        43.40 o                         
   6  23   3       3101.41       3142.08        66.94 o                         
   7  23   3       2184.30       2142.21        54.22 o                         
   8  23   3       2365.25       2309.45       104.09 o                         
   9  23   3        167.95        187.03        11.09 o                         
 -10  24   3      10386.63       9662.74       297.61 o                         
  -9  24   3        774.64        724.10        46.04 o                         
  -8  24   3       9253.05       8754.23       526.21 o                         
  -7  24   3       1031.13       1141.10        32.49 o                         
  -6  24   3       8309.21       8330.65       229.79 o                         
  -5  24   3       2229.01       2380.47        58.37 o                         
  -4  24   3          2.31          5.19         6.26 o                         
  -3  24   3       7114.12       7509.26       175.83 o                         
  -2  24   3         62.83         92.20        13.84 o                         
  -1  24   3      10744.66      10439.71       286.66 o                         
   0  24   3       3632.67       3588.66        97.83 o                         
   1  24   3       4894.62       5121.14       114.36 o                         
   2  24   3       7917.43       8288.01       193.75 o                         
   3  24   3        235.19        240.74        11.75 o                         
   4  24   3       1373.60       1448.38        31.65 o                         
   5  24   3        798.10        802.28        20.14 o                         
   6  24   3       3073.69       3178.87        72.19 o                         
   7  24   3       4885.26       4916.01       151.25 o                         
   8  24   3         36.92         48.68         4.38 o                         
   9  24   3       1776.70       1599.97        54.06 o                         
 -10  25   3          1.56         15.18         8.51 o                         
  -9  25   3       7742.20       7151.31       229.80 o                         
  -8  25   3        450.26        494.98        19.47 o                         
  -7  25   3       3924.67       4045.68       114.00 o                         
  -6  25   3        207.05        232.50        10.81 o                         
  -5  25   3       1221.82       1315.95        34.17 o                         
  -4  25   3       3449.89       3594.93        86.22 o                         
  -3  25   3       5902.16       6175.66       172.86 o                         
  -2  25   3       7663.72       7694.50       214.34 o                         
  -1  25   3       1760.67       1837.06        55.14 o                         
   0  25   3      11435.83      11882.38       328.71 o                         
   1  25   3       1096.24       1154.31        29.44 o                         
   2  25   3        239.35        280.78        15.05 o                         
   3  25   3       3278.89       3396.31        77.77 o                         
   4  25   3         19.91         37.04         9.83 o                         
   5  25   3       4532.18       4657.60       118.35 o                         
   6  25   3       1842.81       1944.06        45.42 o                         
   7  25   3       1669.57       1649.13        60.10 o                         
   8  25   3       1383.74       1308.51        67.78 o                         
  -9  26   3        110.54        119.20         8.96 o                         
  -8  26   3         28.82         42.69         8.96 o                         
  -7  26   3        174.18        199.30        10.65 o                         
  -6  26   3        263.21        241.37        11.67 o                         
  -5  26   3         46.69         61.31         8.02 o                         
  -4  26   3          2.12          5.41         6.40 o                         
  -3  26   3        186.91        223.10        13.15 o                         
  -2  26   3        805.84        796.85        27.56 o                         
  -1  26   3       3109.20       3206.68        93.27 o                         
   0  26   3       1165.96       1237.74        39.81 o                         
   1  26   3        163.90        175.82        10.15 o                         
   2  26   3         98.44        155.52        10.00 o                         
   3  26   3         11.90         18.89         6.66 o                         
   4  26   3          4.89         19.55         6.63 o                         
   5  26   3         85.30        102.66         7.12 o                         
   6  26   3        623.49        571.31        33.29 o                         
   7  26   3          6.81         10.51         3.60 o                         
   8  26   3        404.72        410.39        16.29 o                         
  -9  27   3       2203.46       1894.70        53.99 o                         
  -8  27   3         20.98         15.49         4.66 o                         
  -7  27   3        137.71        150.88        10.86 o                         
  -6  27   3        344.06        380.12        13.37 o                         
  -5  27   3          8.65         14.08         6.53 o                         
  -4  27   3         82.23        101.04         7.95 o                         
  -3  27   3       1309.27       1428.78        44.33 o                         
  -2  27   3       1833.36       1900.76        57.88 o                         
  -1  27   3        175.77        168.09        11.44 o                         
   0  27   3        846.98        793.65        27.70 o                         
   1  27   3       6411.94       6231.27       222.85 o                         
   2  27   3        299.26        287.10        11.94 o                         
   3  27   3        448.15        497.22        15.71 o                         
   4  27   3         36.65         52.81         7.78 o                         
   5  27   3        935.71        892.97        28.25 o                         
   6  27   3       1338.45       1387.53        55.07 o                         
   7  27   3         21.96         26.18         3.85 o                         
  -8  28   3       3976.45       3535.42       109.13 o                         
  -7  28   3        507.30        433.79        15.40 o                         
  -6  28   3       3331.41       3245.99        84.79 o                         
  -5  28   3        181.15        249.82        23.19 o                         
  -4  28   3         76.39        114.30        15.23 o                         
  -3  28   3       2948.11       3160.06       102.76 o                         
  -2  28   3       4022.13       3910.43       110.46 o                         
  -1  28   3       3540.94       3765.06       126.58 o                         
   0  28   3        112.49        173.88        15.42 o                         
   1  28   3       1088.78       1347.43        46.60 o                         
   2  28   3       2396.52       2496.81        96.17 o                         
   3  28   3        195.78        243.79         9.87 o                         
   4  28   3        405.44        361.47        22.09 o                         
   5  28   3       2721.02       2676.78       110.55 o                         
   6  28   3       1116.27       1019.00        37.62 o                         
   7  28   3       9496.78       7836.36       590.09 o                         
  -8  29   3        435.66        381.05        47.98 o                         
  -7  29   3       5378.16       4536.75       114.52 o                         
  -6  29   3        118.49        128.97         6.63 o                         
  -5  29   3       3247.91       3093.55       204.35 o                         
  -4  29   3       1457.33       1435.40       121.60 o                         
  -3  29   3       3078.82       3198.86       102.40 o                         
  -2  29   3       2574.10       2872.59        89.65 o                         
  -1  29   3        546.88        663.17        23.42 o                         
   0  29   3       5321.09       5701.75       170.61 o                         
   1  29   3       7461.24       7788.76       242.90 o                         
   2  29   3        306.63        299.31        12.65 o                         
   3  29   3       1652.86       1528.08        48.44 o                         
   4  29   3        577.27        549.76        18.85 o                         
   5  29   3       2619.75       2466.60        75.27 o                         
   6  29   3       4043.58       3688.17       104.61 o                         
  -7  30   3         27.72         29.64         7.99 o                         
  -6  30   3       1546.79       1253.66        51.72 o                         
  -5  30   3        106.89         92.64         8.13 o                         
  -4  30   3          3.22         24.60         8.55 o                         
  -3  30   3         70.30         82.10         9.13 o                         
  -2  30   3       1115.02       1206.13        37.51 o                         
  -1  30   3       4846.44       5195.44       146.61 o                         
   0  30   3       2242.56       2392.60        71.23 o                         
   1  30   3         69.06         68.38        12.00 o                         
   2  30   3        939.74       1017.10        32.34 o                         
   3  30   3        525.98        460.87        30.64 o                         
   4  30   3       1360.89       1270.99        66.24 o                         
   5  30   3        477.59        386.73        15.91 o                         
  -6  31   3       1548.40       1334.52        49.28 o                         
  -5  31   3         70.32         82.98         8.70 o                         
  -4  31   3        461.22        496.63        21.44 o                         
  -3  31   3         94.80         67.59         8.61 o                         
  -2  31   3        237.68        215.27        12.09 o                         
  -1  31   3         18.39         31.54         7.66 o                         
   0  31   3         32.36         53.36         7.18 o                         
   1  31   3        135.17        146.87         9.66 o                         
   2  31   3         28.53         34.88         6.39 o                         
   3  31   3       1666.61       1487.34        73.14 o                         
   4  31   3        813.51        748.77        26.24 o                         
   5  31   3        481.97        383.87        27.07 o                         
  -5  32   3        714.33        610.21        24.13 o                         
  -4  32   3        166.60        172.55        10.46 o                         
  -3  32   3        135.06        166.61        16.66 o                         
  -2  32   3        655.75        628.44        54.87 o                         
  -1  32   3       2153.89       2262.45       108.84 o                         
   0  32   3        354.83        399.82        15.33 o                         
   1  32   3       1774.66       1676.35        48.66 o                         
   2  32   3        191.96        178.82        17.58 o                         
   3  32   3         16.81         15.85         6.88 o                         
   4  32   3        177.73        140.22        17.22 o                         
  -4  33   3       2859.33       2487.91        89.92 o                         
  -3  33   3       3019.83       2742.48        86.29 o                         
  -2  33   3       2136.04       1965.30        63.58 o                         
  -1  33   3       1275.04       1226.32        62.88 o                         
   0  33   3      12066.78      11055.87       302.47 o                         
   1  33   3       1345.36       1212.46        40.29 o                         
   2  33   3        596.98        509.57        40.27 o                         
  -2  34   3        715.21        647.47        22.58 o                         
  -1  34   3       6486.15       5906.80       210.20 o                         
   0  34   3       3629.14       2550.38       502.19 o                         
   1  34   3       3698.10       2900.25       185.12 o                         
 -13   0   4       1508.83       1202.68        80.01 o                         
 -12   0   4       1836.78       2031.38       132.96 o                         
 -11   0   4      21803.54      22630.47      1389.89 o                         
 -10   0   4       9107.91       8824.16       541.54 o                         
  -9   0   4       9414.62       9321.49       427.95 o                         
  -8   0   4       7475.33       7241.65       181.93 o                         
  -7   0   4       2152.81       1821.67        36.25 o                         
  -6   0   4      18893.38      18520.16       354.04 o                         
  -5   0   4       2235.09       2503.09        46.53 o                         
  -4   0   4      58335.43      60776.57      1051.84 o                         
  -3   0   4       2505.07       2499.21        42.59 o                         
  -2   0   4      85265.37      89117.55      1436.81 o                         
  -1   0   4       6522.31       5947.41        96.19 o                         
   0   0   4       3894.53       3855.25        62.77 o                         
   1   0   4      82808.83      87789.34      1322.88 o                         
   2   0   4       2372.29       2505.18        39.97 o                         
   3   0   4      29177.05      27319.42       459.13 o                         
   4   0   4       5477.15       5420.57        96.93 o                         
   5   0   4       9690.58       9523.89       168.00 o                         
   6   0   4        309.01        358.87        17.88 o                         
   7   0   4       1081.49       1130.98        57.41 o                         
   8   0   4      19618.09      19818.89       917.43 o                         
   9   0   4       1601.60       1465.87        70.44 o                         
  10   0   4       3930.82       4109.15       183.48 o                         
  11   0   4        495.33        440.80        30.14 o                         
  12   0   4       4821.76       4576.04       282.68 o                         
 -13   1   4        442.63        383.80        31.98 o                         
 -12   1   4       2071.50       2081.12       176.69 o                         
 -11   1   4       8180.90       8431.83       374.40 o                         
 -10   1   4      11866.38      11709.09       507.89 o                         
  -9   1   4        950.67        889.91        27.79 o                         
  -8   1   4      24724.41      24097.82       442.36 o                         
  -7   1   4      19428.51      18476.66       264.06 o                         
  -6   1   4       1120.72       1331.31        18.85 o                         
  -5   1   4      21146.26      20658.24       272.84 o                         
  -4   1   4       3147.76       3428.84        42.97 o                         
  -3   1   4      56214.28      58954.56       725.88 o                         
  -2   1   4       4982.52       4722.93        56.74 o                         
  -1   1   4       5456.95       5433.18        62.61 o                         
   0   1   4      14991.45      14793.05       160.68 o                         
   1   1   4       1102.80       1153.12        13.21 o                         
   2   1   4      86073.27      90975.77      1001.26 o                         
   3   1   4       2662.39       3035.72        34.90 o                         
   4   1   4      28369.43      28282.10       342.71 o                         
   5   1   4         57.89         74.10         5.09 o                         
   6   1   4       3196.65       3259.05        58.72 o                         
   7   1   4       5810.84       5719.53       134.06 o                         
   8   1   4        254.98        241.98        14.42 o                         
   9   1   4       9363.81       9112.54       281.14 o                         
  10   1   4        380.09        392.40        17.06 o                         
  11   1   4       2395.37       2595.27       137.30 o                         
  12   1   4        414.42        318.17        17.82 o                         
 -13   2   4         94.01        100.85        15.99 o                         
 -12   2   4          3.79         45.50        19.68 o                         
 -11   2   4       1658.48       1740.83        82.68 o                         
 -10   2   4       4816.05       4830.98       173.26 o                         
  -9   2   4        272.21        280.87        10.90 o                         
  -8   2   4       7410.27       7068.74       162.60 o                         
  -7   2   4         62.84         54.80         3.08 o                         
  -6   2   4       1993.51       1775.89        22.74 o                         
  -5   2   4       1354.63       1455.60        19.49 o                         
  -4   2   4      14464.66      14266.82       184.44 o                         
  -3   2   4       1501.86       1526.56        19.42 o                         
  -2   2   4       2031.55       1948.20        24.18 o                         
  -1   2   4      10735.91      10967.97       125.68 o                         
   0   2   4       4362.23       4443.99        48.07 o                         
   1   2   4      11499.85      11110.94       123.15 o                         
   2   2   4       2531.54       2710.46        30.98 o                         
   3   2   4      23266.86      23453.88       273.26 o                         
   4   2   4        186.32        237.21         3.88 o                         
   5   2   4       8029.86       7955.36        97.23 o                         
   6   2   4         17.02         35.86         3.50 o                         
   7   2   4         13.07         15.87         5.08 o                         
   8   2   4        852.99        845.18        25.93 o                         
   9   2   4        679.94        724.97        27.97 o                         
  10   2   4        200.06        175.01        10.55 o                         
  11   2   4        479.10        531.64        57.94 o                         
  12   2   4       1766.96       1584.14        71.39 o                         
 -13   3   4       3033.92       2776.20       174.98 o                         
 -12   3   4          3.55         73.79        20.91 o                         
 -11   3   4        387.39        415.58        23.68 o                         
 -10   3   4       2454.37       2445.52        90.99 o                         
  -9   3   4        696.52        728.60        21.80 o                         
  -8   3   4        243.54        201.44         7.63 o                         
  -7   3   4        125.50        175.06         5.98 o                         
  -6   3   4        441.88        460.21         8.02 o                         
  -5   3   4       5957.33       6473.76        80.73 o                         
  -4   3   4       4127.81       4169.60        52.10 o                         
  -3   3   4       6936.77       7518.34        93.41 o                         
  -2   3   4       9116.71       9365.83       118.40 o                         
  -1   3   4      15532.82      15539.92       171.94 o                         
   0   3   4         64.57         60.73         1.74 o                         
   1   3   4       1479.87       1440.29        16.73 o                         
   2   3   4      12780.85      13480.11       157.18 o                         
   3   3   4       7516.54       7760.62        87.72 o                         
   4   3   4        592.69        595.30         7.87 o                         
   5   3   4        232.00        303.53         5.38 o                         
   6   3   4         73.22         78.05         6.23 o                         
   7   3   4         18.39         53.69         9.16 o                         
   8   3   4       2367.49       2314.28        52.72 o                         
   9   3   4       1280.45       1171.98        33.75 o                         
  10   3   4        435.04        465.68        19.41 o                         
  11   3   4        773.98        845.35        29.53 o                         
  12   3   4       1721.14       1523.41        88.05 o                         
 -13   4   4        276.38        321.03        28.29 o                         
 -12   4   4        616.07        664.33        50.44 o                         
 -11   4   4        397.04        431.10        75.65 o                         
 -10   4   4          5.66         15.51         8.43 o                         
  -9   4   4       6978.10       6914.14       161.44 o                         
  -8   4   4       2594.57       2500.68        59.52 o                         
  -7   4   4       3916.01       3757.61        58.88 o                         
  -6   4   4       3984.61       4091.31        61.46 o                         
  -5   4   4       3057.67       3341.82        44.87 o                         
  -4   4   4      15613.70      16525.91       208.89 o                         
  -3   4   4       6838.08       6845.60        88.67 o                         
  -2   4   4         97.42        102.25         2.50 o                         
  -1   4   4       5773.71       5554.07        61.72 o                         
   0   4   4      12002.65      12404.54       132.99 o                         
   1   4   4      11308.40      11143.28       127.85 o                         
   2   4   4        116.79        102.56         3.85 o                         
   3   4   4      14740.90      13779.27       157.95 o                         
   4   4   4       2913.48       2863.49        32.88 o                         
   5   4   4       1192.05       1238.71        18.28 o                         
   6   4   4        393.97        433.11         9.86 o                         
   7   4   4        340.51        381.81        13.32 o                         
   8   4   4       6315.48       6383.33       149.22 o                         
   9   4   4      10353.61      10311.74       259.47 o                         
  10   4   4       1962.71       1952.36        57.25 o                         
  11   4   4        214.00        239.73        12.83 o                         
  12   4   4       1601.24       1478.02        67.03 o                         
 -13   5   4       6074.65       6411.96       395.11 o                         
 -12   5   4       9542.32      10217.94       629.58 o                         
 -11   5   4       1280.67       1303.90        62.64 o                         
 -10   5   4       8868.31       8940.23       318.08 o                         
  -9   5   4        620.91        671.91        20.26 o                         
  -8   5   4      21019.50      19863.72       493.13 o                         
  -7   5   4       1393.56       1226.20        21.55 o                         
  -6   5   4       5529.19       5892.40        92.62 o                         
  -5   5   4       1026.83        918.47        13.32 o                         
  -4   5   4       2042.91       2109.86        27.75 o                         
  -3   5   4      17864.30      17093.86       215.70 o                         
  -2   5   4        822.28        813.98        10.81 o                         
  -1   5   4       3399.33       3352.14        38.85 o                         
   0   5   4       3239.34       3203.78        34.77 o                         
   1   5   4       1984.44       2127.34        24.02 o                         
   2   5   4      30158.69      29636.72       338.81 o                         
   3   5   4         37.06         43.10         2.79 o                         
   4   5   4       3922.54       3777.50        46.67 o                         
   5   5   4       2758.42       3038.62        38.66 o                         
   6   5   4        607.91        588.60        12.19 o                         
   7   5   4       3542.72       3544.90        74.81 o                         
   8   5   4       5473.66       5478.49       138.58 o                         
   9   5   4      14542.96      14439.21       362.13 o                         
  10   5   4       2453.78       2443.89        70.47 o                         
  11   5   4       4223.69       4392.60       159.00 o                         
  12   5   4       2688.57       2423.27       107.61 o                         
 -13   6   4        108.61        134.06        19.68 o                         
 -12   6   4       2662.87       2754.26       176.14 o                         
 -11   6   4       4464.66       4615.08       204.88 o                         
 -10   6   4       1895.39       1957.84        64.62 o                         
  -9   6   4      10453.20      10534.97       263.45 o                         
  -8   6   4        331.03        347.23        16.46 o                         
  -7   6   4       1803.96       1689.45        35.41 o                         
  -6   6   4       1249.60       1206.58        21.59 o                         
  -5   6   4        209.27        309.25         6.31 o                         
  -4   6   4       5144.04       4972.16        62.00 o                         
  -3   6   4       2405.30       2365.23        31.27 o                         
  -2   6   4      14609.71      14221.63       175.93 o                         
  -1   6   4       2532.72       2397.60        27.82 o                         
   0   6   4        797.39        851.39         9.62 o                         
   1   6   4       3836.77       3443.44        38.48 o                         
   2   6   4        246.16        278.73         4.13 o                         
   3   6   4      24638.74      24060.59       275.51 o                         
   4   6   4       2541.51       2357.52        30.13 o                         
   5   6   4        984.78       1066.51        16.25 o                         
   6   6   4       3512.46       3520.05        63.44 o                         
   7   6   4       1695.82       1733.67        37.94 o                         
   8   6   4      16061.68      16141.29       373.68 o                         
   9   6   4       3488.71       3529.91        91.30 o                         
  10   6   4       2021.44       2166.44        78.91 o                         
  11   6   4        701.30        699.92        37.12 o                         
  12   6   4        277.05        264.63        31.37 o                         
 -13   7   4       1501.66       1771.46       114.49 o                         
 -11   7   4       1978.47       2112.11        80.41 o                         
 -10   7   4        141.19        158.63        10.14 o                         
  -9   7   4         82.47         92.90         8.93 o                         
  -8   7   4         53.50         81.85         9.82 o                         
  -7   7   4        729.57        665.14        14.94 o                         
  -6   7   4        923.22        751.54        17.93 o                         
  -5   7   4       5688.15       6154.29        82.38 o                         
  -4   7   4        818.63        970.67        13.99 o                         
  -3   7   4         71.23         68.07         2.40 o                         
  -2   7   4       1404.70       1421.38        17.07 o                         
  -1   7   4         57.95        107.72         2.38 o                         
   0   7   4       5580.42       5795.99        63.45 o                         
   1   7   4         32.11         53.34         2.42 o                         
   2   7   4        695.81        835.48         9.78 o                         
   3   7   4        410.06        396.12         7.36 o                         
   4   7   4       2198.48       2400.94        30.65 o                         
   5   7   4       4046.76       4036.79        60.86 o                         
   6   7   4          3.45         18.65         5.37 o                         
   7   7   4       2341.87       2258.41        48.77 o                         
   8   7   4        132.69        108.03         7.88 o                         
   9   7   4        122.75        137.21        10.27 o                         
  10   7   4        819.21        802.99        26.13 o                         
  11   7   4        559.27        542.71        26.10 o                         
  12   7   4       2148.31       2655.12       173.72 o                         
 -13   8   4          2.08         34.43        13.53 o                         
 -12   8   4       2558.25       2825.86       130.64 o                         
 -11   8   4          3.60         17.77         8.48 o                         
 -10   8   4       4431.24       4436.01       123.83 o                         
  -9   8   4       1451.64       1489.28        43.79 o                         
  -8   8   4        780.70        775.63        23.66 o                         
  -7   8   4       1484.30       1494.77        32.63 o                         
  -6   8   4       4363.40       4652.77       112.02 o                         
  -5   8   4        412.78        588.21        16.19 o                         
  -4   8   4        928.97        898.95        12.47 o                         
  -3   8   4       3009.50       3290.00        39.06 o                         
  -2   8   4       7739.99       8162.13        97.62 o                         
  -1   8   4       6683.36       6945.54        78.59 o                         
   0   8   4       4706.95       4890.02        53.65 o                         
   1   8   4         27.38         24.44         1.67 o                         
   2   8   4        524.58        532.85         6.54 o                         
   3   8   4      13509.28      13196.10       160.31 o                         
   4   8   4         38.69         63.05         3.26 o                         
   5   8   4       2343.07       2319.95        39.35 o                         
   6   8   4       6289.88       6258.44       116.66 o                         
   7   8   4        137.24        134.28         7.71 o                         
   8   8   4         97.41         91.14        10.45 o                         
   9   8   4        687.56        761.54        23.82 o                         
  10   8   4        200.18        233.56        18.80 o                         
  11   8   4        639.32        575.72        26.95 o                         
  12   8   4       2209.49       2018.39       129.38 o                         
 -13   9   4       2216.32       2189.95       141.64 o                         
 -12   9   4       3230.47       3371.65       151.58 o                         
 -11   9   4       1021.53       1095.91        35.21 o                         
 -10   9   4       3314.63       3393.00        95.53 o                         
  -9   9   4       1949.25       2028.02        58.46 o                         
  -8   9   4      13977.26      13467.69       335.45 o                         
  -7   9   4       7901.07       7749.84       206.16 o                         
  -6   9   4        391.70        471.79        14.79 o                         
  -5   9   4       5163.04       4913.33        74.85 o                         
  -4   9   4       7611.08       8037.56       104.84 o                         
  -3   9   4      23814.96      23673.31       280.36 o                         
  -2   9   4        266.30        221.38         4.80 o                         
  -1   9   4       2172.60       2434.23        27.95 o                         
   0   9   4        280.62        239.75         4.19 o                         
   1   9   4         74.71        120.08         2.42 o                         
   2   9   4      43046.29      43501.50       496.08 o                         
   3   9   4        810.85        909.50        11.95 o                         
   4   9   4       7273.55       6989.73        87.35 o                         
   5   9   4       2046.74       2033.68        33.62 o                         
   6   9   4       2865.13       2918.08        53.66 o                         
   7   9   4        127.37        141.88         7.41 o                         
   8   9   4       1818.86       1810.88        47.52 o                         
   9   9   4       5668.55       5697.10       144.40 o                         
  10   9   4       1165.05       1263.54        38.16 o                         
  11   9   4       1656.44       1656.60       109.82 o                         
  12   9   4         44.03         22.14         8.61 o                         
 -13  10   4       2499.44       2717.77       172.48 o                         
 -12  10   4         38.79         74.54        10.90 o                         
 -11  10   4       9301.10       9444.33       261.12 o                         
 -10  10   4        132.60        176.77        11.20 o                         
  -9  10   4       5268.68       5233.48       145.41 o                         
  -8  10   4      11131.27      10784.20       270.14 o                         
  -7  10   4       3256.61       3097.29        68.61 o                         
  -6  10   4       7674.00       7451.11       139.27 o                         
  -5  10   4        497.74        466.76         9.46 o                         
  -4  10   4      30820.30      31315.62       451.35 o                         
  -3  10   4        421.50        545.71         7.64 o                         
  -2  10   4      17722.87      16882.30       197.15 o                         
  -1  10   4      10102.46       9726.47       107.91 o                         
   0  10   4       1795.30       1720.33        19.89 o                         
   1  10   4      10686.95       9230.03       105.73 o                         
   2  10   4       2111.63       2222.85        27.29 o                         
   3  10   4      23663.59      22980.30       272.74 o                         
   4  10   4       1920.44       1807.23        25.86 o                         
   5  10   4       9810.54       9803.80       173.26 o                         
   6  10   4       2001.23       2149.12        42.08 o                         
   7  10   4         70.09         88.59         7.51 o                         
   8  10   4       6373.14       6476.38       141.39 o                         
   9  10   4       2878.12       2835.39       100.73 o                         
  10  10   4       4340.75       4523.23       127.04 o                         
  11  10   4        205.40        197.73        12.11 o                         
 -13  11   4       1802.44       2009.68       128.07 o                         
 -12  11   4       1167.39       1207.66        94.78 o                         
 -11  11   4        519.25        657.24        24.14 o                         
 -10  11   4       7302.50       7491.88       206.12 o                         
  -9  11   4        196.15        197.21        10.36 o                         
  -8  11   4       9184.62       8781.05       219.93 o                         
  -7  11   4       4993.77       4832.59       122.04 o                         
  -6  11   4        283.41        309.85        14.80 o                         
  -5  11   4      23978.61      24800.02       459.84 o                         
  -4  11   4       5885.37       6062.72        75.75 o                         
  -3  11   4      12423.35      11684.20       144.62 o                         
  -2  11   4       3366.24       3128.01        35.31 o                         
  -1  11   4      20844.55      20898.39       226.80 o                         
   0  11   4      16901.44      16267.57       179.43 o                         
   1  11   4       2211.50       2245.97        26.41 o                         
   2  11   4      37176.76      36922.34       436.70 o                         
   3  11   4         46.80         58.84         3.06 o                         
   4  11   4      12975.89      12217.27       199.22 o                         
   5  11   4       3674.17       3609.31        65.24 o                         
   6  11   4       2380.85       2435.88        47.39 o                         
   7  11   4       9669.83       9675.68       187.95 o                         
   8  11   4        519.20        568.57        16.78 o                         
   9  11   4       5309.71       5311.49       123.94 o                         
  10  11   4         18.56         36.68         8.05 o                         
  11  11   4       2398.04       2302.31       140.49 o                         
 -13  12   4       1641.98       1739.86       113.28 o                         
 -12  12   4       1043.55       1108.74        60.90 o                         
 -11  12   4      12604.33      13133.98       361.51 o                         
 -10  12   4        216.96        259.60        33.40 o                         
  -9  12   4       5888.94       5852.30       148.44 o                         
  -8  12   4       1410.02       1413.60        38.40 o                         
  -7  12   4       1499.50       1444.76        38.73 o                         
  -6  12   4        367.41        338.29        11.07 o                         
  -5  12   4        775.73        838.43        18.76 o                         
  -4  12   4      17047.67      17594.15       273.65 o                         
  -3  12   4       1463.99       1368.52        17.89 o                         
  -2  12   4       1309.66        976.51        12.44 o                         
  -1  12   4       5732.64       5578.30        60.29 o                         
   0  12   4       7878.85       7356.99        83.03 o                         
   1  12   4      14413.03      14438.39       168.20 o                         
   2  12   4       9363.74       9784.11       121.58 o                         
   3  12   4         62.72         75.71         3.74 o                         
   4  12   4       4919.15       4893.88        75.68 o                         
   5  12   4       7532.07       7613.82       135.88 o                         
   6  12   4      13896.70      14307.65       265.04 o                         
   7  12   4        245.86        263.96         9.65 o                         
   8  12   4       2282.37       2320.34        50.30 o                         
   9  12   4       2498.75       2549.40        62.64 o                         
  10  12   4       1922.84       2026.94        83.18 o                         
  11  12   4       1160.77       1228.55        47.12 o                         
 -13  13   4        599.79        571.32        29.54 o                         
 -12  13   4        592.46        618.94        29.55 o                         
 -11  13   4        889.33       1003.89        32.54 o                         
 -10  13   4         35.40         64.71        15.36 o                         
  -9  13   4       2596.43       2705.87        71.00 o                         
  -8  13   4          3.26         39.41         7.87 o                         
  -7  13   4        416.89        436.92        20.79 o                         
  -6  13   4         22.07         32.40         5.02 o                         
  -5  13   4       4856.18       4950.71       142.23 o                         
  -4  13   4       3943.64       3963.42        63.55 o                         
  -3  13   4         22.59         35.21         2.48 o                         
  -2  13   4          7.91         42.21         3.54 o                         
  -1  13   4       1722.46       1433.28        15.92 o                         
   0  13   4       2083.96       2062.17        23.95 o                         
   1  13   4       1127.87       1048.07        14.02 o                         
   2  13   4       1683.90       1635.27        21.80 o                         
   3  13   4         75.33         78.75         3.63 o                         
   4  13   4          2.37         14.53         5.33 o                         
   5  13   4       8260.40       8400.87       149.56 o                         
   6  13   4       1437.71       1465.61        29.74 o                         
   7  13   4       3643.47       3756.15        71.13 o                         
   8  13   4        956.16       1015.32        26.10 o                         
   9  13   4         55.21         62.17         7.43 o                         
  10  13   4       2403.25       2310.14        74.34 o                         
  11  13   4        656.30        559.48        24.15 o                         
 -13  14   4         85.29        115.66         9.57 o                         
 -12  14   4          4.90         16.29         9.18 o                         
 -11  14   4        598.66        708.66        23.09 o                         
 -10  14   4          0.01          5.09         8.13 o                         
  -9  14   4       4360.71       4546.72       115.67 o                         
  -8  14   4        274.21        284.66        11.72 o                         
  -7  14   4       1878.01       1789.28        47.30 o                         
  -6  14   4        245.28        255.71         9.62 o                         
  -5  14   4         28.27         41.38         4.45 o                         
  -4  14   4       1588.03       1630.08        27.60 o                         
  -3  14   4          0.02          7.68         2.02 o                         
  -2  14   4       1855.69       1811.79        23.40 o                         
  -1  14   4       1983.38       2283.26        26.75 o                         
   0  14   4       1761.14       1732.49        21.03 o                         
   1  14   4        150.30        164.36         4.09 o                         
   2  14   4        514.45        454.67         9.85 o                         
   3  14   4      10873.08      10151.59       165.79 o                         
   4  14   4         12.99         48.75         8.17 o                         
   5  14   4        499.35        508.93        11.98 o                         
   6  14   4         55.33         78.86         5.89 o                         
   7  14   4       1235.42       1276.20        26.36 o                         
   8  14   4       1578.74       1549.85        37.16 o                         
   9  14   4       6190.42       6465.70       166.18 o                         
  10  14   4       2184.54       2191.44       126.57 o                         
  11  14   4        492.43        446.96        43.12 o                         
 -13  15   4       3687.01       3101.23       138.29 o                         
 -12  15   4       1822.60       1930.23        70.84 o                         
 -11  15   4         11.52         40.93         8.54 o                         
 -10  15   4       5271.55       5315.26       135.22 o                         
  -9  15   4        223.16        236.13        14.39 o                         
  -8  15   4       1163.25       1192.18        33.58 o                         
  -7  15   4       2954.21       2912.41        75.17 o                         
  -6  15   4       2338.61       2312.68        55.93 o                         
  -5  15   4       3736.32       3709.81        81.97 o                         
  -4  15   4         64.55         69.94         5.35 o                         
  -3  15   4       9101.80       8837.25       112.61 o                         
  -2  15   4       1959.53       2095.24        28.23 o                         
  -1  15   4       1596.46       1569.90        20.25 o                         
   0  15   4       5228.27       4824.05        58.56 o                         
   1  15   4         40.39         34.65         2.78 o                         
   2  15   4      17242.19      16502.25       259.89 o                         
   3  15   4       1104.90        999.06        25.91 o                         
   4  15   4       3574.44       3450.00        65.51 o                         
   5  15   4       3516.24       3646.71        66.58 o                         
   6  15   4       1880.61       1941.43        38.59 o                         
   7  15   4       4698.29       4853.03        96.27 o                         
   8  15   4       1361.41       1298.88        36.74 o                         
   9  15   4       3969.48       4146.29        99.99 o                         
  10  15   4        864.84        782.18        36.39 o                         
  11  15   4       2420.56       2237.01        80.88 o                         
 -13  16   4        873.72        747.92        35.24 o                         
 -12  16   4       2619.88       2613.87        95.75 o                         
 -11  16   4       6096.62       6337.96       175.13 o                         
 -10  16   4        431.56        427.39        14.78 o                         
  -9  16   4       4970.82       5099.40       129.97 o                         
  -8  16   4        825.04        792.22        23.43 o                         
  -7  16   4       3328.48       3368.06        86.59 o                         
  -6  16   4       2813.57       2886.96        69.06 o                         
  -5  16   4       1172.78       1246.82        29.77 o                         
  -4  16   4       7405.53       7200.32       147.85 o                         
  -3  16   4       1566.97       1640.47        29.59 o                         
  -2  16   4       2837.43       2611.51        37.54 o                         
  -1  16   4       4185.25       3805.95        53.24 o                         
   0  16   4        701.03        661.20         9.76 o                         
   1  16   4       6393.09       6190.42        99.33 o                         
   2  16   4       3187.53       3112.28        54.58 o                         
   3  16   4       6236.94       5945.51       116.53 o                         
   4  16   4        999.73       1067.94        23.73 o                         
   5  16   4       7822.87       7760.66       144.88 o                         
   6  16   4      21045.85      21526.78       437.76 o                         
   7  16   4          3.59         15.30         6.64 o                         
   8  16   4       8742.43       9111.19       229.47 o                         
   9  16   4        172.15        196.39        11.64 o                         
  10  16   4        924.99        942.96        49.76 o                         
 -12  17   4       4451.29       4083.69       148.37 o                         
 -11  17   4       3056.05       3440.35        96.43 o                         
 -10  17   4       4716.59       4664.71       127.87 o                         
  -9  17   4         16.53         26.82         7.52 o                         
  -8  17   4        419.83        448.82        15.81 o                         
  -7  17   4        159.66        204.01        13.48 o                         
  -6  17   4       6157.88       6310.84       147.40 o                         
  -5  17   4       3573.94       3534.18        78.92 o                         
  -4  17   4        265.77        261.33         9.38 o                         
  -3  17   4        107.31        128.11         7.08 o                         
  -2  17   4       1135.37       1181.82        22.86 o                         
  -1  17   4       4569.69       4101.44        58.94 o                         
   0  17   4        703.81        623.82        16.60 o                         
   1  17   4        506.80        507.09        11.88 o                         
   2  17   4       1021.57       1018.97        29.90 o                         
   3  17   4        384.04        392.69        15.19 o                         
   4  17   4       2396.03       2240.97        43.91 o                         
   5  17   4      41863.64      42442.36       859.36 o                         
   6  17   4         22.87         27.94         6.81 o                         
   7  17   4       3059.76       3155.23        76.42 o                         
   8  17   4        105.02        167.00        11.77 o                         
   9  17   4        816.19        837.63        26.13 o                         
  10  17   4        353.69        330.62        18.74 o                         
 -12  18   4       4217.96       3652.44       130.85 o                         
 -11  18   4        121.58        176.85        13.15 o                         
 -10  18   4        647.23        720.13        25.15 o                         
  -9  18   4          5.67         19.17         7.79 o                         
  -8  18   4       2690.56       2723.47        71.12 o                         
  -7  18   4       1975.09       2032.33        53.95 o                         
  -6  18   4       1672.36       1703.62        42.07 o                         
  -5  18   4       1357.34       1307.42        31.43 o                         
  -4  18   4          3.22         23.89         6.47 o                         
  -3  18   4       1393.42       1346.99        39.29 o                         
  -2  18   4         32.15         53.29         4.35 o                         
  -1  18   4        150.60        155.76         7.70 o                         
   0  18   4       3913.00       3708.83        64.38 o                         
   1  18   4         57.93        100.17         6.03 o                         
   2  18   4        540.57        609.32        15.03 o                         
   3  18   4       3545.03       3491.00        66.92 o                         
   4  18   4        198.56        189.69         8.05 o                         
   5  18   4        140.30        173.11         8.96 o                         
   6  18   4       3543.53       3631.08        87.02 o                         
   7  18   4         21.59         23.50         7.42 o                         
   8  18   4       1724.76       1770.34        44.23 o                         
   9  18   4        607.21        574.11        16.13 o                         
  10  18   4         80.78         64.90         6.38 o                         
 -12  19   4        409.30        378.42        15.85 o                         
 -11  19   4        985.10       1037.64        39.40 o                         
 -10  19   4       1576.19       1735.55        50.93 o                         
  -9  19   4        431.74        463.81        16.16 o                         
  -8  19   4       1444.13       1527.53        42.54 o                         
  -7  19   4       2435.31       2311.00        56.69 o                         
  -6  19   4       1486.69       1585.16        48.39 o                         
  -5  19   4       5459.61       5312.53       116.67 o                         
  -4  19   4       3070.28       3110.54        81.26 o                         
  -3  19   4      10866.17      11026.53       239.02 o                         
  -2  19   4        339.10        388.74        17.21 o                         
  -1  19   4       1945.06       1940.37        45.52 o                         
   0  19   4        104.21        119.51         8.76 o                         
   1  19   4         62.30         88.83         9.59 o                         
   2  19   4      11903.48      11774.18       228.00 o                         
   3  19   4        790.99        819.50        19.15 o                         
   4  19   4       6578.27       6518.53       122.70 o                         
   5  19   4         43.39         47.78         7.42 o                         
   6  19   4       3080.71       3209.61        72.67 o                         
   7  19   4        132.66        151.36         8.13 o                         
   8  19   4        249.54        273.14        11.83 o                         
   9  19   4       2115.44       2178.61        81.12 o                         
  10  19   4        197.43        180.04         9.01 o                         
 -11  20   4       6218.64       5726.16       157.57 o                         
 -10  20   4        252.71        219.41        10.82 o                         
  -9  20   4       1851.06       1940.07        51.83 o                         
  -8  20   4       2736.31       2936.04        88.70 o                         
  -7  20   4       3190.23       3305.11        79.70 o                         
  -6  20   4       9397.72       9503.27       220.85 o                         
  -5  20   4        266.63        231.36        15.59 o                         
  -4  20   4       9356.94       9313.93       308.42 o                         
  -3  20   4       4823.59       4789.44       105.30 o                         
  -2  20   4      16487.69      16196.00       351.29 o                         
  -1  20   4       4864.03       4958.72       105.20 o                         
   0  20   4       2527.10       2383.22        54.60 o                         
   1  20   4       8036.94       7845.14       172.01 o                         
   2  20   4         49.12         64.46         6.13 o                         
   3  20   4      13397.05      13499.29       274.88 o                         
   4  20   4       3545.49       3427.70        69.26 o                         
   5  20   4      11965.49      12189.30       249.44 o                         
   6  20   4       4149.75       4612.44       102.46 o                         
   7  20   4        482.91        543.18        15.51 o                         
   8  20   4       2847.04       2884.88        66.14 o                         
   9  20   4       1322.13       1316.74        50.54 o                         
 -11  21   4        977.07        973.57        75.57 o                         
 -10  21   4       7051.70       6700.28       241.31 o                         
  -9  21   4       3377.15       3436.60        88.20 o                         
  -8  21   4        172.71        257.00        15.31 o                         
  -7  21   4       7488.21       7670.80       179.12 o                         
  -6  21   4       5259.91       5500.03       153.32 o                         
  -5  21   4      20644.30      21296.77       529.61 o                         
  -4  21   4       1235.55       1201.38        34.47 o                         
  -3  21   4       1917.03       1978.46        45.98 o                         
  -2  21   4       4963.77       4963.93       126.80 o                         
  -1  21   4      19016.32      18428.20       376.07 o                         
   0  21   4       4008.64       3785.82       112.20 o                         
   1  21   4       1352.56       1288.03        31.88 o                         
   2  21   4      10095.34      10223.91       222.34 o                         
   3  21   4        898.72        933.95        22.74 o                         
   4  21   4       9742.96      10029.28       195.80 o                         
   5  21   4       9321.66       9309.92       190.46 o                         
   6  21   4       6466.89       6723.49       147.30 o                         
   7  21   4       8606.71       9266.74       204.56 o                         
   8  21   4       1895.09       1997.91        57.77 o                         
   9  21   4       1459.15       1431.28        39.92 o                         
 -11  22   4       6281.01       5739.63       204.89 o                         
 -10  22   4        215.42        201.37         9.47 o                         
  -9  22   4       1123.62       1201.85        63.84 o                         
  -8  22   4       4462.69       4522.43       118.03 o                         
  -7  22   4        928.45       1039.58        51.39 o                         
  -6  22   4       2033.58       2194.40        73.66 o                         
  -5  22   4        487.00        549.94        25.86 o                         
  -4  22   4       8511.08       8899.10       223.60 o                         
  -3  22   4       1343.04       1476.05        37.84 o                         
  -2  22   4       9925.12      10047.74       252.99 o                         
  -1  22   4      12837.36      12494.59       291.19 o                         
   0  22   4      14565.09      14254.97       362.52 o                         
   1  22   4       4362.27       4312.07       103.30 o                         
   2  22   4        151.21        239.31        21.79 o                         
   3  22   4       1328.88       1441.00        33.41 o                         
   4  22   4        195.82        204.06        13.99 o                         
   5  22   4       6865.81       7233.56       150.70 o                         
   6  22   4      12578.27      13366.34       290.14 o                         
   7  22   4       1683.04       1734.87        40.71 o                         
   8  22   4        521.04        610.53        25.05 o                         
   9  22   4       2171.51       1933.79        52.44 o                         
 -11  23   4         24.09         53.72         8.02 o                         
 -10  23   4       1328.40       1335.96        36.14 o                         
  -9  23   4        470.60        550.87        18.71 o                         
  -8  23   4        318.22        331.89        21.21 o                         
  -7  23   4        303.92        366.59        27.80 o                         
  -6  23   4         13.11         34.15         8.33 o                         
  -5  23   4       3165.98       3334.20        86.33 o                         
  -4  23   4       1205.38       1319.92        45.11 o                         
  -3  23   4        717.00        731.52        21.11 o                         
  -2  23   4       1923.24       1844.37        54.13 o                         
  -1  23   4      10387.02      10408.22       242.42 o                         
   0  23   4       2218.37       2189.72        58.48 o                         
   1  23   4       2075.15       2130.77        62.83 o                         
   2  23   4        648.14        688.78        21.34 o                         
   3  23   4        194.77        194.63        10.47 o                         
   4  23   4         16.21         25.99         7.02 o                         
   5  23   4       2295.63       2411.70        67.63 o                         
   6  23   4        356.46        390.41        12.60 o                         
   7  23   4       1876.54       1975.09        52.53 o                         
   8  23   4       2759.64       2545.93        92.41 o                         
 -10  24   4        273.94        233.67        12.63 o                         
  -9  24   4       1443.23       1302.00        72.43 o                         
  -8  24   4         17.62         66.78         8.88 o                         
  -7  24   4        179.80        219.99        12.16 o                         
  -6  24   4        250.55        251.66        13.67 o                         
  -5  24   4         61.37         68.13         7.47 o                         
  -4  24   4        670.90        653.05        19.45 o                         
  -3  24   4          1.41         18.91         9.08 o                         
  -2  24   4        555.22        524.39        16.95 o                         
  -1  24   4        154.94        203.26        13.93 o                         
   0  24   4       1080.19        968.38        46.15 o                         
   1  24   4        592.67        591.10        34.38 o                         
   2  24   4       1494.23       1591.41        45.65 o                         
   3  24   4        226.35        265.97        10.81 o                         
   4  24   4        189.06        225.90        11.36 o                         
   5  24   4         41.22         58.06         6.19 o                         
   6  24   4        377.71        369.48        15.20 o                         
   7  24   4        368.23        423.64        17.50 o                         
   8  24   4        519.61        488.58        14.89 o                         
 -10  25   4       2646.11       2773.25       131.18 o                         
  -9  25   4          3.67         13.38         6.39 o                         
  -8  25   4         39.77         61.00         7.71 o                         
  -7  25   4        150.20        176.10         8.85 o                         
  -6  25   4       1941.88       2043.23        53.93 o                         
  -5  25   4       2191.95       2374.40        62.17 o                         
  -4  25   4       1768.96       1878.33        54.87 o                         
  -3  25   4        511.68        620.54        23.61 o                         
  -2  25   4        716.41        772.02        22.99 o                         
  -1  25   4       1387.87       1433.13        44.68 o                         
   0  25   4       1457.09       1526.38        52.51 o                         
   1  25   4        456.86        437.90        17.88 o                         
   2  25   4        493.28        491.94        19.05 o                         
   3  25   4       1114.98       1177.67        35.68 o                         
   4  25   4       1422.01       1416.40        41.70 o                         
   5  25   4       8956.87       8973.59       261.94 o                         
   6  25   4        130.16        154.15         7.36 o                         
   7  25   4       4297.32       3765.25       161.62 o                         
   8  25   4          0.11         -0.58        11.07 o                         
  -9  26   4       1970.23       2036.83        78.31 o                         
  -8  26   4         22.37         32.08         5.97 o                         
  -7  26   4       1515.90       1586.60        62.55 o                         
  -6  26   4        918.05        961.99        27.40 o                         
  -5  26   4         26.33         47.13         9.44 o                         
  -4  26   4       3432.27       3550.33       125.74 o                         
  -3  26   4        174.08        182.30        10.53 o                         
  -2  26   4       1541.60       1590.14        49.57 o                         
  -1  26   4        555.68        519.73        20.38 o                         
   0  26   4       5755.32       6023.27       189.70 o                         
   1  26   4       5030.36       5152.96       134.85 o                         
   2  26   4       1226.20       1262.97        53.48 o                         
   3  26   4        217.31        238.46        10.67 o                         
   4  26   4       1167.99       1300.44        30.95 o                         
   5  26   4       1973.43       1912.29        77.91 o                         
   6  26   4      10229.70       9986.70       243.41 o                         
   7  26   4        103.39        108.69         5.51 o                         
  -9  27   4        349.64        319.25        12.09 o                         
  -8  27   4         54.21         51.56         5.19 o                         
  -7  27   4        108.72        156.71        10.77 o                         
  -6  27   4       4325.70       4451.32       113.93 o                         
  -5  27   4       4771.27       4682.82       153.35 o                         
  -4  27   4          7.07         12.42         6.60 o                         
  -3  27   4       1072.17       1150.85        34.85 o                         
  -2  27   4       1809.92       1814.36        54.65 o                         
  -1  27   4       1606.60       1735.27        53.42 o                         
   0  27   4        120.13        158.46        11.88 o                         
   1  27   4         73.68         81.16         8.55 o                         
   2  27   4        529.82        529.10        18.63 o                         
   3  27   4       1071.34       1159.51        33.59 o                         
   4  27   4        512.70        481.25        15.82 o                         
   5  27   4       8556.65       7896.60       413.37 o                         
   6  27   4        696.14        664.92        28.43 o                         
   7  27   4       3261.33       2947.56       134.50 o                         
  -8  28   4        505.74        436.53        12.99 o                         
  -7  28   4         81.63         79.06         5.71 o                         
  -6  28   4         48.58         67.61         6.00 o                         
  -5  28   4        407.55        398.46        14.35 o                         
  -4  28   4         12.60         32.79         8.54 o                         
  -3  28   4        142.74        176.01        19.39 o                         
  -2  28   4        835.58        835.02        27.95 o                         
  -1  28   4       3523.25       3462.42       114.93 o                         
   0  28   4        869.43        895.02        33.88 o                         
   1  28   4         16.38         45.80         8.77 o                         
   2  28   4        392.74        358.87        19.10 o                         
   3  28   4         15.37         15.09         5.34 o                         
   4  28   4       1678.16       1663.27        45.55 o                         
   5  28   4        272.42        237.43        11.91 o                         
   6  28   4       3265.42       2906.69        93.04 o                         
  -7  29   4         41.85         36.92         3.93 o                         
  -6  29   4        141.68        119.15         8.19 o                         
  -5  29   4       2321.09       2442.60       151.74 o                         
  -4  29   4        162.66        184.65        17.94 o                         
  -3  29   4        651.77        760.13        61.14 o                         
  -2  29   4         11.72         46.43        10.56 o                         
  -1  29   4        122.12        168.50        12.72 o                         
   0  29   4         38.12         69.35         9.08 o                         
   1  29   4        256.59        293.09        15.64 o                         
   2  29   4          4.29          6.52         6.40 o                         
   3  29   4         42.28         41.12         5.57 o                         
   4  29   4        614.71        553.00        24.59 o                         
   5  29   4        395.13        394.30        14.47 o                         
  -7  30   4         20.37         17.50         6.76 o                         
  -6  30   4       2162.05       1896.87        74.80 o                         
  -5  30   4         20.48         35.84         9.49 o                         
  -4  30   4       2961.96       3170.84       115.24 o                         
  -3  30   4       2915.52       3078.35       112.83 o                         
  -2  30   4       2899.48       3272.05       110.44 o                         
  -1  30   4       2682.66       2787.90        88.61 o                         
   0  30   4       5574.28       5836.34       181.59 o                         
   1  30   4       3211.70       3572.21       101.94 o                         
   2  30   4        247.03        233.56        16.96 o                         
   3  30   4         36.53         52.87         6.78 o                         
   4  30   4         38.56         47.86         6.60 o                         
   5  30   4       3230.07       2906.12       127.34 o                         
  -6  31   4       2149.44       1810.27        81.01 o                         
  -5  31   4       5479.73       5076.79       182.32 o                         
  -4  31   4        537.83        584.22        24.01 o                         
  -3  31   4       2988.16       3227.11       116.91 o                         
  -2  31   4       1363.44       1497.51        56.58 o                         
  -1  31   4       8233.62       8294.99       269.99 o                         
   0  31   4       7288.76       7368.20       250.04 o                         
   1  31   4        737.59        865.73        31.27 o                         
   2  31   4        286.08        303.00        11.94 o                         
   3  31   4        311.87        255.38        19.00 o                         
   4  31   4       1786.11       1518.78        96.08 o                         
  -5  32   4       1140.69        909.72        35.70 o                         
  -4  32   4       4045.54       3596.73       158.34 o                         
  -3  32   4        810.43        791.24        31.63 o                         
  -2  32   4       5121.05       5119.94       182.70 o                         
  -1  32   4       3137.62       3116.36        97.52 o                         
   0  32   4       3210.68       3004.02        84.66 o                         
   1  32   4       2079.82       1981.86        56.91 o                         
   2  32   4        418.56        347.86        16.47 o                         
   3  32   4       3432.79       3168.12       197.39 o                         
  -4  33   4        303.65        270.17        12.67 o                         
  -3  33   4       1280.11       1233.62        49.23 o                         
  -2  33   4       1081.64       1138.30        96.83 o                         
  -1  33   4       1378.30       1211.62        57.40 o                         
   0  33   4       1401.01       1152.50        43.81 o                         
   1  33   4        823.65        735.25        27.03 o                         
 -13   1   5        278.68        247.10        24.60 o                         
 -12   1   5         40.63         62.09        14.33 o                         
 -11   1   5        735.26        793.97        69.51 o                         
 -10   1   5       3094.24       3074.07       145.99 o                         
  -9   1   5      10326.05       9309.10       332.69 o                         
  -8   1   5       3314.59       3354.32        73.79 o                         
  -7   1   5        832.50        733.97        13.79 o                         
  -6   1   5       1926.11       1817.07        26.37 o                         
  -5   1   5        628.44        762.73        11.57 o                         
  -4   1   5      13523.28      13728.85       170.13 o                         
  -3   1   5       6917.88       7061.85        88.14 o                         
  -2   1   5        924.26       1121.59        13.97 o                         
  -1   1   5       5885.80       5953.71        67.31 o                         
   0   1   5        625.18        641.80         7.50 o                         
   1   1   5       2778.53       2489.12        28.03 o                         
   2   1   5       4852.37       5179.07        61.11 o                         
   3   1   5      28871.53      29917.51       348.50 o                         
   4   1   5        121.80        189.56         4.88 o                         
   5   1   5       3412.38       3381.88        55.11 o                         
   6   1   5        260.42        284.07        14.27 o                         
   7   1   5        113.96        108.01        16.54 o                         
   8   1   5       2288.72       2415.06       137.05 o                         
   9   1   5       4264.73       4089.13       129.59 o                         
  10   1   5       1429.56       1463.93       104.35 o                         
  11   1   5        482.33        506.27        22.48 o                         
 -13   2   5       1985.64       1797.83       116.98 o                         
 -12   2   5       2872.02       2786.49       217.43 o                         
 -11   2   5         22.61          9.05        16.54 o                         
 -10   2   5      18900.26      19166.45       676.22 o                         
  -9   2   5       4220.68       4183.25       131.60 o                         
  -8   2   5      16666.26      15262.25       329.56 o                         
  -7   2   5       3198.86       2891.69        48.40 o                         
  -6   2   5       1382.57       1408.94        21.07 o                         
  -5   2   5        176.17        271.80         5.98 o                         
  -4   2   5         56.42        120.12         3.77 o                         
  -3   2   5       3311.98       2721.75        35.87 o                         
  -2   2   5      16083.34      15529.36       181.63 o                         
  -1   2   5       4427.15       4613.95        51.49 o                         
   0   2   5       7196.43       6974.83        78.96 o                         
   1   2   5       1917.19       1989.41        23.00 o                         
   2   2   5      10622.12      10166.73       119.02 o                         
   3   2   5       2511.12       2393.01        28.71 o                         
   4   2   5       2738.82       2825.41        36.03 o                         
   5   2   5        881.84        876.02        15.66 o                         
   6   2   5        839.81        807.82        20.44 o                         
   7   2   5       7784.73       7656.82       192.91 o                         
   8   2   5      11466.45      11136.11       279.07 o                         
   9   2   5       2899.06       2934.73        85.13 o                         
  10   2   5       4116.42       3890.25       262.36 o                         
  11   2   5       9957.56      10191.56       360.62 o                         
 -13   3   5       2188.06       2279.62       145.32 o                         
 -12   3   5         90.05         45.50        19.68 o                         
 -11   3   5        212.10        399.39       126.07 o                         
 -10   3   5       1672.46       1653.44        55.06 o                         
  -9   3   5      35744.93      34869.43      1059.94 o                         
  -8   3   5       9587.71       9065.38       195.62 o                         
  -7   3   5       5734.78       5527.05        94.70 o                         
  -6   3   5       5087.96       5352.23        88.08 o                         
  -5   3   5        209.11        203.74         4.53 o                         
  -4   3   5       1316.96        974.35        12.97 o                         
  -3   3   5      39297.00      40210.62       506.21 o                         
  -2   3   5      14398.35      14082.43       170.60 o                         
  -1   3   5      13627.92      13156.87       145.94 o                         
   0   3   5       3388.02       3218.79        35.66 o                         
   1   3   5      15387.74      14507.04       160.89 o                         
   2   3   5       4856.32       5074.76        62.18 o                         
   3   3   5      13907.46      13820.45       164.85 o                         
   4   3   5       1516.27       1534.43        19.88 o                         
   5   3   5       1450.67       1442.07        34.86 o                         
   6   3   5       6685.27       6564.55       123.01 o                         
   7   3   5         18.46         40.89         9.91 o                         
   8   3   5      12564.47      12394.68       286.88 o                         
   9   3   5      10272.70      10491.72       290.79 o                         
  10   3   5       8829.24       9162.40       311.04 o                         
  11   3   5       1040.16       1085.47        60.05 o                         
 -13   4   5       1907.62       1893.81       121.90 o                         
 -12   4   5       1034.41       1086.58        75.06 o                         
 -11   4   5       1211.41       1200.79        49.02 o                         
 -10   4   5       1068.52       1171.37        40.73 o                         
  -9   4   5       6925.13       6922.62       191.62 o                         
  -8   4   5       8120.95       7741.69       193.68 o                         
  -7   4   5       6313.91       6177.36       109.26 o                         
  -6   4   5          6.40         13.39         2.87 o                         
  -5   4   5       1822.80       1661.67        22.77 o                         
  -4   4   5       5000.51       5148.19        65.54 o                         
  -3   4   5       5819.64       5669.11        72.03 o                         
  -2   4   5       4102.44       3840.74        46.31 o                         
  -1   4   5       1025.31       1045.69        11.93 o                         
   0   4   5      19772.69      20141.76       215.87 o                         
   1   4   5        271.55        219.88         3.27 o                         
   2   4   5      11565.83      11171.46       128.94 o                         
   3   4   5      15850.55      16293.45       194.59 o                         
   4   4   5      13859.56      14149.30       172.47 o                         
   5   4   5        232.19        300.54         9.16 o                         
   6   4   5         99.61        109.72        13.41 o                         
   7   4   5       6961.62       6800.49       148.59 o                         
   8   4   5        532.84        533.00        18.05 o                         
   9   4   5       3062.52       2977.90        77.51 o                         
  10   4   5        479.72        540.96        24.76 o                         
  11   4   5       3259.94       3332.39       120.28 o                         
 -13   5   5        298.80        329.65        28.29 o                         
 -12   5   5        489.93        541.27        43.06 o                         
 -11   5   5        135.06        167.11        19.06 o                         
 -10   5   5         32.17         50.22         9.15 o                         
  -9   5   5        272.85        270.14        11.67 o                         
  -8   5   5        815.48        760.52        23.29 o                         
  -7   5   5        225.46        246.08         7.50 o                         
  -6   5   5       3751.25       3761.05        71.70 o                         
  -5   5   5       1861.69       2159.72        31.00 o                         
  -4   5   5        170.70        133.70         3.84 o                         
  -3   5   5        157.73        220.64         3.63 o                         
  -2   5   5        659.49        653.54         8.44 o                         
  -1   5   5        467.61        535.51         6.75 o                         
   0   5   5       3861.05       4282.70        47.10 o                         
   1   5   5        474.23        562.78         7.24 o                         
   2   5   5        312.92        382.13         6.95 o                         
   3   5   5       3482.70       3812.99        45.17 o                         
   4   5   5       5608.97       5890.45        76.97 o                         
   5   5   5        186.95        180.34         6.92 o                         
   6   5   5        128.83        108.42         6.23 o                         
   7   5   5         80.78         89.22         7.14 o                         
   8   5   5        564.11        574.01        20.98 o                         
   9   5   5          6.49         10.35         9.51 o                         
  10   5   5        429.33        435.70        21.55 o                         
  11   5   5        447.93        423.94        19.40 o                         
 -13   6   5         71.43         98.39        15.99 o                         
 -11   6   5        380.07        364.16        19.59 o                         
 -10   6   5       4895.96       5139.13       160.17 o                         
  -9   6   5       1739.24       1895.58        50.32 o                         
  -8   6   5      15980.34      15117.33       376.20 o                         
  -7   6   5        926.28        895.55        21.39 o                         
  -6   6   5        113.36        121.94         4.88 o                         
  -5   6   5        254.06        253.43         7.48 o                         
  -4   6   5       1190.86       1491.92        20.53 o                         
  -3   6   5        221.03        149.87         2.88 o                         
  -2   6   5      15719.07      15835.32       195.81 o                         
  -1   6   5        175.66        226.85         4.50 o                         
   0   6   5       2517.97       3010.21        32.76 o                         
   1   6   5      10940.57      12071.31       136.20 o                         
   2   6   5       8149.68       7606.33        89.18 o                         
   3   6   5       5478.64       5309.56        66.30 o                         
   4   6   5       1057.72       1115.51        17.00 o                         
   5   6   5       1350.66       1273.03        25.51 o                         
   6   6   5         22.12         25.99         5.04 o                         
   7   6   5        439.63        441.81        16.29 o                         
   8   6   5       4322.44       4188.60       106.95 o                         
   9   6   5       1195.90       1264.72        35.62 o                         
  10   6   5       1792.45       1968.85        86.04 o                         
  11   6   5       2300.81       2285.55        83.44 o                         
 -14   7   5       7351.21       5573.33       365.12 o                         
 -13   7   5       2198.98       2363.52       149.03 o                         
 -12   7   5        791.60        829.28        59.06 o                         
 -11   7   5        931.00       1010.40        41.20 o                         
 -10   7   5       3533.62       3594.33       101.40 o                         
  -9   7   5      31120.31      30888.84       765.56 o                         
  -8   7   5       8214.79       7960.40       200.90 o                         
  -7   7   5       4093.46       3768.88        88.28 o                         
  -6   7   5       3670.52       3613.86        55.40 o                         
  -5   7   5         56.99         60.09         2.77 o                         
  -4   7   5       9000.21       8985.91       119.16 o                         
  -3   7   5       4249.09       3938.25        48.35 o                         
  -2   7   5       7903.41       7876.24        97.76 o                         
  -1   7   5       2707.99       2615.30        30.16 o                         
   0   7   5         26.66         34.58         2.13 o                         
   1   7   5       6778.60       6142.83        68.56 o                         
   2   7   5       2014.88       2085.04        26.04 o                         
   3   7   5      14778.95      14231.68       184.02 o                         
   4   7   5       3341.57       3440.51        51.74 o                         
   5   7   5        705.82        620.64        14.00 o                         
   6   7   5       1977.43       2031.14        39.56 o                         
   7   7   5       2131.11       2063.52        45.85 o                         
   8   7   5       9993.99       9694.42       243.40 o                         
   9   7   5       5958.67       6133.25       155.59 o                         
  10   7   5       2972.58       3073.08        98.19 o                         
  11   7   5       1189.75       1082.40        38.73 o                         
 -13   8   5       1166.01       1227.09        82.46 o                         
 -12   8   5       2125.93       2038.81       286.92 o                         
 -11   8   5        209.68        220.23        15.25 o                         
 -10   8   5       6138.61       6286.62       174.41 o                         
  -9   8   5       6943.38       6867.18       188.97 o                         
  -8   8   5      16964.74      16320.73       405.88 o                         
  -7   8   5       8857.01       8581.97       198.13 o                         
  -6   8   5       1546.37       1585.48        29.07 o                         
  -5   8   5       6547.98       6506.32       103.37 o                         
  -4   8   5       6468.54       6677.45        89.19 o                         
  -3   8   5      19285.39      19378.81       239.49 o                         
  -2   8   5      19444.74      19285.24       238.04 o                         
  -1   8   5       4624.08       4568.34        52.24 o                         
   0   8   5       4692.51       4232.94        46.04 o                         
   1   8   5         42.54         36.13         1.84 o                         
   2   8   5       8234.05       7771.82        94.73 o                         
   3   8   5       6107.11       6191.08        82.64 o                         
   4   8   5      14784.94      14768.08       248.66 o                         
   5   8   5        563.90        599.42        13.13 o                         
   6   8   5        925.93        882.66        21.92 o                         
   7   8   5      10489.57      10301.81       213.23 o                         
   8   8   5       6232.98       6196.86       146.18 o                         
   9   8   5       7476.44       7672.65       193.90 o                         
  10   8   5       1911.95       1970.44        57.15 o                         
  11   8   5       3393.30       3046.09       110.17 o                         
 -13   9   5       1559.12       1655.90       105.88 o                         
 -12   9   5        653.73        650.56        70.74 o                         
 -11   9   5       4124.62       4093.12       231.86 o                         
 -10   9   5       3335.41       3288.88        93.01 o                         
  -9   9   5       4786.23       4595.71       127.95 o                         
  -8   9   5       5007.71       5057.61       140.22 o                         
  -7   9   5        933.24        964.05        24.75 o                         
  -6   9   5      12704.64      12291.64       235.72 o                         
  -5   9   5          3.25         15.05         2.30 o                         
  -4   9   5       4647.54       4590.62        57.73 o                         
  -3   9   5        113.09        199.68         5.33 o                         
  -2   9   5       3598.01       3362.63        42.28 o                         
  -1   9   5      15834.53      15881.41       178.73 o                         
   0   9   5       5123.93       5394.21        59.42 o                         
   1   9   5       7221.77       6868.51        77.76 o                         
   2   9   5       6795.35       7211.51        93.58 o                         
   3   9   5       5730.50       5792.35        77.20 o                         
   4   9   5       2023.16       1793.61        33.37 o                         
   5   9   5       1798.16       1793.05        33.59 o                         
   6   9   5       4098.46       4015.04        83.96 o                         
   7   9   5         38.76         53.98         6.54 o                         
   8   9   5       4053.30       4116.78       101.92 o                         
   9   9   5        681.01        683.48        22.83 o                         
  10   9   5       3123.75       3142.67        94.66 o                         
  11   9   5       5578.82       5618.81       517.83 o                         
 -13  10   5       2029.34       2172.55       137.94 o                         
 -12  10   5        810.53        740.71        51.68 o                         
 -11  10   5        654.03        656.87        28.41 o                         
 -10  10   5        695.55        698.07        23.75 o                         
  -9  10   5        100.87        111.16        10.72 o                         
  -8  10   5       3398.92       3147.57        88.50 o                         
  -7  10   5        826.48        906.50        48.71 o                         
  -6  10   5       1082.59       1081.06        29.87 o                         
  -5  10   5       8909.49       9280.15       177.14 o                         
  -4  10   5         10.84         26.43         2.73 o                         
  -3  10   5         79.38        102.11         4.05 o                         
  -2  10   5       1076.74       1107.30        14.24 o                         
  -1  10   5        347.99        337.16         5.22 o                         
   0  10   5       6250.70       6779.96        75.69 o                         
   1  10   5       1989.66       2114.72        25.35 o                         
   2  10   5       1263.33       1379.24        18.87 o                         
   3  10   5        200.69        218.28         5.69 o                         
   4  10   5       1340.18       1350.02        26.94 o                         
   5  10   5       1746.48       1723.04        32.73 o                         
   6  10   5         96.33        106.69         6.92 o                         
   7  10   5        431.79        438.25        14.66 o                         
   8  10   5        563.67        579.12        17.51 o                         
   9  10   5        501.75        499.81        24.66 o                         
  10  10   5        293.47        295.13        12.48 o                         
  11  10   5       1928.85       1777.59        67.03 o                         
 -12  11   5       2885.91       2934.46       124.38 o                         
 -11  11   5        120.17        119.79        10.28 o                         
 -10  11   5       2107.28       2288.73        66.73 o                         
  -9  11   5       4425.42       4238.70       118.43 o                         
  -8  11   5       5432.75       5199.95       143.35 o                         
  -7  11   5       2557.43       2344.86        60.82 o                         
  -6  11   5        141.32        135.53         7.02 o                         
  -5  11   5         29.55         56.22         3.08 o                         
  -4  11   5       2849.64       2929.97        51.16 o                         
  -3  11   5       5097.92       5003.94        64.10 o                         
  -2  11   5        268.03        330.81         5.20 o                         
  -1  11   5         29.19         58.93         2.10 o                         
   0  11   5       1184.39       1098.83        13.80 o                         
   1  11   5       3151.60       3128.13        43.30 o                         
   2  11   5        676.13        659.37        10.52 o                         
   3  11   5       2945.14       2772.12        46.34 o                         
   4  11   5       1875.98       1850.34        36.06 o                         
   5  11   5        335.76        324.47         9.53 o                         
   6  11   5        312.28        360.65        16.42 o                         
   7  11   5        170.39        170.08         8.52 o                         
   8  11   5       2315.60       2348.15        55.29 o                         
   9  11   5       2730.72       2760.44        72.35 o                         
  10  11   5        487.61        548.50        24.86 o                         
  11  11   5         11.29         11.89         7.68 o                         
 -13  12   5        272.74        271.84        22.14 o                         
 -12  12   5       1618.64       1593.79        60.16 o                         
 -11  12   5        689.87        782.20        28.43 o                         
 -10  12   5       6436.75       6533.86       181.40 o                         
  -9  12   5       2497.00       2614.75        75.21 o                         
  -8  12   5      10499.89      10290.98       280.79 o                         
  -7  12   5       4784.29       4522.35       114.61 o                         
  -6  12   5        175.54        181.33         7.89 o                         
  -5  12   5       2054.01       2159.98        45.52 o                         
  -4  12   5        111.53        122.17         5.47 o                         
  -3  12   5      15187.30      15511.92       207.99 o                         
  -2  12   5       8142.90       7932.01        98.83 o                         
  -1  12   5       2413.73       2438.24        28.36 o                         
   0  12   5       9064.38       9239.78       104.59 o                         
   1  12   5        148.66        177.41         6.18 o                         
   2  12   5       4656.38       4137.02        63.93 o                         
   3  12   5       2461.33       2315.18        42.42 o                         
   4  12   5       1319.52       1257.20        25.40 o                         
   5  12   5        156.70        192.95         7.52 o                         
   6  12   5       3434.23       3395.24        67.99 o                         
   7  12   5       5791.91       5985.46       124.01 o                         
   8  12   5       2524.38       2556.64        55.54 o                         
   9  12   5       3926.43       3977.29       132.20 o                         
  10  12   5       1825.68       1757.16        73.05 o                         
  11  12   5       3546.04       3207.91       145.59 o                         
 -13  13   5       2049.43       1811.45        82.75 o                         
 -12  13   5        141.84        125.45        18.45 o                         
 -11  13   5       7372.14       7813.84       216.11 o                         
 -10  13   5       2209.10       2133.93        61.77 o                         
  -9  13   5      11428.97      11336.83       310.81 o                         
  -8  13   5      11690.34      11559.80       288.64 o                         
  -7  13   5        287.40        267.66        11.39 o                         
  -6  13   5       7407.92       7075.89       164.42 o                         
  -5  13   5        378.27        410.22        14.02 o                         
  -4  13   5      16363.29      16295.33       316.02 o                         
  -3  13   5       2968.18       2883.42        36.79 o                         
  -2  13   5      12862.04      12917.33       157.55 o                         
  -1  13   5      12412.49      12466.14       148.88 o                         
   0  13   5       2253.25       2260.44        26.40 o                         
   1  13   5      12351.22      11740.82       152.54 o                         
   2  13   5       1136.47       1114.82        21.68 o                         
   3  13   5      13401.49      12814.04       235.37 o                         
   4  13   5       2551.54       2538.92        51.19 o                         
   5  13   5       2585.44       2630.92        53.42 o                         
   6  13   5       6886.81       6934.48       136.13 o                         
   7  13   5        219.36        252.26        10.79 o                         
   8  13   5       5435.87       5694.07       119.52 o                         
   9  13   5       1101.63       1140.17        52.29 o                         
  10  13   5       4408.84       4292.97       134.25 o                         
 -12  14   5       5899.45       5709.90       202.23 o                         
 -11  14   5         26.34         49.85        16.95 o                         
 -10  14   5       2789.34       3002.02        85.15 o                         
  -9  14   5       2733.08       2737.98        77.88 o                         
  -8  14   5        401.45        440.36        21.18 o                         
  -7  14   5       2721.03       2727.01        70.53 o                         
  -6  14   5        786.38        813.14        21.99 o                         
  -5  14   5      26647.15      26266.78       603.30 o                         
  -4  14   5       1818.28       1794.20        38.87 o                         
  -3  14   5       4716.71       4858.89        73.06 o                         
  -2  14   5       3616.98       3738.46        49.66 o                         
  -1  14   5       6774.25       6556.20        82.35 o                         
   0  14   5      18157.86      17639.95       218.49 o                         
   1  14   5        908.57        884.17        16.07 o                         
   2  14   5       2380.61       2324.10        41.03 o                         
   3  14   5        160.33        187.08         9.47 o                         
   4  14   5       9106.46       8896.19       172.36 o                         
   5  14   5       6067.17       6078.40       119.53 o                         
   6  14   5       1364.52       1421.12        30.41 o                         
   7  14   5       3514.86       3621.09        80.69 o                         
   8  14   5        401.11        464.77        20.71 o                         
   9  14   5       1524.78       1541.37        58.15 o                         
  10  14   5        987.59        984.88        37.32 o                         
 -13  15   5       2096.91       1699.98        77.55 o                         
 -12  15   5       3095.59       3116.43       112.19 o                         
 -11  15   5       1910.80       2046.95        59.13 o                         
 -10  15   5        573.82        585.45        20.11 o                         
  -9  15   5         20.45         29.10         7.92 o                         
  -8  15   5        479.34        555.64        20.72 o                         
  -7  15   5         36.16         64.00         7.47 o                         
  -6  15   5      20379.31      20173.43       463.06 o                         
  -5  15   5          1.89         24.96         9.13 o                         
  -4  15   5        109.79        123.73         6.98 o                         
  -3  15   5         34.98         62.48         3.35 o                         
  -2  15   5       3290.24       3180.72        47.27 o                         
  -1  15   5        525.66        523.01         9.09 o                         
   0  15   5       2131.89       2245.34        36.07 o                         
   1  15   5       1522.48       1655.99        29.83 o                         
   2  15   5        726.60        728.64        24.06 o                         
   3  15   5        314.56        322.35        11.32 o                         
   4  15   5        827.44        865.49        21.44 o                         
   5  15   5        236.03        248.98        10.43 o                         
   6  15   5        166.43        206.34         9.77 o                         
   7  15   5       1440.35       1518.92        44.07 o                         
   8  15   5         48.74         68.56         8.32 o                         
   9  15   5        341.84        386.12        16.44 o                         
  10  15   5        123.17        109.30         6.59 o                         
 -12  16   5         91.02        106.76         8.93 o                         
 -11  16   5        291.30        338.68        13.16 o                         
 -10  16   5       1164.94       1167.04        52.59 o                         
  -9  16   5        399.06        405.00        16.08 o                         
  -8  16   5       2323.08       2524.75        65.81 o                         
  -7  16   5       1248.47       1375.20        38.62 o                         
  -6  16   5        395.88        392.05        14.08 o                         
  -5  16   5        807.22        821.74        22.35 o                         
  -4  16   5        316.16        340.89        14.77 o                         
  -3  16   5        578.94        575.83        12.40 o                         
  -2  16   5       3271.83       3104.35        48.70 o                         
  -1  16   5         88.16         88.54         4.21 o                         
   0  16   5        168.88        157.65         9.22 o                         
   1  16   5        215.32        273.80         9.93 o                         
   2  16   5       1648.07       1572.16        38.33 o                         
   3  16   5         34.08         62.86         7.12 o                         
   4  16   5       2855.66       2840.71        60.80 o                         
   5  16   5        780.45        816.96        20.93 o                         
   6  16   5        287.16        258.06        10.36 o                         
   7  16   5         22.72         44.66         7.58 o                         
   8  16   5       1190.35       1266.07        34.17 o                         
   9  16   5        169.12        207.33         8.14 o                         
  10  16   5        746.16        656.01        20.21 o                         
 -12  17   5         45.06         30.10         5.18 o                         
 -11  17   5       2633.88       2730.02        77.02 o                         
 -10  17   5        355.19        396.44        14.92 o                         
  -9  17   5       3068.30       3068.21        79.71 o                         
  -8  17   5        766.13        861.53        31.36 o                         
  -7  17   5       2375.46       2558.57        67.17 o                         
  -6  17   5        483.82        470.43        14.86 o                         
  -5  17   5        569.26        567.93        18.77 o                         
  -4  17   5       1817.63       1842.38        54.26 o                         
  -3  17   5       3339.76       3290.41        82.74 o                         
  -2  17   5       2793.51       2631.06        48.14 o                         
  -1  17   5       2000.42       1910.16        39.95 o                         
   0  17   5       1397.87       1436.57        32.73 o                         
   1  17   5       4497.69       4121.38        77.90 o                         
   2  17   5       2412.41       2362.57        45.94 o                         
   3  17   5        784.83        787.56        19.72 o                         
   4  17   5       2263.77       2363.53        51.39 o                         
   5  17   5        279.51        292.61        11.24 o                         
   6  17   5       3363.71       3557.43        80.87 o                         
   7  17   5         14.78         39.67         9.07 o                         
   8  17   5       2274.90       2496.98        57.62 o                         
   9  17   5       1641.63       1668.72        42.15 o                         
  10  17   5       2824.89       2502.58        90.17 o                         
 -12  18   5       3251.39       2697.37        76.21 o                         
 -11  18   5        575.84        628.00        22.74 o                         
 -10  18   5       2180.41       2454.47        69.61 o                         
  -9  18   5        421.45        426.58        15.46 o                         
  -8  18   5        901.17        853.08        25.42 o                         
  -7  18   5       4889.00       5203.02       131.39 o                         
  -6  18   5        458.98        475.45        15.84 o                         
  -5  18   5       9786.15       9672.84       224.72 o                         
  -4  18   5        744.43        797.14        26.14 o                         
  -3  18   5       9471.10       9373.22       218.03 o                         
  -2  18   5       3096.48       3087.13        66.29 o                         
  -1  18   5        566.65        585.90        21.86 o                         
   0  18   5       7999.75       7795.48       162.80 o                         
   1  18   5       2114.16       1968.59        44.34 o                         
   2  18   5       8764.17       8435.54       163.76 o                         
   3  18   5        281.87        288.05         9.60 o                         
   4  18   5       5771.23       6095.73       127.13 o                         
   5  18   5       8473.46       8906.18       183.41 o                         
   6  18   5       1262.82       1269.64        32.19 o                         
   7  18   5       4963.49       5180.29       116.98 o                         
   8  18   5         89.45        121.55         7.55 o                         
   9  18   5       1459.07       1365.70        55.12 o                         
 -12  19   5       5264.46       4402.43       159.82 o                         
 -11  19   5       8047.84       7861.72       218.42 o                         
 -10  19   5       1138.51       1159.14        34.87 o                         
  -9  19   5         58.19         85.01         8.43 o                         
  -8  19   5       1955.55       2172.74        57.85 o                         
  -7  19   5        726.93        775.60        23.84 o                         
  -6  19   5       9998.90       9974.43       232.26 o                         
  -5  19   5        649.79        651.55        24.80 o                         
  -4  19   5       2152.13       2198.73        63.81 o                         
  -3  19   5         83.70         90.64         9.69 o                         
  -2  19   5       8307.40       8006.31       164.98 o                         
  -1  19   5       4515.92       4333.55        92.20 o                         
   0  19   5        187.28        183.49         8.47 o                         
   1  19   5       8873.24       8709.21       192.84 o                         
   2  19   5       2030.05       1995.43        41.49 o                         
   3  19   5       2247.23       2185.56        45.63 o                         
   4  19   5       3591.88       3615.29        73.09 o                         
   5  19   5        780.85        831.47        21.10 o                         
   6  19   5       2767.64       3119.97        70.92 o                         
   7  19   5       2158.60       2328.83        55.39 o                         
   8  19   5       2000.14       2002.79        47.46 o                         
   9  19   5        455.47        491.21        24.07 o                         
 -11  20   5       1187.79       1116.39        57.92 o                         
 -10  20   5       1964.80       1835.44        47.84 o                         
  -9  20   5        136.75        156.53        10.91 o                         
  -8  20   5        786.31        819.99        29.63 o                         
  -7  20   5        858.20        965.86        26.14 o                         
  -6  20   5        508.70        576.51        21.64 o                         
  -5  20   5       7368.20       7480.65       207.19 o                         
  -4  20   5       2127.21       2106.96        61.48 o                         
  -3  20   5       2314.10       2269.90        55.98 o                         
  -2  20   5         35.24         74.17        12.62 o                         
  -1  20   5         98.48         94.13         7.06 o                         
   0  20   5       1970.89       2050.32        59.09 o                         
   1  20   5       1559.79       1538.68        40.97 o                         
   2  20   5         66.15         73.64         7.28 o                         
   3  20   5        976.77        998.88        24.29 o                         
   4  20   5        366.19        388.50        12.41 o                         
   5  20   5      15823.20      16286.22       352.11 o                         
   6  20   5         53.59         42.85        10.04 o                         
   7  20   5       3278.13       3535.82        80.44 o                         
   8  20   5         72.96        120.28         6.20 o                         
   9  20   5       2490.35       2168.62        56.42 o                         
 -11  21   5         97.13        103.26         6.51 o                         
 -10  21   5       1527.54       1460.00        81.76 o                         
  -9  21   5       2185.15       2195.19        58.10 o                         
  -8  21   5        179.47        180.38        13.14 o                         
  -7  21   5         21.74         34.63         6.13 o                         
  -6  21   5          8.75         45.39        17.82 o                         
  -5  21   5        262.84        297.70        21.04 o                         
  -4  21   5        191.53        210.39        12.64 o                         
  -3  21   5        831.06        878.67        24.71 o                         
  -2  21   5        356.01        354.70        25.13 o                         
  -1  21   5        951.06        962.72        24.29 o                         
   0  21   5        327.15        352.06        12.62 o                         
   1  21   5        131.79        170.60         9.73 o                         
   2  21   5         44.77         94.04        17.53 o                         
   3  21   5       1056.65       1040.48        25.37 o                         
   4  21   5        137.89        137.05         9.58 o                         
   5  21   5         24.46         30.19         6.38 o                         
   6  21   5        430.49        493.52        14.31 o                         
   7  21   5         14.22         33.66         5.25 o                         
   8  21   5         91.37         86.10         5.71 o                         
   9  21   5        341.95        334.71        18.21 o                         
 -11  22   5         24.32         29.51         5.84 o                         
 -10  22   5       1255.57       1128.62        62.39 o                         
  -9  22   5       2724.12       2706.86       105.51 o                         
  -8  22   5        287.85        276.28        17.49 o                         
  -7  22   5         92.73        163.48        11.80 o                         
  -6  22   5        580.35        526.62        19.47 o                         
  -5  22   5       1482.74       1606.78        44.02 o                         
  -4  22   5       1105.95       1134.24        35.71 o                         
  -3  22   5       6475.75       6470.19       153.59 o                         
  -2  22   5       4499.98       4803.49       115.48 o                         
  -1  22   5       7999.42       7982.33       175.67 o                         
   0  22   5       2200.46       2311.95        80.86 o                         
   1  22   5          0.74         15.49         6.94 o                         
   2  22   5       1952.48       1969.25        56.97 o                         
   3  22   5        628.42        629.46        23.67 o                         
   4  22   5       3034.59       3114.49        61.17 o                         
   5  22   5        653.48        775.48        20.02 o                         
   6  22   5         56.57         74.94         6.76 o                         
   7  22   5        682.37        698.94        27.91 o                         
   8  22   5        460.55        361.97        12.70 o                         
 -10  23   5         27.24         11.59         9.91 o                         
  -9  23   5        182.71        188.24        15.67 o                         
  -8  23   5        320.20        400.07        38.05 o                         
  -7  23   5        618.61        638.66        26.31 o                         
  -6  23   5      20017.07      21327.41       581.08 o                         
  -5  23   5       3129.92       3211.26        83.75 o                         
  -4  23   5       6908.95       7229.65       182.89 o                         
  -3  23   5        707.81        765.09        26.21 o                         
  -2  23   5       3915.08       3967.53        94.98 o                         
  -1  23   5      13543.41      13748.75       347.18 o                         
   0  23   5       1650.86       1733.59        48.97 o                         
   1  23   5       8230.68       8528.43       217.87 o                         
   2  23   5        108.05        157.62        14.76 o                         
   3  23   5       1047.74       1128.56        26.38 o                         
   4  23   5        964.20       1023.54        23.84 o                         
   5  23   5       4463.12       4706.16       101.23 o                         
   6  23   5      10171.75      10627.50       219.41 o                         
   7  23   5       2491.58       2139.73        61.79 o                         
   8  23   5       2804.82       2903.67       174.57 o                         
 -10  24   5       3949.54       3397.07       105.81 o                         
  -9  24   5       4270.37       4056.59       126.60 o                         
  -8  24   5        486.78        482.03        20.06 o                         
  -7  24   5       9909.89      10185.86       447.64 o                         
  -6  24   5        401.47        440.98        15.87 o                         
  -5  24   5      12095.63      13255.96       332.05 o                         
  -4  24   5        259.56        315.48        13.45 o                         
  -3  24   5      13290.15      13611.90       376.62 o                         
  -2  24   5        135.70        158.35         9.92 o                         
  -1  24   5        189.34        210.85        13.31 o                         
   0  24   5      10779.69      10955.27       321.28 o                         
   1  24   5        975.42       1013.69        32.52 o                         
   2  24   5       2308.44       2414.44        81.26 o                         
   3  24   5        753.79        761.05        41.40 o                         
   4  24   5       5938.56       6005.26       168.13 o                         
   5  24   5      14152.49      14575.07       384.25 o                         
   6  24   5        768.31        770.83        29.03 o                         
   7  24   5       3974.06       3299.58        97.57 o                         
 -10  25   5        528.06        471.30        16.45 o                         
  -9  25   5         40.67         46.92         4.62 o                         
  -8  25   5        625.99        644.75        23.49 o                         
  -7  25   5          8.85          9.12         5.72 o                         
  -6  25   5      13934.22      14493.99       362.71 o                         
  -5  25   5       1341.94       1395.89        41.19 o                         
  -4  25   5       3887.44       3896.31       123.51 o                         
  -3  25   5        194.18        210.60        15.65 o                         
  -2  25   5       1590.76       1661.31        47.16 o                         
  -1  25   5        305.86        433.44        20.65 o                         
   0  25   5          8.27         13.48         7.29 o                         
   1  25   5       8681.33       8948.26       249.50 o                         
   2  25   5        442.73        428.41        17.25 o                         
   3  25   5        583.47        661.81        19.60 o                         
   4  25   5       1441.74       1462.28        76.48 o                         
   5  25   5       1245.26       1293.71        58.27 o                         
   6  25   5       7111.11       6407.12       248.01 o                         
   7  25   5       1161.91       1006.08        44.23 o                         
  -9  26   5        118.91        112.70        10.91 o                         
  -8  26   5          0.13          7.84         4.49 o                         
  -7  26   5       1020.08        981.70        30.23 o                         
  -6  26   5        290.44        272.87        12.50 o                         
  -5  26   5        394.23        441.51        15.13 o                         
  -4  26   5          3.66         17.62         7.30 o                         
  -3  26   5          6.24          9.10         7.43 o                         
  -2  26   5        571.01        598.61        26.97 o                         
  -1  26   5         50.49         53.91         9.31 o                         
   0  26   5       1643.44       1726.52        57.95 o                         
   1  26   5        342.72        328.66        23.60 o                         
   2  26   5         19.19         51.36         9.53 o                         
   3  26   5         76.17         80.57         7.93 o                         
   4  26   5         43.62         38.66         5.52 o                         
   5  26   5        328.40        331.33        16.21 o                         
   6  26   5        330.45        320.60        18.63 o                         
  -9  27   5         33.81         29.95        12.30 o                         
  -8  27   5         45.16         42.22         4.44 o                         
  -7  27   5         64.51         70.27        10.21 o                         
  -6  27   5       1532.70       1562.98        39.42 o                         
  -5  27   5        616.24        611.51        18.69 o                         
  -4  27   5       2349.68       2422.52        94.34 o                         
  -3  27   5         26.63         40.11         8.02 o                         
  -2  27   5       1421.51       1470.22        63.07 o                         
  -1  27   5       2480.15       2599.47       112.00 o                         
   0  27   5        530.45        553.52        23.08 o                         
   1  27   5        434.12        446.87        16.33 o                         
   2  27   5       1428.05       1502.81        58.50 o                         
   3  27   5         67.05         72.29         9.56 o                         
   4  27   5        526.68        554.64        25.52 o                         
   5  27   5        428.07        452.21        16.69 o                         
   6  27   5        398.43        372.77        12.95 o                         
  -8  28   5         25.43         51.54         7.35 o                         
  -7  28   5       2490.60       1958.25        74.45 o                         
  -6  28   5         27.18         28.99         4.82 o                         
  -5  28   5      15471.51      16466.19       802.56 o                         
  -4  28   5         11.80         34.81        11.35 o                         
  -3  28   5        974.81       1002.25        60.98 o                         
  -2  28   5        130.20        159.94        10.97 o                         
  -1  28   5       1346.05       1472.50        61.24 o                         
   0  28   5       5679.89       6289.75       196.99 o                         
   1  28   5        778.17        878.45        32.78 o                         
   2  28   5         73.11         87.46         7.97 o                         
   3  28   5        265.45        289.33        13.39 o                         
   4  28   5       2229.56       2288.00       152.68 o                         
   5  28   5      12367.30      12136.21       506.97 o                         
  -7  29   5        830.42        756.85        36.41 o                         
  -6  29   5      10565.96      10786.69       544.88 o                         
  -5  29   5          6.67         15.32         5.00 o                         
  -4  29   5       2114.71       2190.61       110.13 o                         
  -3  29   5         86.27         81.88         9.00 o                         
  -2  29   5       1654.45       1713.72        63.97 o                         
  -1  29   5        998.70       1138.01        39.53 o                         
   0  29   5        136.42        144.20        10.04 o                         
   1  29   5       3058.06       3192.26        91.74 o                         
   2  29   5        137.47        160.98        16.63 o                         
   3  29   5        474.67        473.46        22.28 o                         
   4  29   5       3170.61       2899.70        79.77 o                         
   5  29   5        666.02        566.06        38.15 o                         
  -6  30   5         52.07         39.91         5.46 o                         
  -5  30   5       2383.34       1994.96       131.18 o                         
  -4  30   5         45.64         58.89         7.61 o                         
  -3  30   5       1800.98       1785.18        66.58 o                         
  -2  30   5        447.65        502.53        22.86 o                         
  -1  30   5        140.97        133.68        13.14 o                         
   0  30   5       1449.40       1356.90        47.26 o                         
   1  30   5        278.77        287.60        13.70 o                         
   2  30   5       1073.11       1146.00        34.92 o                         
   3  30   5        125.72        114.69         8.88 o                         
   4  30   5         18.87         26.92         5.68 o                         
  -5  31   5        384.52        353.57        15.59 o                         
  -4  31   5        185.90        164.40         9.74 o                         
  -3  31   5         11.66         18.97         6.64 o                         
  -2  31   5        102.32         96.17         8.61 o                         
  -1  31   5        114.89        133.94        13.46 o                         
   0  31   5          0.18          3.83         6.90 o                         
   1  31   5        173.34        137.26        14.83 o                         
   2  31   5          1.56          6.29         8.15 o                         
   3  31   5         37.73         52.73         4.86 o                         
  -4  32   5        513.95        466.24        19.62 o                         
  -3  32   5       1910.57       1614.61        59.48 o                         
  -2  32   5          6.64          5.89         5.41 o                         
  -1  32   5        311.93        310.97        13.25 o                         
   0  32   5       1176.47       1148.71        73.03 o                         
   1  32   5         38.19         46.92         4.94 o                         
   2  32   5         50.26         -2.11         2.11 o                         
  -2  33   5       3410.08       2989.60        94.80 o                         
  -1  33   5       1935.19       1754.35        73.51 o                         
   0  33   5        218.65         55.08        24.60 o                         
 -13   0   6      11798.67      10130.38       622.23 o                         
 -12   0   6       3049.61       3306.90       209.45 o                         
 -11   0   6       6410.22       7223.85       448.10 o                         
 -10   0   6        764.69        772.65        57.83 o                         
  -9   0   6       3334.00       3069.48       150.33 o                         
  -8   0   6      17432.80      17011.99       735.64 o                         
  -7   0   6       2484.63       2525.77        91.50 o                         
  -6   0   6       7022.57       7481.28       162.42 o                         
  -5   0   6       2336.15       2251.80        44.67 o                         
  -4   0   6      24424.77      24047.31       439.21 o                         
  -3   0   6      31053.96      29977.74       524.44 o                         
  -2   0   6       1539.37       1392.02        25.36 o                         
  -1   0   6      56954.75      61771.59       997.39 o                         
   0   0   6      12023.41      11602.88       181.99 o                         
   1   0   6      16168.90      15555.70       261.56 o                         
   2   0   6       7168.70       7752.20       131.15 o                         
   3   0   6         93.13        140.96         5.03 o                         
   4   0   6      16854.66      17808.50       382.65 o                         
   5   0   6       5832.68       5697.93       175.87 o                         
   6   0   6      20671.74      20143.64       549.48 o                         
   7   0   6        286.69        334.56        26.29 o                         
   8   0   6       3002.18       2884.50       131.09 o                         
   9   0   6        231.73        258.29        31.98 o                         
  11   0   6       5396.01       5168.68       317.48 o                         
 -13   1   6        846.98        741.23        84.29 o                         
 -12   1   6        583.19        638.51        34.80 o                         
 -11   1   6        507.31        607.34        38.70 o                         
 -10   1   6       5367.05       5135.26       226.80 o                         
  -9   1   6      10688.99      10361.29       319.46 o                         
  -8   1   6       1989.39       1856.92        60.32 o                         
  -7   1   6       8581.30       8121.46       176.14 o                         
  -6   1   6       1194.19       1456.91        22.83 o                         
  -5   1   6      12814.87      12595.56       181.73 o                         
  -4   1   6      17337.10      17488.64       231.98 o                         
  -3   1   6       5779.08       5389.66        68.86 o                         
  -2   1   6      27650.22      27551.12       333.68 o                         
  -1   1   6       2930.22       2931.82        33.91 o                         
   0   1   6      15501.25      14814.90       167.17 o                         
   1   1   6       2056.69       2308.96        27.68 o                         
   2   1   6       7993.89       7879.85        98.06 o                         
   3   1   6      10104.65      10684.60       132.92 o                         
   4   1   6       1040.97       1071.72        18.67 o                         
   5   1   6       5105.55       5135.78        95.96 o                         
   6   1   6       1872.03       1844.13        40.54 o                         
   7   1   6       7506.08       7105.76       179.00 o                         
   8   1   6       1468.29       1431.64        70.89 o                         
   9   1   6       2587.40       2533.26        85.28 o                         
  10   1   6       1412.04       1559.55        75.09 o                         
  11   1   6       1330.20       1227.82        46.44 o                         
 -13   2   6       3662.82       3090.20       520.25 o                         
 -12   2   6        349.94        417.97        46.13 o                         
 -11   2   6        120.01        179.45        25.21 o                         
 -10   2   6       3062.18       3076.40       113.56 o                         
  -9   2   6        243.78        287.21        23.34 o                         
  -8   2   6       4517.77       4245.03       107.56 o                         
  -7   2   6        183.42        190.68         6.72 o                         
  -6   2   6       5305.15       5115.42        82.33 o                         
  -5   2   6         38.07         42.44         2.72 o                         
  -4   2   6       2789.60       2667.47        35.43 o                         
  -3   2   6       2119.42       1917.08        24.59 o                         
  -2   2   6       3661.65       3702.20        43.34 o                         
  -1   2   6       7299.41       7312.59        82.97 o                         
   0   2   6        960.60        973.92        11.95 o                         
   1   2   6       4451.61       4199.97        49.84 o                         
   2   2   6       2048.68       2351.91        29.36 o                         
   3   2   6       5723.83       5793.97        73.05 o                         
   4   2   6       1840.17       1854.12        32.38 o                         
   5   2   6       1390.80       1268.39        24.50 o                         
   6   2   6        210.96        211.43         8.45 o                         
   7   2   6        881.46        902.65        24.97 o                         
   8   2   6        155.54        131.69        12.33 o                         
   9   2   6         29.23         26.54         9.17 o                         
  10   2   6        869.47        980.23        39.07 o                         
  11   2   6        589.25        547.03        20.25 o                         
 -13   3   6        228.71        214.02        23.37 o                         
 -12   3   6         21.56         24.26        15.24 o                         
 -11   3   6         33.32         29.02        16.37 o                         
 -10   3   6        532.79        510.42        26.15 o                         
  -9   3   6       2296.80       2171.03        82.00 o                         
  -8   3   6       1627.52       1482.65        37.07 o                         
  -7   3   6        424.73        424.80        10.37 o                         
  -6   3   6          9.07         17.16         3.09 o                         
  -5   3   6         80.92         60.94         2.93 o                         
  -4   3   6        247.25        279.16         4.97 o                         
  -3   3   6        772.42        837.67        11.40 o                         
  -2   3   6       1963.03       2000.18        25.14 o                         
  -1   3   6       2904.42       3234.20        36.99 o                         
   0   3   6          8.05         17.84         1.98 o                         
   1   3   6         68.60         90.15         2.50 o                         
   2   3   6         14.38         32.54         2.82 o                         
   3   3   6       4701.50       4728.63        57.56 o                         
   4   3   6        203.27        180.05         7.42 o                         
   5   3   6        103.54        127.80         7.25 o                         
   6   3   6       1952.19       1988.58        43.43 o                         
   7   3   6         26.94         48.42         7.93 o                         
   8   3   6        383.13        370.91        13.81 o                         
   9   3   6        543.49        555.50        20.19 o                         
  10   3   6        668.47        715.21        32.35 o                         
  11   3   6        686.78        643.52        22.30 o                         
 -13   4   6       1306.90       1436.44        94.78 o                         
 -12   4   6        136.96        145.13        29.52 o                         
 -11   4   6       2291.06       2302.56       106.64 o                         
 -10   4   6        153.02        179.10        12.75 o                         
  -9   4   6       1159.47       1103.25        44.52 o                         
  -8   4   6       5110.56       5073.67       119.41 o                         
  -7   4   6       3520.17       3492.90        72.67 o                         
  -6   4   6       1118.33       1377.03        28.17 o                         
  -5   4   6       2032.21       2074.74        34.86 o                         
  -4   4   6       1521.11       1508.52        21.91 o                         
  -3   4   6      34411.83      35168.58       434.78 o                         
  -2   4   6         40.58         71.32         2.99 o                         
  -1   4   6      12800.71      13747.14       154.73 o                         
   0   4   6         66.11         43.50         2.04 o                         
   1   4   6       2400.16       2317.08        27.55 o                         
   2   4   6       3143.60       3286.82        40.16 o                         
   3   4   6       2379.00       2534.30        31.87 o                         
   4   4   6       9584.42       9836.97       182.26 o                         
   5   4   6       3915.83       3858.32        70.59 o                         
   6   4   6      10999.54      10932.45       203.45 o                         
   7   4   6        715.74        689.06        19.29 o                         
   8   4   6       2240.18       2115.59        52.24 o                         
   9   4   6       3771.56       3718.31       105.66 o                         
  10   4   6        495.32        539.04        20.58 o                         
  11   4   6       3607.16       3583.03       130.87 o                         
 -13   5   6        113.88        121.76        23.37 o                         
 -12   5   6       1499.34       1744.22       116.94 o                         
 -11   5   6        107.83        124.65        13.00 o                         
 -10   5   6      11175.34      11425.89       313.76 o                         
  -9   5   6       1292.06       1420.36        42.68 o                         
  -8   5   6       4490.22       4337.18       109.73 o                         
  -7   5   6        203.26        214.50         8.11 o                         
  -6   5   6       1193.28       1165.55        24.16 o                         
  -5   5   6        123.07        136.45         4.05 o                         
  -4   5   6      13169.93      12910.07       164.13 o                         
  -3   5   6       4270.59       4151.23        51.17 o                         
  -2   5   6      18151.08      17572.90       209.20 o                         
  -1   5   6       3123.80       3105.76        36.14 o                         
   0   5   6       5036.99       4837.49        53.20 o                         
   1   5   6        238.91        270.59         4.54 o                         
   2   5   6       1369.96       1459.54        17.75 o                         
   3   5   6      18514.65      19144.54       247.01 o                         
   4   5   6       3933.77       3922.35        70.95 o                         
   5   5   6       5812.95       5876.94       105.43 o                         
   6   5   6        685.70        672.56        16.08 o                         
   7   5   6      10554.27      10407.10       225.95 o                         
   8   5   6       1686.01       1654.82        45.77 o                         
   9   5   6       2370.08       2461.15        93.27 o                         
  10   5   6       5069.99       5279.48       239.94 o                         
  11   5   6       2207.86       1989.38        70.25 o                         
 -13   6   6       4054.50       4551.94       283.65 o                         
 -12   6   6        107.23        104.54        19.68 o                         
 -11   6   6       3748.64       3844.98       192.27 o                         
 -10   6   6         57.42        119.01        14.85 o                         
  -9   6   6       8071.50       8020.55       203.02 o                         
  -8   6   6       6277.33       5904.39       149.00 o                         
  -7   6   6       1687.44       1599.81        33.47 o                         
  -6   6   6        973.54        914.58        18.11 o                         
  -5   6   6          6.10         22.65         2.76 o                         
  -4   6   6       5320.43       5221.89        66.84 o                         
  -3   6   6       9042.41       8890.49       106.26 o                         
  -2   6   6        864.04        845.65        10.96 o                         
  -1   6   6       6403.46       6245.29        73.53 o                         
   0   6   6        793.79        798.04         9.31 o                         
   1   6   6      10867.32      10972.68       119.90 o                         
   2   6   6       5290.12       5430.98        62.97 o                         
   3   6   6        113.17        144.24         6.02 o                         
   4   6   6       5861.89       5923.65       105.90 o                         
   5   6   6        921.04        991.80        20.09 o                         
   6   6   6       7628.04       7416.00       145.04 o                         
   7   6   6       2831.27       2685.75        61.34 o                         
   8   6   6        961.89        997.78        29.32 o                         
   9   6   6       1850.60       1959.22        53.33 o                         
  10   6   6        698.52        723.05        42.80 o                         
  11   6   6       4072.46       3838.89       120.18 o                         
 -13   7   6       1075.75       1292.25        84.92 o                         
 -12   7   6        683.97        703.54        66.44 o                         
 -11   7   6        379.42        448.19        31.52 o                         
 -10   7   6        276.53        251.14        13.49 o                         
  -9   7   6       2106.57       2104.88        55.68 o                         
  -8   7   6       1348.10       1321.71        36.06 o                         
  -7   7   6       5876.91       5605.55       130.42 o                         
  -6   7   6        798.98        794.90        17.17 o                         
  -5   7   6       5223.54       5471.77        81.45 o                         
  -4   7   6       1343.93       1413.95        19.47 o                         
  -3   7   6       1091.26       1299.32        16.70 o                         
  -2   7   6         92.33        116.78         3.78 o                         
  -1   7   6        759.79        693.19         8.82 o                         
   0   7   6        195.03        183.83         3.81 o                         
   1   7   6       7018.30       7327.73        81.69 o                         
   2   7   6       4383.85       4761.82        58.61 o                         
   3   7   6       2125.87       1996.56        33.44 o                         
   4   7   6         15.07         25.80         4.60 o                         
   5   7   6        257.82        297.52         9.59 o                         
   6   7   6         23.91         38.28         6.14 o                         
   7   7   6        104.89         93.91         7.31 o                         
   8   7   6         65.87         51.31         8.85 o                         
   9   7   6         21.67         40.12         7.02 o                         
  10   7   6       5054.62       5030.12       243.56 o                         
  11   7   6        426.60        373.54        22.22 o                         
 -13   8   6         73.38         87.32        14.76 o                         
 -12   8   6       3968.49       3700.06       458.01 o                         
 -11   8   6       1723.48       1626.67        69.82 o                         
 -10   8   6       2233.05       2250.13        73.09 o                         
  -9   8   6       2551.77       2423.40        63.57 o                         
  -8   8   6       5299.80       4781.88       122.03 o                         
  -7   8   6         92.95        146.96         7.43 o                         
  -6   8   6       5021.83       4622.68        96.34 o                         
  -5   8   6       2859.47       2983.41        46.47 o                         
  -4   8   6       5396.98       5697.28        76.42 o                         
  -3   8   6      17660.72      17838.36       225.42 o                         
  -2   8   6        451.52        417.00         5.90 o                         
  -1   8   6       6917.55       7046.84        84.27 o                         
   0   8   6       9326.85       8973.46       100.00 o                         
   1   8   6      10582.16      11026.19       124.60 o                         
   2   8   6       2495.91       2690.07        36.02 o                         
   3   8   6        257.73        285.17         7.36 o                         
   4   8   6       1000.94       1019.48        22.85 o                         
   5   8   6       4988.94       4936.13        89.64 o                         
   6   8   6        582.00        584.89        15.95 o                         
   7   8   6        627.71        614.09        17.89 o                         
   8   8   6       2319.99       2328.93        62.07 o                         
   9   8   6        881.74        857.17        25.17 o                         
  10   8   6        949.18        970.97        52.30 o                         
  11   8   6        255.71        267.51        22.14 o                         
 -13   9   6        366.48        381.34        29.52 o                         
 -12   9   6         43.12         35.66        12.30 o                         
 -11   9   6        793.75        878.27        37.46 o                         
 -10   9   6       4638.57       4610.35       144.11 o                         
  -9   9   6       4500.06       4627.66       130.52 o                         
  -8   9   6       2905.43       2771.15        72.23 o                         
  -7   9   6       5348.40       5035.72       127.00 o                         
  -6   9   6        181.44        199.01         8.28 o                         
  -5   9   6        110.44        134.48         4.16 o                         
  -4   9   6      10704.96      10557.35       145.57 o                         
  -3   9   6       1223.92       1159.02        15.35 o                         
  -2   9   6      16809.63      16237.76       193.70 o                         
  -1   9   6       6964.88       6928.21        81.40 o                         
   0   9   6      12188.62      12238.86       145.61 o                         
   1   9   6        361.14        337.17         5.86 o                         
   2   9   6      10573.49      10605.94       167.96 o                         
   3   9   6       3583.88       3375.08        59.11 o                         
   4   9   6        150.64        180.73        11.46 o                         
   5   9   6       2189.80       2310.37        44.13 o                         
   6   9   6       2967.88       3005.23        58.42 o                         
   7   9   6       3407.25       3491.00        71.55 o                         
   8   9   6        309.03        339.99        14.45 o                         
   9   9   6        741.45        854.05        27.85 o                         
  10   9   6         44.47         60.43        10.84 o                         
 -12  10   6       1058.38       1091.27        86.51 o                         
 -11  10   6       4060.84       4001.96       125.28 o                         
 -10  10   6       7230.68       7479.74       231.07 o                         
  -9  10   6       3268.07       3365.60        94.77 o                         
  -8  10   6      10752.57      10201.93       279.62 o                         
  -7  10   6       2642.54       2514.01        65.11 o                         
  -6  10   6       6438.09       6048.53       152.23 o                         
  -5  10   6         38.15         43.13         3.68 o                         
  -4  10   6      16320.57      16202.60       220.21 o                         
  -3  10   6      41602.12      43039.61       552.72 o                         
  -2  10   6       7088.85       7044.26        83.20 o                         
  -1  10   6      12933.38      12389.23       145.25 o                         
   0  10   6       1340.83       1135.50        14.88 o                         
   1  10   6      16685.00      16532.24       193.33 o                         
   2  10   6        802.14        714.93        13.80 o                         
   3  10   6      10899.07      10859.18       193.08 o                         
   4  10   6      10074.31      10190.71       173.99 o                         
   5  10   6       3778.39       3801.41        70.10 o                         
   6  10   6       6761.69       6690.34       126.01 o                         
   7  10   6          3.58         18.93         6.84 o                         
   8  10   6       3074.94       3133.02        77.36 o                         
   9  10   6        195.49        219.69        17.88 o                         
  10  10   6       3548.38       3339.49       113.73 o                         
 -13  11   6        194.44        200.49        19.68 o                         
 -12  11   6       4830.82       4861.72       174.26 o                         
 -11  11   6        674.30        749.97        27.20 o                         
 -10  11   6       2138.08       2133.99        62.21 o                         
  -9  11   6       5810.21       5726.45       159.47 o                         
  -8  11   6        647.55        590.70        20.29 o                         
  -7  11   6      19766.03      18701.42       463.41 o                         
  -6  11   6        181.63        215.77        11.17 o                         
  -5  11   6      24876.43      24251.50       368.61 o                         
  -4  11   6       7907.50       7375.35       116.71 o                         
  -3  11   6       4871.26       4718.61        59.26 o                         
  -2  11   6      30270.34      30750.17       379.58 o                         
  -1  11   6       4101.16       4345.44        51.77 o                         
   0  11   6      25208.02      25549.78       309.33 o                         
   1  11   6         22.23         53.02         6.30 o                         
   2  11   6       9749.43       9408.42       154.70 o                         
   3  11   6       2628.67       2586.32        48.01 o                         
   4  11   6      11127.60      11083.50       189.54 o                         
   5  11   6       8111.22       8197.02       146.80 o                         
   6  11   6       3595.14       3636.60        73.99 o                         
   7  11   6       2669.85       2754.20        57.64 o                         
   8  11   6         85.41         80.23         7.61 o                         
   9  11   6       1436.53       1508.00        50.10 o                         
  10  11   6       1713.93       1651.17        55.10 o                         
 -13  12   6       1281.39       1151.07        53.10 o                         
 -12  12   6       1094.13        747.10        36.98 o                         
 -11  12   6       4658.87       4671.88       144.91 o                         
 -10  12   6        476.16        557.78        19.43 o                         
  -9  12   6         84.12         77.42         9.94 o                         
  -8  12   6       1804.11       1670.44        72.16 o                         
  -7  12   6        288.43        286.08        19.59 o                         
  -6  12   6      27924.32      26886.42       577.47 o                         
  -5  12   6       6368.64       5962.29       116.41 o                         
  -4  12   6       8644.89       8252.12       130.40 o                         
  -3  12   6         27.82         44.35         3.03 o                         
  -2  12   6       3702.46       3637.42        48.09 o                         
  -1  12   6       5640.10       5375.24        69.29 o                         
   0  12   6        354.66        311.43         7.49 o                         
   1  12   6       6710.53       6258.06       116.51 o                         
   2  12   6        632.00        598.48        13.17 o                         
   3  12   6      12580.21      12224.90       217.21 o                         
   4  12   6       1409.50       1409.33        28.14 o                         
   5  12   6         54.55         63.81         5.92 o                         
   6  12   6       2096.66       2129.58        45.35 o                         
   7  12   6        237.49        259.43        13.41 o                         
   8  12   6       1704.17       1810.77        43.14 o                         
   9  12   6         19.57         35.36         7.03 o                         
  10  12   6         76.24         95.00         7.17 o                         
 -12  13   6        817.79        772.98        42.23 o                         
 -11  13   6         91.11        139.47        14.76 o                         
 -10  13   6          4.62          7.84         7.93 o                         
  -9  13   6        310.58        307.45        13.31 o                         
  -8  13   6       6194.86       6002.62       165.48 o                         
  -7  13   6      20776.85      20069.96       542.83 o                         
  -6  13   6       1099.86       1035.81        27.12 o                         
  -5  13   6       7459.59       7060.80       153.63 o                         
  -4  13   6       2689.89       2570.51        45.24 o                         
  -3  13   6       2016.44       1908.84        28.73 o                         
  -2  13   6         47.00         61.11         3.38 o                         
  -1  13   6        187.35        265.12        10.04 o                         
   0  13   6        256.76        326.69        13.00 o                         
   1  13   6       1464.35       1366.17        42.01 o                         
   2  13   6       2984.24       2827.35        54.92 o                         
   3  13   6         11.20         19.41         4.43 o                         
   4  13   6       4099.30       4176.07        76.38 o                         
   5  13   6       1221.57       1274.80        27.15 o                         
   6  13   6         85.88        106.96         7.25 o                         
   7  13   6         88.33        123.53         8.97 o                         
   8  13   6       2420.12       2527.75        58.75 o                         
   9  13   6          5.91         20.62         7.61 o                         
  10  13   6        918.97        833.59        25.07 o                         
 -13  14   6       1015.08        969.30        45.69 o                         
 -12  14   6        124.91        114.91         7.80 o                         
 -11  14   6       2928.42       2862.78        90.85 o                         
 -10  14   6         55.25         54.57         7.48 o                         
  -9  14   6       4499.73       4695.88       131.01 o                         
  -8  14   6       1146.22       1132.73        34.76 o                         
  -7  14   6       3540.68       3556.77       122.27 o                         
  -6  14   6       3266.07       3171.89        75.73 o                         
  -5  14   6       1139.41       1182.92        30.49 o                         
  -4  14   6         32.50         60.10         5.73 o                         
  -3  14   6       7274.59       6918.47       122.53 o                         
  -2  14   6          5.07         14.74         3.80 o                         
  -1  14   6       1648.38       1644.77        29.94 o                         
   0  14   6       1193.88       1145.78        21.45 o                         
   1  14   6        104.01        130.79        10.76 o                         
   2  14   6         28.87         33.20         6.40 o                         
   3  14   6       4968.46       4935.20        93.81 o                         
   4  14   6       7396.77       7449.24       147.30 o                         
   5  14   6        816.46        790.15        24.96 o                         
   6  14   6       3752.02       3882.35        78.93 o                         
   7  14   6       2960.87       3192.63        72.23 o                         
   8  14   6        530.95        602.51        24.35 o                         
   9  14   6       2452.98       2366.37       101.96 o                         
 -12  15   6       2247.15       2136.29        89.34 o                         
 -11  15   6         27.27         69.69        10.33 o                         
 -10  15   6       1047.71       1203.97        36.29 o                         
  -9  15   6       2891.28       2943.88        83.88 o                         
  -8  15   6       8579.65       8445.10       231.14 o                         
  -7  15   6       1278.75       1314.21        36.50 o                         
  -6  15   6        129.31        148.19        10.08 o                         
  -5  15   6       3636.81       3704.97        89.06 o                         
  -4  15   6       5083.62       4992.10       103.87 o                         
  -3  15   6        715.13        655.13        17.58 o                         
  -2  15   6       4864.28       4681.61        87.82 o                         
  -1  15   6       2987.08       2927.49        51.88 o                         
   0  15   6       4013.40       3874.94        73.33 o                         
   1  15   6       1621.77       1631.92        34.84 o                         
   2  15   6       1914.41       1902.51        48.59 o                         
   3  15   6       5846.45       5812.64       110.59 o                         
   4  15   6        128.82        150.80         7.98 o                         
   5  15   6       4924.34       5045.23        97.30 o                         
   6  15   6        643.06        663.01        19.41 o                         
   7  15   6       1891.96       2013.91        62.58 o                         
   8  15   6       1858.68       2122.14        54.68 o                         
   9  15   6       2768.93       2504.65        74.14 o                         
 -12  16   6        686.71        627.59        20.19 o                         
 -11  16   6       3757.62       3857.84       108.17 o                         
 -10  16   6        175.40        224.38        14.80 o                         
  -9  16   6        961.92       1056.36        32.32 o                         
  -8  16   6       5880.98       5849.42       204.12 o                         
  -7  16   6       2647.46       2644.24        68.62 o                         
  -6  16   6      14607.95      14959.83       345.64 o                         
  -5  16   6       1474.43       1488.56        46.30 o                         
  -4  16   6       6995.86       6842.12       190.30 o                         
  -3  16   6         63.04         92.47        11.41 o                         
  -2  16   6        327.61        306.93         9.75 o                         
  -1  16   6       6888.88       6595.02       137.97 o                         
   0  16   6       2089.93       2088.96        45.66 o                         
   1  16   6       2664.12       2593.00        57.08 o                         
   2  16   6        196.77        227.98        11.47 o                         
   3  16   6       2459.05       2501.73        52.30 o                         
   4  16   6      18257.61      18927.22       369.18 o                         
   5  16   6         55.70         74.19         7.57 o                         
   6  16   6        693.55        723.97        20.97 o                         
   7  16   6       2426.91       2583.41        79.55 o                         
   8  16   6       2966.41       3143.09        77.71 o                         
   9  16   6       3246.83       3184.67        80.18 o                         
 -12  17   6       3834.52       3249.07       117.99 o                         
 -11  17   6          8.23          9.81         5.96 o                         
 -10  17   6        830.10        868.64        27.38 o                         
  -9  17   6        252.14        287.51        17.07 o                         
  -8  17   6        502.92        578.78        20.74 o                         
  -7  17   6       4975.71       5016.30       127.53 o                         
  -6  17   6        149.19        160.41        10.42 o                         
  -5  17   6      10301.64      10065.19       235.15 o                         
  -4  17   6       1152.29       1169.36        36.26 o                         
  -3  17   6       1997.53       1874.09        48.63 o                         
  -2  17   6       1130.64       1150.96        25.24 o                         
  -1  17   6        705.99        702.15        18.76 o                         
   0  17   6       2551.63       2638.79        56.80 o                         
   1  17   6       5141.26       5093.98        96.24 o                         
   2  17   6       4971.53       4792.54        96.71 o                         
   3  17   6       4939.68       4881.58        99.00 o                         
   4  17   6        130.29        160.68         9.57 o                         
   5  17   6       1020.04       1117.70        24.80 o                         
   6  17   6       1977.09       2123.45        50.96 o                         
   7  17   6       2358.07       2467.33        66.82 o                         
   8  17   6        241.71        276.59        10.11 o                         
   9  17   6        732.55        663.26        25.41 o                         
 -12  18   6        297.08        297.48        22.86 o                         
 -11  18   6        176.48        178.24         8.66 o                         
 -10  18   6       2869.39       2966.25        83.95 o                         
  -9  18   6        392.99        415.11        15.44 o                         
  -8  18   6       1594.65       1632.45        44.03 o                         
  -7  18   6         76.88         86.92         9.64 o                         
  -6  18   6       4964.39       4976.37       126.87 o                         
  -5  18   6        104.90        126.07         9.91 o                         
  -4  18   6        173.65        191.13        13.11 o                         
  -3  18   6       2385.64       2261.08        68.60 o                         
  -2  18   6        472.74        460.78        15.54 o                         
  -1  18   6         69.50         70.72         6.46 o                         
   0  18   6       9127.56       8741.08       180.83 o                         
   1  18   6        462.01        421.21        12.81 o                         
   2  18   6          9.57         35.70         8.18 o                         
   3  18   6        414.67        396.39        13.16 o                         
   4  18   6        391.10        431.67        12.42 o                         
   5  18   6        318.67        366.28        16.61 o                         
   6  18   6        141.28        202.21        12.29 o                         
   7  18   6        478.50        480.74        16.74 o                         
   8  18   6          8.43         17.40         4.80 o                         
   9  18   6        278.63        273.19         8.94 o                         
 -11  19   6        484.90        457.84        15.24 o                         
 -10  19   6        369.40        416.16        15.15 o                         
  -9  19   6       2382.53       2466.79        70.27 o                         
  -8  19   6       1207.75       1318.40        36.28 o                         
  -7  19   6       2697.85       2815.56        90.06 o                         
  -6  19   6          0.83          5.90         8.61 o                         
  -5  19   6        219.04        244.44        13.74 o                         
  -4  19   6       6999.25       6917.62       191.81 o                         
  -3  19   6       1956.18       2084.37        51.22 o                         
  -2  19   6       2697.20       2672.19        60.76 o                         
  -1  19   6       1020.88        954.15        23.41 o                         
   0  19   6       5926.49       5758.24       121.28 o                         
   1  19   6        657.92        677.22        19.31 o                         
   2  19   6        147.74        167.65         8.81 o                         
   3  19   6        992.79       1109.28        27.27 o                         
   4  19   6       1283.49       1397.67        29.92 o                         
   5  19   6        527.61        536.63        13.89 o                         
   6  19   6        499.52        598.06        17.26 o                         
   7  19   6       1886.54       1967.91        46.99 o                         
   8  19   6       1110.26        976.42        29.60 o                         
 -11  20   6       1606.44       1389.53        37.01 o                         
 -10  20   6       5200.69       4889.17       174.09 o                         
  -9  20   6       2275.04       2385.36        78.84 o                         
  -8  20   6       7618.74       7427.34       186.94 o                         
  -7  20   6       1157.76       1145.48        35.99 o                         
  -6  20   6       5515.90       6083.37       168.90 o                         
  -5  20   6       5768.99       6004.33       167.39 o                         
  -4  20   6      14812.83      15299.47       419.80 o                         
  -3  20   6       4274.05       4477.77       113.53 o                         
  -2  20   6       3895.42       3706.48        83.32 o                         
  -1  20   6       4017.37       3856.63        81.70 o                         
   0  20   6         59.61         79.94         7.11 o                         
   1  20   6       7787.25       7923.09       187.79 o                         
   2  20   6        928.27        913.14        26.78 o                         
   3  20   6       6743.35       6935.03       145.38 o                         
   4  20   6       2511.83       2719.61        56.50 o                         
   5  20   6        139.39        183.61         8.40 o                         
   6  20   6       1651.42       1834.51        51.96 o                         
   7  20   6        269.47        233.77        11.62 o                         
   8  20   6       5736.54       5152.34       113.95 o                         
 -11  21   6       1861.03       1645.06        74.47 o                         
 -10  21   6        674.01        594.44        35.17 o                         
  -9  21   6       4022.64       4109.70       219.47 o                         
  -8  21   6       2459.58       2433.06        71.59 o                         
  -7  21   6      15463.04      16095.45       491.45 o                         
  -6  21   6       1197.08       1316.49        41.31 o                         
  -5  21   6      19495.99      20627.37       562.55 o                         
  -4  21   6        319.52        340.61        12.98 o                         
  -3  21   6       7400.10       7326.77       171.90 o                         
  -2  21   6       3588.11       3558.80        93.03 o                         
  -1  21   6         10.17         35.81        11.30 o                         
   0  21   6       9480.62       9969.01       207.52 o                         
   1  21   6       2078.85       2195.70        56.09 o                         
   2  21   6       7989.04       8433.09       199.25 o                         
   3  21   6       1185.49       1206.53        30.53 o                         
   4  21   6       7310.46       7648.63       151.06 o                         
   5  21   6      10318.80      10790.49       222.24 o                         
   6  21   6         39.32         65.44         6.09 o                         
   7  21   6        708.29        684.73        18.18 o                         
   8  21   6        230.91        229.87         9.33 o                         
 -10  22   6        672.99        605.87        25.24 o                         
  -9  22   6         64.48         68.61         8.44 o                         
  -8  22   6        185.36        221.57        25.84 o                         
  -7  22   6       2299.31       2391.78        93.24 o                         
  -6  22   6      15728.74      16586.99       453.04 o                         
  -5  22   6       3451.65       3554.38       100.35 o                         
  -4  22   6       6906.88       7185.61       169.11 o                         
  -3  22   6        131.96        152.72        12.44 o                         
  -2  22   6       1687.39       1964.42        53.65 o                         
  -1  22   6       1698.72       1915.39        45.73 o                         
   0  22   6       2307.00       2404.91        56.74 o                         
   1  22   6       7155.63       7219.99       172.16 o                         
   2  22   6         65.48         53.68         8.05 o                         
   3  22   6       7435.76       7736.04       183.85 o                         
   4  22   6       3737.43       3751.33       111.34 o                         
   5  22   6         43.01         51.38         6.06 o                         
   6  22   6         86.35        112.87        11.51 o                         
   7  22   6          3.61         10.34         3.88 o                         
 -10  23   6        979.65        898.21        30.15 o                         
  -9  23   6         17.65         14.20         5.28 o                         
  -8  23   6         10.86         11.32         7.18 o                         
  -7  23   6       2088.51       2034.79        77.91 o                         
  -6  23   6        694.70        745.92        25.54 o                         
  -5  23   6       6918.31       7631.50       181.77 o                         
  -4  23   6        361.09        402.93        13.88 o                         
  -3  23   6        995.68       1057.21        33.73 o                         
  -2  23   6        533.73        672.78        21.90 o                         
  -1  23   6        441.77        433.83        14.64 o                         
   0  23   6       3055.88       3206.62        83.88 o                         
   1  23   6        498.02        498.06        17.53 o                         
   2  23   6       2352.67       2341.49        59.75 o                         
   3  23   6         43.38         45.37         7.70 o                         
   4  23   6        632.84        701.00        27.58 o                         
   5  23   6        717.02        741.78        35.53 o                         
   6  23   6         46.80         46.65         4.94 o                         
   7  23   6         31.43         37.25         4.67 o                         
 -10  24   6         28.91         32.03         4.46 o                         
  -9  24   6        616.06        589.00        21.05 o                         
  -8  24   6        359.28        353.97        11.67 o                         
  -7  24   6        636.87        672.57        28.94 o                         
  -6  24   6         21.92         35.33         6.00 o                         
  -5  24   6        526.40        557.04        17.10 o                         
  -4  24   6        215.53        258.47        19.07 o                         
  -3  24   6        713.78        759.23        28.34 o                         
  -2  24   6        750.90        802.22        32.55 o                         
  -1  24   6        261.47        270.26        15.59 o                         
   0  24   6        279.57        258.07        12.96 o                         
   1  24   6        148.98        171.57        11.89 o                         
   2  24   6        227.35        257.02        16.42 o                         
   3  24   6         25.78         26.99         7.20 o                         
   4  24   6        908.76        846.47        24.00 o                         
   5  24   6        535.49        497.78        28.02 o                         
   6  24   6         89.32        105.45         9.26 o                         
   7  24   6        244.31        259.96        43.67 o                         
  -9  25   6        176.33        139.11         9.45 o                         
  -8  25   6        487.47        459.41        23.30 o                         
  -7  25   6       2744.79       2649.02        84.78 o                         
  -6  25   6         75.64        114.82         7.85 o                         
  -5  25   6       3764.45       3990.20       105.87 o                         
  -4  25   6        360.24        451.02        23.08 o                         
  -3  25   6       1063.09       1137.11        35.93 o                         
  -2  25   6        616.98        667.29        21.58 o                         
  -1  25   6         87.72         88.47        11.41 o                         
   0  25   6        909.32        939.88        32.25 o                         
   1  25   6        530.62        660.39        21.60 o                         
   2  25   6        779.93        798.10        31.09 o                         
   3  25   6        439.29        450.15        14.78 o                         
   4  25   6       1295.73       1434.70        46.99 o                         
   5  25   6       3616.75       3310.71       187.21 o                         
   6  25   6        733.44        633.31        20.18 o                         
  -9  26   6        411.88        395.38        20.88 o                         
  -8  26   6        105.09        100.60         8.70 o                         
  -7  26   6        260.50        241.53        10.93 o                         
  -6  26   6       8416.74       8327.75       194.02 o                         
  -5  26   6        256.58        273.44        16.91 o                         
  -4  26   6       1472.86       1672.62        49.67 o                         
  -3  26   6        684.26        752.66        25.48 o                         
  -2  26   6       1328.65       1249.56        56.97 o                         
  -1  26   6       2412.25       2523.43        81.67 o                         
   0  26   6       6863.84       6889.03       400.78 o                         
   1  26   6       3309.23       3581.27        94.35 o                         
   2  26   6        568.17        596.74        17.98 o                         
   3  26   6       5542.14       5928.47       150.23 o                         
   4  26   6       2081.94       2226.44        58.85 o                         
   5  26   6        193.28        179.78         8.40 o                         
   6  26   6        405.02        370.89        19.56 o                         
  -8  27   6       2294.64       2409.58       122.61 o                         
  -7  27   6       5504.00       4696.82       146.26 o                         
  -6  27   6          0.79          9.52         4.28 o                         
  -5  27   6       6865.85       7020.41       194.94 o                         
  -4  27   6        287.08        314.68        13.35 o                         
  -3  27   6        676.91        655.57        40.50 o                         
  -2  27   6        143.46        181.48        14.91 o                         
  -1  27   6         67.43        106.15        16.33 o                         
   0  27   6       1861.82       2065.19        69.31 o                         
   1  27   6       6597.00       6514.61       302.76 o                         
   2  27   6       3671.26       3553.13       130.05 o                         
   3  27   6        654.27        744.32        20.76 o                         
   4  27   6        782.85        763.01        24.76 o                         
   5  27   6       1289.13       1109.22        32.98 o                         
  -7  28   6         82.34         98.39         5.99 o                         
  -6  28   6         52.34         53.87         7.48 o                         
  -5  28   6         23.52         29.14         7.09 o                         
  -4  28   6       2167.35       2124.76       113.40 o                         
  -3  28   6         51.68         49.42         8.45 o                         
  -2  28   6         68.34         65.95        16.31 o                         
  -1  28   6        442.86        479.37        27.77 o                         
   0  28   6        150.34        151.78        13.85 o                         
   1  28   6       1183.22       1091.94        63.61 o                         
   2  28   6        180.76        201.37         8.68 o                         
   3  28   6         37.20         31.29         5.27 o                         
   4  28   6        767.36        683.26        21.53 o                         
  -6  29   6         56.16         45.25         4.82 o                         
  -5  29   6        373.92        366.01        22.69 o                         
  -4  29   6        276.45        258.51        16.83 o                         
  -3  29   6        755.39        758.34        30.68 o                         
  -2  29   6          8.30         18.57         7.49 o                         
  -1  29   6         46.68         49.67         6.18 o                         
   0  29   6        343.86        402.35        17.40 o                         
   1  29   6         76.57         77.85         6.38 o                         
   2  29   6        117.49        118.76        12.44 o                         
   3  29   6         30.91         17.30         5.54 o                         
  -5  30   6       2381.99       1980.35        73.17 o                         
  -4  30   6       1174.42       1467.23        59.83 o                         
  -3  30   6         44.68         45.09         6.83 o                         
  -2  30   6       1407.08       1514.17        57.05 o                         
  -1  30   6       3521.41       3335.95       197.58 o                         
   0  30   6         39.03         58.07         5.57 o                         
   1  30   6       2301.97       2188.37       116.16 o                         
   2  30   6        106.15         79.64         6.39 o                         
   3  30   6       6255.19       5369.72       193.51 o                         
  -4  31   6        999.17        825.72        33.41 o                         
  -3  31   6       5022.80       4884.35       427.31 o                         
  -2  31   6       1181.97       1101.46        42.14 o                         
  -1  31   6          3.20          8.01         4.77 o                         
   0  31   6       6372.59       5649.65       208.83 o                         
   1  31   6       1676.71       1372.35        63.56 o                         
  -2  32   6       1226.68       1101.94        36.30 o                         
  -1  32   6       3122.45       3247.61       355.53 o                         
 -13   1   7       1359.15       1256.58        90.47 o                         
 -12   1   7        137.75        175.13        25.83 o                         
 -11   1   7       2046.79       2127.01        98.82 o                         
 -10   1   7       2046.16       2129.42        81.03 o                         
  -9   1   7        352.20        339.47        17.06 o                         
  -8   1   7       7548.95       7156.12       221.13 o                         
  -7   1   7        723.04        745.00        23.51 o                         
  -6   1   7       6352.95       6317.70       122.95 o                         
  -5   1   7       1323.25       1485.95        24.18 o                         
  -4   1   7        604.32        527.81         8.19 o                         
  -3   1   7       1780.87       1595.69        21.58 o                         
  -2   1   7       2198.73       2541.67        34.08 o                         
  -1   1   7       5331.65       5435.19        68.49 o                         
   0   1   7         56.81         92.12         3.49 o                         
   1   1   7       7860.67       8268.55       101.45 o                         
   2   1   7       2387.75       2519.06        40.29 o                         
   3   1   7        168.55        213.33         7.26 o                         
   4   1   7       1100.18       1080.80        23.71 o                         
   5   1   7       2894.48       2843.83        99.93 o                         
   6   1   7       4581.85       4466.13        93.11 o                         
   7   1   7         17.42         25.56         7.10 o                         
   8   1   7        250.92        280.54        27.72 o                         
   9   1   7        119.72        112.70        21.35 o                         
  10   1   7         67.86         45.63        11.21 o                         
 -13   2   7        577.52        627.15        32.19 o                         
 -12   2   7       6680.12       7006.61       306.50 o                         
 -11   2   7        407.32        401.05        27.39 o                         
 -10   2   7       8831.75       8726.27       312.11 o                         
  -9   2   7       3924.31       3946.51       124.33 o                         
  -8   2   7       2070.22       1930.72        56.58 o                         
  -7   2   7       5135.52       4805.92       113.24 o                         
  -6   2   7        435.52        421.51        12.57 o                         
  -5   2   7       4767.29       4496.57        67.43 o                         
  -4   2   7      13156.61      12470.92       162.07 o                         
  -3   2   7       1246.29       1285.48        17.48 o                         
  -2   2   7      19011.91      19048.33       252.54 o                         
  -1   2   7       6584.57       6786.19        87.36 o                         
   0   2   7       6730.48       6303.58        73.36 o                         
   1   2   7        311.67        379.03         6.04 o                         
   2   2   7       1359.04       1552.16        21.53 o                         
   3   2   7       7267.16       7171.97       118.45 o                         
   4   2   7        979.40        999.69        21.52 o                         
   5   2   7      31210.24      30623.22       658.62 o                         
   6   2   7       1363.48       1339.56        31.40 o                         
   7   2   7       2216.55       2072.65        58.87 o                         
   8   2   7         59.10         57.01         8.35 o                         
   9   2   7        209.55        268.16        17.71 o                         
  10   2   7        803.47        860.37        38.34 o                         
 -13   3   7       5907.40       5844.99       462.47 o                         
 -12   3   7         72.60         73.96        17.22 o                         
 -11   3   7       8208.12       8845.89       386.23 o                         
 -10   3   7       4203.09       4577.44       166.53 o                         
  -9   3   7       4655.97       4339.52       156.86 o                         
  -8   3   7       3463.46       3199.91        82.83 o                         
  -7   3   7        397.30        352.28        11.31 o                         
  -6   3   7       8016.34       7651.58       157.06 o                         
  -5   3   7       2286.53       2272.60        41.31 o                         
  -4   3   7       5719.12       5780.88        77.36 o                         
  -3   3   7      37149.46      37841.14       477.70 o                         
  -2   3   7       5429.74       5675.17        69.52 o                         
  -1   3   7      14499.93      14181.83       172.95 o                         
   0   3   7       5642.63       5861.31        72.05 o                         
   1   3   7       6655.38       6944.58        83.52 o                         
   2   3   7       6852.64       7144.18        98.09 o                         
   3   3   7         29.20         33.45         4.02 o                         
   4   3   7       4324.53       4364.56        86.02 o                         
   5   3   7        274.38        286.22        11.58 o                         
   6   3   7      31182.44      31345.88       636.24 o                         
   7   3   7        125.18        120.36         8.76 o                         
   8   3   7        917.22        871.83        26.00 o                         
   9   3   7        326.85        374.09        14.80 o                         
  10   3   7         43.17         50.14         6.10 o                         
 -13   4   7        334.94        316.13        27.06 o                         
 -12   4   7       1580.63       1543.64       120.02 o                         
 -11   4   7       1856.67       1842.86        95.80 o                         
 -10   4   7       2304.67       2271.53        86.70 o                         
  -9   4   7       7633.40       7446.14       230.07 o                         
  -8   4   7        141.93        136.80         9.56 o                         
  -7   4   7       3883.13       3789.58        90.23 o                         
  -6   4   7        342.08        364.62        10.33 o                         
  -5   4   7       4193.09       4053.85        69.84 o                         
  -4   4   7      10153.57      10165.83       132.35 o                         
  -3   4   7      13824.72      14732.34       191.23 o                         
  -2   4   7       7732.14       7623.42        93.49 o                         
  -1   4   7        448.75        477.79         7.63 o                         
   0   4   7       6899.22       6804.16        85.14 o                         
   1   4   7       1492.51       1597.02        21.24 o                         
   2   4   7       1811.50       1809.64        28.39 o                         
   3   4   7       1336.19       1293.50        33.06 o                         
   4   4   7        900.79        950.66        19.03 o                         
   5   4   7       7008.18       6926.25       123.57 o                         
   6   4   7        447.71        463.93        14.09 o                         
   7   4   7       1162.70       1211.88        30.40 o                         
   8   4   7        493.29        487.66        15.53 o                         
   9   4   7        196.60        198.47        10.03 o                         
  10   4   7        483.75        514.72        34.09 o                         
 -13   5   7          2.89         13.53        12.30 o                         
 -12   5   7        858.30        952.37        66.44 o                         
 -11   5   7        518.85        504.34        26.67 o                         
 -10   5   7        333.33        332.83        16.64 o                         
  -9   5   7        377.18        345.11        16.18 o                         
  -8   5   7         42.08         65.72         9.99 o                         
  -7   5   7          2.53          8.55         7.78 o                         
  -6   5   7       1411.85       1285.06        29.90 o                         
  -5   5   7       1072.81       1261.89        23.88 o                         
  -4   5   7       5304.48       5607.78        73.65 o                         
  -3   5   7       2984.06       3201.57        43.57 o                         
  -2   5   7        698.64        838.38        11.38 o                         
  -1   5   7       1050.03       1071.03        13.96 o                         
   0   5   7        520.74        438.48         6.67 o                         
   1   5   7         31.33         52.77         3.62 o                         
   2   5   7        964.34        974.55        15.20 o                         
   3   5   7        951.90        951.73        19.19 o                         
   4   5   7        539.96        621.37        14.70 o                         
   5   5   7       1411.29       1484.16        28.83 o                         
   6   5   7        339.50        346.57        11.34 o                         
   7   5   7         16.15         28.64         6.59 o                         
   8   5   7         94.71        121.41         9.78 o                         
   9   5   7       1579.69       1592.00        52.59 o                         
  10   5   7         40.59         55.77        13.44 o                         
 -13   6   7       1248.00       1270.29        83.70 o                         
 -12   6   7        994.88       1023.24       190.74 o                         
 -11   6   7        905.54        927.04        38.83 o                         
 -10   6   7        815.90        915.67        46.17 o                         
  -9   6   7       2230.18       2188.08        58.04 o                         
  -8   6   7       1110.78       1023.45        28.98 o                         
  -7   6   7        833.76        834.21        25.13 o                         
  -6   6   7        796.07        832.64        22.48 o                         
  -5   6   7       2870.76       2667.96        48.36 o                         
  -4   6   7       8636.59       8384.10       118.14 o                         
  -3   6   7        348.16        400.04         6.95 o                         
  -2   6   7       1291.06       1113.88        14.65 o                         
  -1   6   7       1242.00       1201.49        15.63 o                         
   0   6   7       5909.35       5858.46        69.28 o                         
   1   6   7        693.67        807.73        12.99 o                         
   2   6   7       1434.69       1414.20        22.68 o                         
   3   6   7       1072.41       1200.92        23.73 o                         
   4   6   7         67.95         57.83         5.13 o                         
   5   6   7      15742.36      15820.69       278.63 o                         
   6   6   7         41.18         48.57         8.99 o                         
   7   6   7        608.71        646.82        18.37 o                         
   8   6   7         81.59         79.24        11.17 o                         
   9   6   7        371.68        338.95        16.87 o                         
  10   6   7        173.44        193.34        10.65 o                         
 -13   7   7       4250.13       4675.57       292.38 o                         
 -12   7   7        652.56        603.66        74.43 o                         
 -11   7   7       6720.29       6943.25       247.61 o                         
 -10   7   7       2971.69       2985.74        95.58 o                         
  -9   7   7        234.75        229.11        12.47 o                         
  -8   7   7       3867.98       3756.20        95.93 o                         
  -7   7   7        699.55        600.08        18.14 o                         
  -6   7   7       1273.48       1185.63        30.00 o                         
  -5   7   7       1527.74       1430.42        29.53 o                         
  -4   7   7       6400.75       6140.01       101.14 o                         
  -3   7   7      10099.33       9810.30       119.85 o                         
  -2   7   7        742.58        836.48        11.15 o                         
  -1   7   7      11873.38      12008.71       145.89 o                         
   0   7   7        166.16        144.25         4.23 o                         
   1   7   7       8704.56       8592.79       132.93 o                         
   2   7   7      10349.61      10530.53       173.15 o                         
   3   7   7        317.20        250.38         7.68 o                         
   4   7   7       3850.15       3801.51        69.73 o                         
   5   7   7        178.75        194.78        10.72 o                         
   6   7   7      28801.44      29263.90       514.22 o                         
   7   7   7         25.76         44.31         7.57 o                         
   8   7   7        430.28        489.07        17.14 o                         
   9   7   7        559.04        544.27        21.26 o                         
  10   7   7        242.53        229.39        12.83 o                         
 -13   8   7         22.73         34.43        15.99 o                         
 -12   8   7       5387.12       5438.00       567.69 o                         
 -11   8   7        831.91        917.54        37.14 o                         
 -10   8   7       2471.79       2636.54        83.89 o                         
  -9   8   7       4771.49       4940.14       126.19 o                         
  -8   8   7        279.45        276.08        12.19 o                         
  -7   8   7       4698.74       4379.84       103.76 o                         
  -6   8   7        453.54        475.02        14.13 o                         
  -5   8   7       7946.28       7583.64       155.18 o                         
  -4   8   7      20184.56      20296.20       374.96 o                         
  -3   8   7       1678.18       1728.81        24.30 o                         
  -2   8   7      18413.46      18034.98       215.31 o                         
  -1   8   7        798.19        738.93        10.18 o                         
   0   8   7      14782.84      14415.30       201.18 o                         
   1   8   7       1375.29       1349.73        26.93 o                         
   2   8   7        770.41        803.94        15.59 o                         
   3   8   7       4947.65       4792.05        87.12 o                         
   4   8   7         56.63         67.98         5.37 o                         
   5   8   7      17469.25      17646.99       313.44 o                         
   6   8   7        578.41        606.30        15.80 o                         
   7   8   7       7185.75       7314.87       157.73 o                         
   8   8   7       2802.88       2910.83        75.83 o                         
   9   8   7        453.47        436.27        14.73 o                         
  10   8   7       3186.87       2863.58       169.74 o                         
 -13   9   7       3383.64       3440.16       213.31 o                         
 -12   9   7        221.25        227.53        14.20 o                         
 -11   9   7       1001.86       1175.80        54.10 o                         
 -10   9   7       4047.01       4070.66       128.83 o                         
  -9   9   7       1329.45       1397.54        39.22 o                         
  -8   9   7       5104.54       4908.62       124.79 o                         
  -7   9   7        117.32        155.81        15.07 o                         
  -6   9   7       1363.50       1323.80        33.58 o                         
  -5   9   7         84.90         72.32         5.57 o                         
  -4   9   7       4242.96       4102.54        80.50 o                         
  -3   9   7       7247.53       7109.37       109.47 o                         
  -2   9   7       2093.56       2114.63        30.17 o                         
  -1   9   7       7795.71       7634.31       101.59 o                         
   0   9   7       1721.68       1773.71        27.61 o                         
   1   9   7       4610.71       4424.37        79.95 o                         
   2   9   7       3060.05       2823.08        52.31 o                         
   3   9   7       2418.12       2435.97        45.58 o                         
   4   9   7       6409.34       6323.72       114.26 o                         
   5   9   7       1440.49       1523.58        30.41 o                         
   6   9   7       2580.48       2724.78        58.53 o                         
   7   9   7       1161.64       1174.69        26.56 o                         
   8   9   7       1628.85       1785.65        77.17 o                         
   9   9   7       4327.85       4514.38       185.81 o                         
  10   9   7        218.26        190.13        18.72 o                         
 -13  10   7        223.56        252.15        20.91 o                         
 -12  10   7       1615.22       1719.81        64.20 o                         
 -11  10   7       1070.71       1170.22        66.69 o                         
 -10  10   7         33.21         52.58        10.17 o                         
  -9  10   7       1945.83       1926.20        57.11 o                         
  -8  10   7       2643.63       2635.66        69.10 o                         
  -7  10   7       2709.95       2492.69        65.30 o                         
  -6  10   7        476.54        507.86        18.13 o                         
  -5  10   7        583.45        582.38        23.57 o                         
  -4  10   7        254.41        189.04         5.99 o                         
  -3  10   7       3646.91       3739.93        58.43 o                         
  -2  10   7        777.07        831.07        14.29 o                         
  -1  10   7       7439.99       7635.06       117.08 o                         
   0  10   7         58.87         78.34         4.34 o                         
   1  10   7       3695.40       3615.30        72.41 o                         
   2  10   7       3611.76       3660.18        64.26 o                         
   3  10   7        556.91        542.57        12.94 o                         
   4  10   7        487.16        446.10        17.86 o                         
   5  10   7        332.27        348.22        10.14 o                         
   6  10   7        105.95        117.89         7.23 o                         
   7  10   7         32.39         61.60         9.12 o                         
   8  10   7       1164.36       1304.03        35.99 o                         
   9  10   7        305.94        308.33        13.98 o                         
 -13  11   7        482.11        477.24        37.52 o                         
 -12  11   7        242.67        226.18        17.36 o                         
 -11  11   7        136.21        155.09        15.41 o                         
 -10  11   7        957.52       1012.38        35.47 o                         
  -9  11   7        361.88        394.89        22.26 o                         
  -8  11   7       4177.16       4177.58       116.65 o                         
  -7  11   7       1206.78       1064.23        30.38 o                         
  -6  11   7        570.84        547.43        17.42 o                         
  -5  11   7         24.61         49.49         5.50 o                         
  -4  11   7          6.11         27.55         6.19 o                         
  -3  11   7       5149.00       4941.32        76.67 o                         
  -2  11   7         76.40        113.59         4.45 o                         
  -1  11   7       6223.56       6073.86        96.23 o                         
   0  11   7       3271.16       3044.84        51.86 o                         
   1  11   7       3002.22       2983.41        60.20 o                         
   2  11   7        106.62        172.23         7.35 o                         
   3  11   7       2588.12       2488.70        44.89 o                         
   4  11   7       1189.17       1156.36        23.98 o                         
   5  11   7       1827.05       1906.44        37.22 o                         
   6  11   7       8348.61       8438.15       160.21 o                         
   7  11   7        236.53        258.35         9.86 o                         
   8  11   7        296.58        315.76        11.27 o                         
   9  11   7        833.27        813.66        43.69 o
[truncated: 217,405 more chars]
